# Supplementary material for: Protein-altering germline mutations implicate novel genes related to lung cancer development
Source: Nat Commun. 2020 May 11;11:2220. doi: 10.1038/s41467-020-15905-6 (PMC7214407; doi:10.1038/s41467-020-15905-6)
Supplement: Supplementary file 3 — Source Data [file 41467_2020_15905_MOESM3_ESM.xlsx]

## Sheet: Data_1
Source Data 1. Raw data of germline mutations in Discovery dataset
pid	sx	ag	smk	hist	disease_ped	rs61816761a	rs61816761b	exm2062245a	exm2062245b	rs17843743a	rs17843743b	chr11_108196896_C_T_1	chr11_108196896_C_T_2	chr22_45608215_A_G_1	chr22_45608215_A_G_2
1	1	71.4606	2	0	1	A	A	C	C	0	0	C	C	G	G
2	1	66.5298	3	8	2	A	A	C	C	0	0	C	C	G	G
3	1	66	3	0	1	A	A	C	C	0	0	C	C	0	0
4	1	69.7769	3	0	1	A	A	C	C	D	D	C	C	G	G
5	2	57.4127	1	0	1	A	A	C	C	D	D	C	C	G	G
6	1	78	3	1	2	0	0	C	C	D	D	C	C	G	G
7	1	72.1916	3	0	1	A	A	C	C	D	D	C	C	G	G
8	1	67	2	1	2	0	0	C	C	0	0	C	C	G	G
9	1	70.6612	2	6	2	A	A	C	C	D	D	C	C	G	G
10	2	73.7495	1	4	2	A	A	C	C	D	D	C	C	G	G
11	2	63.9863	3	6	2	A	A	C	C	D	D	C	C	G	G
12	1	56	3	1	2	A	A	C	C	D	D	C	C	G	G
13	1	55.3	1	0	1	A	A	C	C	0	0	C	C	G	G
14	1	58.2	3	8	2	A	A	C	C	0	0	C	C	G	G
15	1	67	3	4	2	A	A	C	C	D	D	C	C	G	G
16	2	66.7515	1	4	2	A	A	C	C	D	D	C	C	G	G
17	1	70.8227	3	4	2	0	0	C	C	D	D	C	C	G	G
18	2	70.6338	1	4	2	A	A	C	C	D	D	C	C	G	G
19	1	42.6776	1	4	2	A	A	C	C	D	D	C	C	G	G
20	1	71	2	0	1	A	A	C	C	D	D	C	C	G	G
21	1	73.1882	3	6	2	A	A	C	C	0	0	C	C	G	G
22	1	58	3	0	1	A	A	C	C	D	D	C	C	G	G
23	2	73	4	0	1	A	A	C	C	0	0	C	C	G	G
24	2	66	3	4	2	A	A	C	C	D	D	C	C	G	G
25	1	84.3	2	0	1	A	A	C	C	D	D	C	C	G	G
26	1	68	2	4	2	A	A	C	C	D	D	T	C	G	G
27	2	64.9172	3	1	2	A	A	C	C	0	0	C	C	G	G
28	1	64.4463	3	1	2	A	A	C	C	0	0	C	C	G	G
29	2	49	3	0	1	A	A	C	C	D	D	C	C	G	G
30	1	68.6242	2	0	1	A	A	C	C	0	0	C	C	G	G
31	1	60.4709	2	0	1	A	A	C	C	D	D	C	C	G	G
32	1	49	2	4	2	A	A	C	C	0	0	C	C	G	G
33	1	55	3	7	2	A	A	C	C	0	0	C	C	G	G
34	1	66.6064	3	4	2	A	A	C	C	D	D	C	C	G	G
35	1	78	3	4	2	A	A	C	C	D	D	C	C	G	G
36	1	54.1848	2.09811	0	1	A	A	C	C	D	D	C	C	G	G
37	1	78.653	1	0	1	A	A	C	C	D	D	C	C	G	G
38	1	72.8679	2	0	1	A	A	C	C	0	0	C	C	G	G
39	1	48.3094	3	1	2	A	A	C	C	0	0	C	C	G	G
40	2	55.2225	1	4	2	A	A	C	C	0	0	C	C	G	G
41	1	63.1896	3	4	2	A	A	C	C	D	D	C	C	G	G
42	1	78.026	2	1	2	A	A	C	C	D	D	C	C	G	G
43	1	64	3	0	1	A	A	C	C	D	D	C	C	G	G
44	1	73	2	0	1	A	A	C	C	0	0	C	C	G	G
45	2	73.9	1	0	1	A	A	C	C	D	D	C	C	G	G
46	1	51.1047	1	0	1	A	A	C	C	0	0	C	C	G	G
47	1	76	2	1	2	A	A	C	C	D	D	C	C	G	G
48	1	56.6899	3	2	2	A	A	C	C	D	D	C	C	G	G
49	2	54.8638	2	5	2	A	A	C	C	D	D	C	C	G	G
50	1	66.6092	2	0	1	A	A	C	C	D	D	C	C	G	G
51	2	43.9425	1	4	2	A	A	C	C	D	D	C	C	G	G
52	1	84	2	8	2	A	A	C	C	0	0	C	C	G	G
53	1	58	3	0	1	A	A	C	C	0	0	C	C	G	G
54	1	87.3	2	4	2	A	A	C	C	0	0	C	C	G	G
55	1	62.8474	2	0	1	A	A	C	C	D	D	C	C	G	G
56	1	72	3	0	1	A	A	C	C	D	D	C	C	G	G
57	1	37.4292	1	0	1	A	A	C	C	0	0	C	C	G	G
58	1	60.2957	3	0	1	A	A	C	C	D	D	C	C	G	G
59	2	55.1732	2	0	1	A	A	C	C	D	D	C	C	G	G
60	2	62	2.50514	4	2	A	A	C	C	D	D	C	C	G	G
61	1	62.4257	3	4	2	A	A	C	C	D	D	C	C	G	G
62	1	76	3	0	1	A	A	C	C	0	0	C	C	G	G
63	1	59.9124	3	3	2	A	A	C	C	D	D	C	C	G	G
64	1	51.9014	3	0	1	A	A	C	C	D	D	C	C	G	G
65	1	79.6	2	2	2	A	A	C	C	0	0	C	C	G	G
66	2	37.0869	2	0	1	A	A	C	C	D	D	C	C	G	G
67	1	71.5017	2	1	2	A	A	C	C	D	D	C	C	G	G
68	1	67.3977	3	6	2	A	A	C	C	D	D	C	C	G	G
69	1	59.6742	2	4	2	A	A	C	C	D	D	C	C	G	G
70	1	78	2	0	1	A	A	C	C	0	0	C	C	G	G
71	2	64.5311	1	4	2	A	A	C	C	D	D	C	C	G	G
72	1	50	3	0	1	A	A	C	C	D	D	C	C	G	G
73	1	74.2204	2	0	1	A	A	C	C	D	D	C	C	G	G
74	1	77	2	1	2	A	A	C	C	D	D	C	C	G	G
75	1	74	1	0	1	A	A	C	C	D	D	C	C	G	G
76	1	56	4	0	1	A	A	C	C	D	D	T	C	G	G
77	1	64	3	4	2	A	A	C	C	D	D	C	C	G	G
78	1	66	3	5	2	A	A	C	C	D	D	C	C	G	G
79	1	67	1	0	1	A	A	C	C	D	D	C	C	G	G
80	1	58.2094	3	0	1	A	A	C	C	D	D	C	C	G	G
81	1	58	3	8	2	A	A	C	C	D	D	C	C	0	0
82	1	56	3	1	2	A	A	C	C	D	D	C	C	0	0
83	1	60.4107	1	0	1	A	A	C	C	0	0	C	C	G	G
84	1	62	3	8	2	A	A	C	C	0	0	C	C	G	G
85	1	72.2272	2	4	2	A	A	C	C	D	D	C	C	G	G
86	2	84.3641	2	1	2	A	A	C	C	D	D	C	C	G	G
87	1	54.0808	2	0	1	A	A	C	C	D	D	C	C	G	G
88	1	71.2827	3	6	2	A	A	C	C	D	D	C	C	G	G
89	1	62.1875	3	4	2	A	A	C	C	D	D	C	C	G	G
90	1	74.1766	2	0	1	A	A	C	C	0	0	C	C	G	G
91	1	76.3806	3	1	2	A	A	C	C	0	0	C	C	G	G
92	1	78.2396	2	6	2	A	A	C	C	D	D	C	C	G	G
93	1	55	3	0	1	A	A	C	C	D	D	C	C	G	G
94	1	66.8474	2	5	2	A	A	C	C	0	0	C	C	G	G
95	1	57	3	0	1	A	A	C	C	0	0	C	C	G	G
96	1	64.46	2	0	1	A	A	C	C	0	0	C	C	G	G
97	1	52	3	8	2	A	A	C	C	0	0	C	C	G	G
98	1	84	2	8	2	A	A	C	C	D	D	C	C	G	G
99	1	69.9959	3	8	2	A	A	C	C	D	D	C	C	G	G
100	1	66.3299	3	1	2	A	A	C	C	0	0	C	C	G	G
101	1	65.9192	2	4	2	A	A	C	C	D	D	C	C	G	G
102	1	72	3	8	2	A	A	C	C	0	0	C	C	G	G
103	1	63.373	3	1	2	A	A	C	C	D	D	C	C	G	G
104	1	69	3	0	1	A	A	C	C	D	D	C	C	G	G
105	1	56	3	7	2	A	A	C	C	D	D	C	C	0	0
106	2	60.3614	3	0	1	A	A	C	C	D	D	C	C	G	G
107	2	73.7714	2	7	2	A	A	C	C	D	D	C	C	G	G
108	1	49.358	3	3	2	A	A	C	C	0	0	C	C	G	G
109	1	61.7632	2	0	1	A	A	C	C	D	D	C	C	G	G
110	2	60.4	3	0	1	A	A	C	C	D	D	C	C	G	G
111	2	73	2	4	2	A	A	C	C	D	D	C	C	G	G
112	1	55	3	0	1	A	A	C	C	0	0	C	C	G	G
113	1	71	2	0	1	A	A	C	C	D	D	C	C	G	G
114	1	22.1739	2	8	2	A	A	C	C	D	D	C	C	G	G
115	1	79	2	4	2	A	A	C	C	D	D	C	C	G	G
116	1	53	3	0	1	A	A	0	0	D	D	C	C	G	G
117	1	64.8	3	4	2	A	A	C	C	0	0	C	C	G	G
118	1	56.564	2	4	2	A	A	C	C	D	D	C	C	G	G
119	1	66.2888	3	6	2	A	A	C	C	D	D	C	C	G	G
120	1	72	2	1	2	A	A	C	C	D	D	C	C	G	G
121	1	73.6947	3	6	2	A	A	C	C	D	D	C	C	G	G
122	1	71	2	2	2	A	A	C	C	D	D	C	C	G	G
123	1	74.6064	3	4	2	A	A	C	C	D	D	C	C	G	G
124	2	60.8	3	5	2	A	A	C	C	0	0	C	C	G	G
125	2	57.0541	1	0	1	A	A	C	C	0	0	C	C	G	G
126	1	57	3	0	1	A	A	C	C	0	0	C	C	G	G
127	1	56.9938	2	0	1	A	A	C	C	0	0	C	C	G	G
128	1	48	3	1	2	A	A	C	C	0	0	C	C	G	G
129	1	59.0171	2	0	1	A	A	C	C	D	D	C	C	G	G
130	1	73.3936	3	1	2	A	A	C	C	0	0	C	C	G	G
131	1	70.8	2	0	1	A	A	C	C	D	D	C	C	G	G
132	1	77	2	0	1	A	A	C	C	D	D	C	C	G	G
133	2	51	1	0	1	A	A	C	C	D	D	C	C	G	G
134	1	51.2	3	0	1	A	A	C	C	0	0	C	C	G	G
135	1	57.5688	2	6	2	A	A	C	C	D	D	C	C	G	G
136	1	70.7324	1	0	1	A	A	C	C	D	D	C	C	G	G
137	1	59	3	0	1	A	A	C	C	0	0	C	C	G	G
138	1	60.8925	3	4	2	A	A	C	C	0	0	C	C	G	G
139	1	47	4	8	2	A	A	C	C	0	0	C	C	G	G
140	1	87.488	2	6	2	A	A	C	C	D	D	C	C	G	G
141	1	85.3	2	4	2	A	A	C	C	D	D	C	C	G	G
142	1	76.8214	2	4	2	A	A	C	C	0	0	C	C	G	G
143	1	87	3	0	1	A	A	C	C	D	D	C	C	G	G
144	1	59	3	1	2	A	A	C	C	D	D	C	C	0	0
145	2	61.9001	1	1	2	A	A	C	C	D	D	C	C	G	G
146	1	83	1	0	1	A	A	C	C	D	D	C	C	G	G
147	1	67.7728	2	6	2	A	A	C	C	0	0	C	C	G	G
148	2	81	3	4	2	A	A	C	C	D	D	C	C	G	G
149	1	71.9945	2	1	2	A	A	C	C	D	D	C	C	G	G
150	1	54.8747	3	1	2	A	A	C	C	D	D	C	C	G	G
151	1	63.6742	1	0	1	A	A	C	C	D	D	C	C	G	G
152	2	69.7604	1	0	1	A	A	C	C	0	0	C	C	G	G
153	2	58.4285	1	4	2	A	A	C	C	D	D	C	C	G	G
154	2	65.3005	3	4	2	A	A	C	C	D	D	C	C	G	G
155	1	65.9083	3	4	2	A	A	C	C	D	D	C	C	G	G
156	1	57	3	4	2	A	A	C	C	D	D	C	C	G	G
157	1	53.6	3	4	2	A	A	C	C	D	D	T	C	G	G
158	1	50.8145	3	0	1	A	A	C	C	0	0	C	C	G	G
159	1	66.653	2	0	1	A	A	C	C	D	D	C	C	G	G
160	2	48.5174	3	4	2	A	A	C	C	D	D	C	C	G	G
161	1	69.8617	3	4	2	A	A	C	C	D	D	C	C	G	G
162	2	57.7221	2	0	1	A	A	C	C	0	0	C	C	G	G
163	1	69.4	1	0	1	A	A	C	C	0	0	C	C	G	G
164	1	67.436	2	1	2	A	A	C	C	0	0	C	C	G	G
165	2	71.9535	2	4	2	A	A	C	C	D	D	C	C	G	G
166	1	75.6742	3	1	2	A	A	C	C	D	D	C	C	G	G
167	1	70	3	7	2	A	A	C	C	0	0	C	C	G	G
168	1	55	3	1	2	A	A	C	C	0	0	C	C	G	G
169	1	67	3	4	2	A	A	C	C	D	D	C	C	G	G
170	2	86	1	0	1	A	A	C	C	0	0	C	C	G	G
171	1	57	1	0	1	A	A	C	C	D	D	C	C	G	G
172	1	53	3	4	2	A	A	C	C	D	D	C	C	G	G
173	2	53.8672	1	0	1	A	A	C	C	D	D	C	C	G	G
174	1	52	3	0	1	A	A	C	C	0	0	C	C	G	G
175	1	63.0308	2	0	1	A	A	C	C	D	D	C	C	G	G
176	1	60.4956	3	6	2	A	A	C	C	D	D	C	C	G	G
177	1	51	3	2	2	A	A	C	C	D	D	C	C	G	G
178	1	69.5551	3	1	2	A	A	C	C	D	D	C	C	G	G
179	1	73.5962	1	0	1	A	A	C	C	0	0	C	C	G	G
180	1	65.7276	3	1	2	A	A	C	C	D	D	C	C	G	G
181	2	58.6201	4	4	2	A	A	C	C	D	D	C	C	G	G
182	2	72.8	1	4	2	0	0	C	C	0	0	C	C	G	G
183	1	53	1	0	1	A	A	C	C	D	D	C	C	G	G
184	1	65	3	9	2	A	A	C	C	D	D	C	C	G	G
185	1	59.989	2	0	1	A	A	C	C	D	D	C	C	G	G
186	1	56	3	0	1	A	A	C	C	D	D	C	C	G	G
187	1	73.4565	3	1	2	A	A	C	C	D	D	C	C	G	G
188	2	21.9	1	9	2	A	A	C	C	0	0	C	C	G	G
189	2	76.1478	1	0	1	A	A	C	C	D	D	C	C	G	G
190	2	43.4196	2	6	2	A	A	C	C	0	0	C	C	G	G
191	1	67.885	2	6	2	A	A	C	C	D	D	C	C	G	G
192	1	57.8152	3	6	2	A	A	C	C	D	D	C	C	G	G
193	1	60	3	8	2	A	A	C	C	D	D	C	C	G	G
194	2	53.9712	3	3	2	A	A	C	C	0	0	C	C	G	G
195	1	74.2751	3	1	2	A	A	C	C	D	D	C	C	G	G
196	1	65.7741	2.09811	0	1	A	A	C	C	0	0	C	C	G	G
197	1	77	1	0	1	A	A	C	C	0	0	C	C	G	G
198	2	70.2478	1	0	1	A	A	C	C	0	0	C	C	G	G
199	1	53.4292	2	0	1	A	A	C	C	D	D	C	C	G	G
200	2	70.8419	3	6	2	A	A	C	C	0	0	C	C	G	G
201	1	55	3	3	2	A	A	C	C	D	D	C	C	G	G
202	1	57	3	2	2	A	A	C	C	0	0	C	C	G	G
203	1	55	3	1	2	A	A	C	C	0	0	C	C	G	G
204	1	73.2047	2	0	1	A	A	C	C	D	D	C	C	G	G
205	2	75.1321	3	0	1	A	A	C	C	D	D	C	C	G	G
206	1	76.794	1	0	1	A	A	C	C	D	D	C	C	G	G
207	1	64.5558	1	0	1	A	A	C	C	0	0	C	C	G	G
208	2	53.566	1	0	1	A	A	C	C	D	D	C	C	G	G
209	1	62.319	2	4	2	A	A	C	C	D	D	C	C	G	G
210	1	46.8	3	0	1	A	A	C	C	D	D	C	C	G	G
211	1	64.2272	2	4	2	A	A	C	C	D	D	C	C	G	G
212	2	76.679	2	6	2	A	A	C	C	D	D	C	C	G	G
213	1	63	3	0	1	A	A	C	C	D	D	C	C	0	0
214	2	72	1	4	2	A	A	C	C	D	D	C	C	G	G
215	2	72.0465	1	1	2	A	A	C	C	D	D	C	C	G	G
216	1	64.4737	2	0	1	A	A	C	C	0	0	C	C	G	G
217	1	58.5927	1	0	1	A	A	C	C	D	D	C	C	G	G
218	1	52.6352	1	0	1	A	A	C	C	0	0	C	C	G	G
219	1	75.4826	2	8	2	A	A	C	C	D	D	C	C	G	G
220	2	61.0897	2	4	2	A	A	C	C	D	D	C	C	G	G
221	2	74.6913	2	0	1	A	A	C	C	D	D	C	C	G	G
222	1	69.1444	2	0	1	A	A	C	C	0	0	C	C	G	G
223	1	71.1787	2	1	2	A	A	C	C	D	D	C	C	G	G
224	1	86.6749	3	1	2	A	A	C	C	D	D	C	C	G	G
225	1	66	3	0	1	A	A	C	C	D	D	C	C	G	G
226	1	52.4	3	1	2	A	A	C	C	0	0	C	C	G	G
227	1	64	3	0	1	A	A	C	C	D	D	C	C	G	G
228	1	78.6092	2	4	2	A	A	C	C	0	0	C	C	A	G
229	2	56.9227	2	0	1	A	A	C	C	D	D	C	C	G	G
230	1	57.4346	2	0	1	A	A	C	C	D	D	C	C	G	G
231	2	62.2286	2	7	2	A	A	C	C	D	D	C	C	G	G
232	1	81	1	4	2	A	A	C	C	D	D	C	C	G	G
233	2	58.2478	4	0	1	A	A	C	C	D	D	C	C	G	G
234	2	49	3	4	2	A	A	C	C	0	0	C	C	G	G
235	1	46	1	0	1	A	A	C	C	D	D	C	C	G	G
236	2	52.8241	2	4	2	A	A	C	C	D	D	C	C	G	G
237	1	75.5346	2	0	1	0	0	C	C	D	D	C	C	0	0
238	1	61.1	1	0	1	A	A	C	C	0	0	C	C	G	G
239	1	45.6208	2	0	1	A	A	C	C	0	0	C	C	G	G
240	1	59	2	0	1	A	A	C	C	D	D	C	C	G	G
241	2	63	3	0	1	A	A	C	C	0	0	C	C	G	G
242	1	68.7392	2	4	2	A	A	C	C	D	D	C	C	G	G
243	2	56.8	1	0	1	A	A	C	C	D	D	C	C	G	G
244	1	60.2355	1	0	1	A	A	C	C	D	D	C	C	G	G
245	1	53	3	4	2	A	A	C	C	D	D	C	C	G	G
246	1	63	3	2	2	A	A	C	C	0	0	C	C	A	G
247	1	65	4	8	2	A	A	C	C	D	D	C	C	G	G
248	1	59	3	2	2	A	A	C	C	D	D	C	C	G	G
249	1	63.0472	2	4	2	A	A	C	C	D	D	C	C	G	G
250	1	61.9521	2	0	1	A	A	C	C	D	D	C	C	G	G
251	2	53.0349	3	4	2	A	A	C	C	D	D	C	C	G	G
252	1	82	1	0	1	A	A	C	C	0	0	C	C	G	G
253	2	71	2	0	1	A	A	C	C	D	D	C	C	G	G
254	1	73.5	3	1	2	A	A	C	C	D	D	C	C	G	G
255	1	66.8939	1	0	1	A	A	C	C	0	0	C	C	G	G
256	1	73.2704	3	2	2	A	A	C	C	D	D	C	C	G	G
257	1	58.0178	1	0	1	A	A	C	C	0	0	C	C	G	G
258	1	66.2259	2	1	2	A	A	C	C	D	D	C	C	G	G
259	1	39	3	2	2	A	A	C	C	0	0	C	C	G	G
260	2	45.8234	2	0	1	A	A	C	C	0	0	C	C	G	G
261	2	67.0281	1	4	2	A	A	C	C	D	D	C	C	G	G
262	1	71	2	0	1	A	A	C	C	D	D	C	C	G	G
263	1	73.744	2	0	1	A	A	C	C	0	0	C	C	G	G
264	1	67.7563	3	1	2	A	A	C	C	D	D	C	C	G	G
265	1	51	3	0	1	A	A	C	C	D	D	C	C	G	G
266	1	62.8747	3	0	1	A	A	C	C	0	0	C	C	G	G
267	2	71.1	2	4	2	A	A	C	C	D	D	C	C	G	G
268	2	73.1937	2	8	2	A	A	C	C	D	D	C	C	G	G
269	1	55	3	0	1	A	A	C	C	D	D	C	C	G	G
270	1	63	2	4	2	A	A	C	C	D	D	C	C	G	G
271	1	73.4593	2	0	1	A	A	C	C	D	D	C	C	G	G
272	1	74	3	4	2	A	A	C	C	D	D	C	C	G	G
273	1	59	3	4	2	A	A	C	C	D	D	C	C	G	G
274	1	60.6845	3	4	2	A	A	C	C	D	D	C	C	G	G
275	2	76.9	1	0	1	A	A	C	C	0	0	C	C	G	G
276	2	66.5024	3	7	2	A	A	C	C	0	0	C	C	G	G
277	1	62	3	1	2	A	A	C	C	D	D	C	C	G	G
278	2	54	2	1	2	A	A	C	C	0	0	C	C	G	G
279	1	53	2	0	1	A	A	C	C	D	D	C	C	G	G
280	1	62.5736	2	0	1	A	A	C	C	D	D	C	C	G	G
281	2	61.6564	3	4	2	A	A	C	C	D	D	C	C	G	G
282	1	60	3	2	2	A	A	C	C	D	D	C	C	G	G
283	1	65.2895	2	4	2	A	A	C	C	D	D	C	C	G	G
284	1	59.6	3	4	2	A	A	C	C	0	0	C	C	G	G
285	1	73	3	1	2	A	A	C	C	D	D	C	C	G	G
286	1	78.3847	2	4	2	A	A	C	C	0	0	C	C	G	G
287	2	84.4	1	4	2	A	A	C	C	D	D	C	C	G	G
288	2	60	2	1	2	A	A	C	C	D	D	C	C	G	G
289	1	63	3	8	2	A	A	C	C	D	D	C	C	G	G
290	1	73	2	0	1	A	A	C	C	D	D	C	C	0	0
291	1	52	3	4	2	A	A	C	C	0	0	C	C	G	G
292	1	50.4723	3	4	2	A	A	C	C	0	0	C	C	G	G
293	2	72.9	1	0	1	A	A	C	C	0	0	C	C	G	G
294	2	61	2	4	2	A	A	C	C	0	0	C	C	G	G
295	2	61.0267	2	6	2	A	A	C	C	D	D	C	C	G	G
296	1	64	3	4	2	A	A	C	C	D	D	C	C	G	G
297	1	81	3	2	2	A	A	C	C	D	D	C	C	G	G
298	2	67	3	7	2	A	A	C	C	D	D	C	C	G	G
299	1	61	3	4	2	A	A	C	C	0	0	C	C	G	G
300	1	54.5325	3	0	1	A	A	C	C	D	D	C	C	G	G
301	2	60.8761	3	4	2	A	A	C	C	D	D	C	C	G	G
302	1	53	3	0	1	A	A	C	C	D	D	C	C	G	G
303	1	77.2	3	8	2	A	A	C	C	D	D	C	C	G	G
304	1	56	3	7	2	A	A	C	C	D	D	C	C	G	G
305	2	69.7851	3	4	2	A	A	C	C	0	0	C	C	G	G
306	1	60.4271	2.09811	0	1	A	A	C	C	D	D	C	C	G	G
307	2	64.8	1	0	1	A	A	C	C	0	0	C	C	G	G
308	2	60.0712	3	0	1	A	A	C	C	0	0	C	C	A	G
309	1	75.3867	3	1	2	A	A	C	C	D	D	C	C	G	G
310	1	57	3	4	2	A	A	C	C	D	D	C	C	G	G
311	2	56.1	3	7	2	A	A	C	C	D	D	C	C	G	G
312	2	68.5	2	7	2	A	A	C	C	0	0	C	C	G	G
313	1	59	2	1	2	A	A	C	C	D	D	C	C	G	G
314	2	73.8207	1	4	2	A	A	C	C	D	D	C	C	G	G
315	2	76.9254	3	6	2	A	A	C	C	0	0	C	C	G	G
316	1	61	3	2	2	A	A	C	C	0	0	C	C	G	G
317	2	58.5873	3	4	2	A	A	C	C	D	D	C	C	G	G
318	2	75.4	2	0	1	A	A	C	C	0	0	C	C	G	G
319	1	51	3	0	1	A	A	C	C	D	D	C	C	G	G
320	1	60	3	1	2	A	A	C	C	D	D	C	C	G	G
321	1	72	1	0	1	A	A	C	C	0	0	C	C	G	G
322	1	62.8	2	4	2	A	A	C	C	D	D	C	C	G	G
323	1	62.2204	3	1	2	A	A	C	C	0	0	C	C	A	G
324	1	63	3	2	2	A	A	C	C	D	D	C	C	G	G
325	2	55.7317	2	5	2	A	A	0	0	D	D	C	C	G	G
326	1	76.575	3	1	2	A	A	C	C	D	D	C	C	G	G
327	2	42.9487	3	4	2	A	A	C	C	0	0	C	C	G	G
328	1	69.8316	3	4	2	A	A	C	C	D	D	C	C	G	G
329	1	73.7851	1	4	2	A	A	C	C	D	D	C	C	G	G
330	2	72.8	1	0	1	A	A	C	C	0	0	C	C	G	G
331	1	62.204	2	3	2	A	A	C	C	D	D	C	C	G	G
332	1	42	4	8	2	A	A	C	C	0	0	C	C	G	G
333	2	72	3	4	2	A	A	C	C	0	0	C	C	G	G
334	2	58	1	4	2	A	A	C	C	0	0	T	C	G	G
335	2	75.2088	1	0	1	A	A	C	C	D	D	C	C	G	G
336	1	77	2	4	2	A	A	C	C	0	0	C	C	G	G
337	1	53	3	8	2	A	A	C	C	D	D	C	C	0	0
338	1	64.9719	3	4	2	A	A	C	C	0	0	C	C	G	G
339	1	78	3	4	2	A	A	C	C	D	D	C	C	G	G
340	1	55	3	8	2	A	A	C	C	0	0	C	C	G	G
341	1	70.4832	3	5	2	A	A	C	C	D	D	C	C	G	G
342	1	63.9	3	0	1	A	A	C	C	0	0	C	C	G	G
343	2	77.9357	2	5	2	A	A	C	C	D	D	C	C	G	G
344	1	56	3	1	2	A	A	C	C	D	D	C	C	A	G
345	1	75	2	4	2	A	A	C	C	0	0	C	C	G	G
346	1	54	1	0	1	A	A	C	C	0	0	C	C	G	G
347	2	52.9	2	7	2	A	A	C	C	D	D	C	C	G	G
348	2	59.0965	2	4	2	A	A	C	C	0	0	C	C	G	G
349	1	51.4305	2	0	1	A	A	C	C	D	D	C	C	G	G
350	1	58.7242	3	0	1	A	A	C	C	0	0	C	C	G	G
351	2	63	3	0	1	0	0	C	C	D	D	C	C	G	G
352	2	72.5174	2	0	1	A	A	C	C	D	D	C	C	0	0
353	1	69.4429	2	0	1	A	A	C	C	D	D	C	C	G	G
354	1	45.5606	1	0	1	A	A	C	C	D	D	C	C	G	G
355	1	75.2334	2	4	2	A	A	C	C	0	0	C	C	G	G
356	2	45.4209	1	5	2	A	A	C	C	D	D	C	C	G	G
357	1	69	2	2	2	A	A	C	C	D	D	C	C	G	G
358	1	74	2	0	1	A	A	C	C	D	D	C	C	G	G
359	2	74.0507	3	7	2	A	A	C	C	0	0	C	C	G	G
360	2	52.5886	3	4	2	A	A	C	C	D	D	C	C	G	G
361	2	67.5975	3	1	2	A	A	C	C	D	D	C	C	G	G
362	2	68.1916	3	4	2	A	A	C	C	0	0	C	C	G	G
363	2	46	3	4	2	A	A	C	C	D	D	C	C	G	G
364	1	76.1999	3	1	2	A	A	C	C	D	D	C	C	G	G
365	2	88.7	2.50514	8	2	A	A	C	C	0	0	C	C	G	G
366	2	73	2	4	2	0	0	C	C	0	0	C	C	G	G
367	1	69	3	0	1	A	A	C	C	0	0	C	C	G	G
368	1	80	3	4	2	0	0	C	C	D	D	C	C	G	G
369	2	76.4	2	0	1	A	A	C	C	0	0	C	C	G	G
370	1	70.3327	3	6	2	A	A	C	C	D	D	C	C	G	G
371	1	70	3	8	2	A	A	C	C	D	D	C	C	G	G
372	1	52	3	1	2	A	A	C	C	D	D	C	C	G	G
373	1	73	3	2	2	A	A	C	C	0	0	C	C	G	G
374	2	60.1561	1	0	1	A	A	C	C	D	D	C	C	G	G
375	1	49	3	0	1	A	A	C	C	D	D	C	C	G	G
376	1	67.7426	3	1	2	A	A	C	C	D	D	C	C	G	G
377	1	77	1	0	1	A	A	C	C	0	0	C	C	G	G
378	2	75.9589	1	0	1	A	A	C	C	D	D	C	C	G	G
379	1	65	3	1	2	A	A	C	C	D	D	C	C	G	G
380	1	64.7	3	5	2	A	A	C	C	0	0	C	C	G	G
381	1	73	2	2	2	A	A	C	C	0	0	C	C	G	G
382	1	75	1	0	1	A	A	C	C	D	D	C	C	G	G
383	1	77.076	2	4	2	A	A	C	C	D	D	C	C	G	G
384	2	64.0164	3	4	2	A	A	C	C	D	D	C	C	G	G
385	2	62	3	4	2	A	A	C	C	0	0	C	C	G	G
386	2	57	2	4	2	A	A	C	C	D	D	C	C	G	G
387	1	79.3812	3	6	2	A	A	C	C	D	D	C	C	G	G
388	1	59.6852	2	0	1	A	A	C	C	0	0	C	C	G	G
389	2	78.716	3	1	2	A	A	C	C	D	D	C	C	G	G
390	1	49	2	0	1	A	A	C	C	D	D	C	C	G	G
391	1	70.7871	3	0	1	A	A	C	C	D	D	C	C	G	G
392	1	68	3	4	2	A	A	C	C	D	D	C	C	G	G
393	1	70.8364	3	6	2	A	A	C	C	D	D	C	C	G	G
394	1	53	3	8	2	A	A	C	C	D	D	C	C	G	G
395	1	46.3	3	1	2	A	A	C	C	0	0	C	C	G	G
396	1	68	3	1	2	A	A	C	C	0	0	C	C	0	0
397	1	54	2	6	2	A	A	C	C	D	D	C	C	G	G
398	1	66	3	0	1	A	A	C	C	D	D	C	C	G	G
399	2	66.7981	1	0	1	A	A	C	C	D	D	C	C	G	G
400	1	64	3	7	2	A	A	C	C	0	0	C	C	G	G
401	2	75.6331	3	4	2	A	A	C	C	D	D	C	C	G	G
402	1	78	2	0	1	A	A	C	C	D	D	C	C	G	G
403	1	61	3	1	2	A	A	C	C	D	D	C	C	A	G
404	1	75.5181	2	8	2	A	A	C	C	D	D	C	C	G	G
405	1	52.6105	3	0	1	A	A	C	C	D	D	C	C	G	G
406	2	65.7796	2	7	2	A	A	C	C	D	D	C	C	G	G
407	1	57	2	1	2	A	A	C	C	D	D	C	C	G	G
408	1	65.4	3	0	1	A	A	C	C	D	D	C	C	G	G
409	1	80	2	0	1	A	A	C	C	D	D	C	C	G	G
410	1	60	3	0	1	A	A	C	C	D	D	C	C	G	G
411	1	73	1	0	1	A	A	C	C	D	D	C	C	G	G
412	1	52	3	0	1	A	A	C	C	D	D	C	C	G	G
413	1	63	3	1	2	A	A	C	C	D	D	C	C	G	G
414	1	66	3	4	2	A	A	C	C	0	0	C	C	G	G
415	1	56.2	1	0	1	A	A	C	C	0	0	C	C	G	G
416	1	58.4148	2	0	1	A	A	C	C	D	D	C	C	G	G
417	1	76.4216	2	4	2	A	A	C	C	D	D	C	C	G	G
418	1	46	3	0	1	A	A	C	C	D	D	C	C	G	G
419	1	72.1013	3	4	2	A	A	C	C	0	0	C	C	G	G
420	1	75	2	8	2	A	A	C	C	0	0	C	C	G	G
421	1	61.4401	3	4	2	A	A	C	C	D	D	C	C	G	G
422	1	72.6762	2	0	1	A	A	C	C	D	D	C	C	G	G
423	1	69.8645	2	1	2	A	A	C	C	0	0	C	C	G	G
424	1	56	3	1	2	A	A	C	C	D	D	C	C	G	G
425	1	58.7187	3	4	2	A	A	C	C	D	D	C	C	G	G
426	1	70	2	4	2	A	A	C	C	0	0	C	C	G	G
427	1	78.8857	2	8	2	A	A	C	C	0	0	C	C	G	G
428	1	83.2	1	0	1	A	A	C	C	0	0	C	C	G	G
429	1	83	4	8	2	A	A	C	C	D	D	C	C	0	0
430	1	65.4429	2	0	1	A	A	C	C	D	D	C	C	G	G
431	1	75	2	0	1	A	A	C	C	D	D	C	C	G	G
432	1	77.2895	2	1	2	A	A	C	C	D	D	C	C	G	G
433	1	61	3	1	2	A	A	C	C	0	0	C	C	0	0
434	1	82.1492	2	1	2	A	A	C	C	D	D	C	C	G	G
435	1	60.449	3	4	2	A	A	C	C	0	0	C	C	G	G
436	1	66.0424	1	0	1	A	A	C	C	0	0	C	C	G	G
437	1	75.3101	3	0	1	A	A	C	C	D	D	C	C	G	G
438	2	69.1	3	8	2	A	A	C	C	D	D	C	C	G	G
439	1	68	3	1	2	A	A	C	C	D	D	C	C	A	G
440	1	69	3	1	2	A	A	C	C	D	D	C	C	G	G
441	2	55.0116	1	0	1	A	A	C	C	D	D	C	C	G	G
442	1	57	3	1	2	A	A	C	C	D	D	C	C	0	0
443	1	58.5243	1	0	1	A	A	C	C	0	0	C	C	G	G
444	1	64	3	1	2	A	A	C	C	D	D	C	C	G	G
445	2	61	2	0	1	A	A	C	C	D	D	C	C	G	G
446	2	63.5	2	4	2	A	A	C	C	0	0	C	C	G	G
447	1	80.4	2	1	2	A	A	C	C	0	0	C	C	G	G
448	2	60.2	1	4	2	A	A	C	C	D	D	C	C	G	G
449	1	73.9	3	1	2	0	0	C	C	0	0	C	C	0	0
450	1	76.5	2	1	2	A	A	C	C	D	D	C	C	G	G
451	2	71.77	2	4	2	A	A	C	C	0	0	C	C	G	G
452	1	71	2	0	1	A	A	C	C	D	D	C	C	0	0
453	1	71.4798	3	1	2	A	A	C	C	0	0	C	C	G	G
454	1	54	3	0	1	A	A	C	C	D	D	C	C	0	0
455	1	51.6058	2	0	1	A	A	C	C	D	D	C	C	G	G
456	1	77	2	0	1	A	A	C	C	D	D	C	C	G	G
457	1	63.6304	3	1	2	A	A	C	C	D	D	C	C	G	G
458	1	47	3	2	2	0	0	0	0	0	0	C	C	0	0
459	1	76.4873	3	4	2	A	A	C	C	D	D	C	C	G	G
460	1	71.2279	2	0	1	A	A	C	C	D	D	C	C	G	G
461	2	57.9384	1	0	1	A	A	C	C	0	0	C	C	G	G
462	1	59	3	0	1	A	A	C	C	D	D	C	C	G	G
463	1	79	2	4	2	A	A	C	C	D	D	C	C	G	G
464	1	84	1	0	1	A	A	C	C	D	D	C	C	G	G
465	2	42.1848	1	8	2	A	A	C	C	0	0	C	C	G	G
466	1	56	3	0	1	A	A	0	0	0	0	C	C	G	G
467	1	68.2163	2	0	1	A	A	C	C	0	0	C	C	G	G
468	2	65.7276	1	5	2	A	A	C	C	D	D	C	C	G	G
469	1	67	3	8	2	A	A	C	C	0	0	C	C	0	0
470	1	58.2587	1	0	1	A	A	C	C	0	0	C	C	G	G
471	1	53	3	0	1	A	A	C	C	D	D	C	C	G	G
472	2	66	3	1	2	A	A	C	C	0	0	C	C	G	G
473	2	65.284	1	4	2	A	A	C	C	D	D	C	C	G	G
474	1	76	1	0	1	A	A	C	C	0	0	C	C	G	G
475	1	57	3	0	1	A	A	C	C	0	0	C	C	G	G
476	1	57.5113	3	4	2	A	A	C	C	D	D	C	C	G	G
477	1	70	3	4	2	0	0	C	C	D	D	C	C	0	0
478	2	53.5	3	0	1	A	A	C	C	D	D	C	C	G	G
479	1	69	2	0	1	0	0	C	C	0	0	C	C	G	G
480	1	54	3	0	1	A	A	C	C	0	0	C	C	G	G
481	1	76	1	0	1	0	0	C	C	D	D	C	C	0	0
482	2	72.7255	1	0	1	A	A	C	C	D	D	C	C	G	G
483	1	30.8802	1	0	1	A	A	C	C	0	0	C	C	G	G
484	2	61.9767	1	0	1	A	A	C	C	0	0	C	C	G	G
485	1	62	3	0	1	A	A	C	C	D	D	C	C	G	G
486	1	69	3	7	2	A	A	C	C	D	D	C	C	0	0
487	1	66.0452	2	1	2	A	A	C	C	0	0	C	C	G	G
488	1	63.8	3	8	2	A	A	C	C	0	0	C	C	G	G
489	1	77.1	3	7	2	A	A	C	C	D	D	C	C	G	G
490	2	56	1	0	1	A	A	C	C	0	0	C	C	G	G
491	1	56	3	2	2	A	A	C	C	D	D	C	C	G	G
492	1	65	1	0	1	A	A	C	C	D	D	C	C	0	0
493	1	58	3	8	2	A	A	C	C	0	0	C	C	0	0
494	2	57.6236	2	5	2	A	A	C	C	D	D	C	C	A	G
495	2	73	1	0	1	A	A	C	C	0	0	C	C	G	G
496	2	70.2	1	4	2	A	A	C	C	D	D	C	C	G	G
497	1	41.2868	3	0	1	A	A	C	C	D	D	C	C	G	G
498	2	55.8905	3	4	2	A	A	C	C	D	D	C	C	G	G
499	1	57	3	1	2	A	A	C	C	D	D	C	C	G	G
500	1	55.9452	2	0	1	A	A	C	C	D	D	C	C	G	G
501	1	64	3	4	2	A	A	C	C	0	0	C	C	0	0
502	1	79	3	0	1	A	A	C	C	D	D	C	C	G	G
503	1	62	1	0	1	A	A	C	C	D	D	C	C	G	G
504	1	61.0568	1	0	1	A	A	C	C	D	D	C	C	G	G
505	1	62	3	7	2	A	A	C	C	D	D	C	C	G	G
506	1	75.4935	2	8	2	A	A	C	C	D	D	C	C	G	G
507	2	58.2	1	0	1	A	A	C	C	0	0	C	C	G	G
508	1	78.3107	2	1	2	A	A	C	C	0	0	C	C	G	G
509	1	77	2	4	2	A	A	C	C	D	D	C	C	G	G
510	1	75.8412	2	1	2	A	A	C	C	0	0	C	C	G	G
511	1	67	3	2	2	A	A	C	C	D	D	C	C	G	G
512	1	68.1971	3	8	2	A	A	C	C	0	0	C	C	G	G
513	1	80.6434	2	4	2	A	A	C	C	0	0	C	C	G	G
514	1	57	3	0	1	A	A	C	C	D	D	C	C	G	G
515	2	48.2026	2	0	1	A	A	C	C	D	D	C	C	G	G
516	1	57.4073	3	1	2	A	A	C	C	D	D	C	C	G	G
517	1	70	3	7	2	A	A	C	C	0	0	C	C	G	G
518	1	66.7406	2	6	2	A	A	C	C	D	D	C	C	G	G
519	1	70	1	0	1	A	A	C	C	D	D	C	C	G	G
520	1	66.705	2	4	2	A	A	C	C	D	D	C	C	G	G
521	2	77.2047	3	9	2	A	A	C	C	0	0	C	C	G	G
522	2	56.1	1	5	2	A	A	C	C	D	D	C	C	G	G
523	2	79.373	2	4	2	A	A	C	C	0	0	C	C	G	G
524	1	71.7837	1	0	1	A	A	C	C	D	D	C	C	G	G
525	1	52	3	1	2	A	A	C	C	D	D	C	C	0	0
526	2	44.6	1	0	1	A	A	C	C	0	0	C	C	G	G
527	2	66	3	1	2	A	A	C	C	0	0	C	C	G	G
528	1	67.6934	2	0	1	A	A	C	C	0	0	C	C	G	G
529	2	62.9569	2	4	2	A	A	C	C	D	D	C	C	G	G
530	1	64.1	3	0	1	A	A	C	C	0	0	C	C	G	G
531	2	40.1643	3	0	1	A	A	C	C	D	D	C	C	G	G
532	1	66.4257	2	1	2	A	A	C	C	D	D	C	C	G	G
533	1	74	4	8	2	A	A	C	C	D	D	C	C	G	G
534	1	63.102	2	4	2	A	A	C	C	0	0	C	C	G	G
535	2	62.7461	3	8	2	A	A	C	C	D	D	C	C	G	G
536	1	42	3	1	2	A	A	C	C	0	0	C	C	G	G
537	2	87.0965	4	5	2	A	A	C	C	D	D	C	C	G	G
538	2	61.2512	2	0	1	A	A	C	C	D	D	C	C	G	G
539	1	65	3	2	2	A	A	C	C	D	D	C	C	0	0
540	1	61	3	0	1	A	A	C	C	D	D	C	C	G	G
541	2	62.4914	1	0	1	A	A	C	C	D	D	C	C	G	G
542	1	64.6379	2	8	2	A	A	C	C	0	0	C	C	G	G
543	1	67.0199	3	0	1	A	A	C	C	D	D	C	C	G	G
544	1	71	2	0	1	A	A	C	C	D	D	C	C	G	G
545	1	57	3	0	1	A	A	C	C	D	D	C	C	G	G
546	1	72.1889	3	1	2	A	A	C	C	D	D	C	C	G	G
547	1	51.3183	1	0	1	A	A	C	C	0	0	C	C	G	G
548	1	54	3	0	1	A	A	C	C	D	D	C	C	G	G
549	1	82	2	1	2	A	A	C	C	D	D	C	C	G	G
550	1	74.4148	2	0	1	A	A	C	C	D	D	C	C	G	G
551	1	57	3	0	1	A	A	C	C	0	0	C	C	G	G
552	1	83	3	0	1	A	A	C	C	D	D	C	C	G	G
553	1	52	3	4	2	A	A	C	C	D	D	C	C	G	G
554	2	80	2	0	1	A	A	C	C	D	D	C	C	G	G
555	1	56.0739	2	1	2	A	A	C	C	D	D	C	C	G	G
556	1	56.052	3	0	1	A	A	C	C	D	D	C	C	G	G
557	1	73.1773	3	1	2	A	A	C	C	0	0	C	C	G	G
558	1	65	2	2	2	A	A	C	C	D	D	C	C	G	G
559	1	54.8775	3	6	2	A	A	C	C	D	D	C	C	G	G
560	2	50	3	4	2	A	A	C	C	D	D	C	C	G	G
561	2	59.5455	2	0	1	A	A	C	C	D	D	C	C	G	G
562	1	61	2	4	2	A	A	C	C	D	D	C	C	G	G
563	1	70.4778	3	4	2	A	A	C	C	0	0	C	C	G	G
564	2	74	1	0	1	A	A	C	C	D	D	C	C	G	G
565	1	61.6	3	3	2	A	A	C	C	D	D	C	C	G	G
566	1	54	3	2	2	A	A	C	C	0	0	C	C	G	G
567	1	50.6229	3	0	1	A	A	C	C	D	D	C	C	G	G
568	1	54	3	0	1	A	A	C	C	0	0	C	C	G	G
569	1	53.5907	2	2	2	A	A	C	C	D	D	C	C	G	G
570	2	78.5	1	0	1	A	A	C	C	D	D	C	C	G	G
571	1	85.7303	2	4	2	A	A	C	C	D	D	C	C	G	G
572	1	84	2	0	1	A	A	C	C	0	0	C	C	G	G
573	2	48.2546	1	0	1	A	A	C	C	D	D	C	C	G	G
574	1	58	3	0	1	A	A	C	C	D	D	C	C	G	G
575	1	61	3	0	1	A	A	C	C	D	D	C	C	G	G
576	2	59.7591	3	1	2	A	A	C	C	0	0	C	C	G	G
577	1	57	3	7	2	A	A	C	C	D	D	C	C	G	G
578	1	65.5797	2	0	1	A	A	C	C	D	D	C	C	G	G
579	1	63.4086	3	4	2	A	A	C	C	D	D	C	C	G	G
580	1	71	2	4	2	A	A	C	C	0	0	C	C	G	G
581	2	66.2861	1	0	1	A	A	C	C	D	D	C	C	G	G
582	1	67.165	2	6	2	A	A	C	C	0	0	C	C	G	G
583	1	62.1109	2	0	1	A	A	C	C	D	D	C	C	G	G
584	2	45.6071	1	6	2	A	A	C	C	D	D	C	C	G	G
585	1	67.3922	3	0	1	A	A	C	C	D	D	C	C	G	G
586	1	80	2	1	2	A	A	C	C	D	D	C	C	G	G
587	1	82	2	1	2	A	A	C	C	D	D	C	C	G	G
588	1	63.8166	3	6	2	A	A	C	C	D	D	C	C	G	G
589	1	65.5442	1	0	1	A	A	C	C	0	0	C	C	G	G
590	1	54.4	3	0	1	A	A	C	C	0	0	C	C	G	G
591	1	67	3	0	1	A	A	C	C	0	0	C	C	G	G
592	2	77.2649	1	5	2	A	A	C	C	D	D	C	C	G	G
593	1	56.7775	3	3	2	A	A	C	C	D	D	C	C	G	G
594	1	70	1	0	1	A	A	C	C	D	D	C	C	G	G
595	1	62	3	0	1	A	A	C	C	D	D	C	C	G	G
596	1	56	3	2	2	A	A	C	C	D	D	C	C	A	G
597	1	68	2	1	2	A	A	C	C	D	D	C	C	G	G
598	1	63	3	0	1	A	A	C	C	D	D	C	C	G	G
599	1	66.0233	3	0	1	A	A	C	C	0	0	C	C	G	G
600	2	62.3546	2	0	1	A	A	C	C	D	D	C	C	G	G
601	1	69.3251	3	1	2	A	A	C	C	D	D	C	C	G	G
602	2	68	2	4	2	A	A	C	C	0	0	C	C	G	G
603	1	69	1	0	1	A	A	C	C	D	D	C	C	G	G
604	1	69	3	7	2	A	A	C	C	0	0	C	C	G	G
605	2	67.206	1	0	1	A	A	C	C	0	0	C	C	G	G
606	1	51	3	0	1	A	A	C	C	0	0	C	C	G	G
607	1	72.909	2	7	2	A	A	C	C	D	D	C	C	G	G
608	1	63.989	2	0	1	A	A	C	C	D	D	C	C	G	G
609	2	66	4	0	1	A	A	C	C	D	D	C	C	0	0
610	1	69.0678	3	4	2	A	A	C	C	D	D	C	C	G	G
611	2	79.2416	1	4	2	A	A	C	C	0	0	C	C	G	G
612	2	60.6516	3	0	1	A	A	C	C	D	D	C	C	G	G
613	1	67	1	0	1	A	A	C	C	D	D	C	C	G	G
614	1	66	3	8	2	A	A	C	C	D	D	C	C	G	G
615	1	77.3552	2	4	2	A	A	C	C	D	D	C	C	G	G
616	2	76	3	4	2	A	A	C	C	0	0	C	C	G	G
617	2	57.5	3	2	2	A	A	C	C	0	0	C	C	G	G
618	1	54	3	0	1	A	A	C	C	D	D	C	C	G	G
619	1	62.998	2	0	1	A	A	C	C	D	D	C	C	G	G
620	1	65.8	2	4	2	A	A	C	C	D	D	T	C	G	G
621	1	34.8	3	0	1	A	A	C	C	0	0	C	C	G	G
622	2	71.5893	1	4	2	A	A	C	C	D	D	C	C	G	G
623	1	78.1355	2	1	2	A	A	C	C	D	D	C	C	G	G
624	1	63	3	0	1	A	A	C	C	D	D	C	C	G	G
625	1	56.9309	1	0	1	A	A	C	C	0	0	C	C	A	G
626	1	68.1971	1	5	2	A	A	C	C	D	D	C	C	G	G
627	1	77.1526	2	1	2	A	A	C	C	0	0	C	C	G	G
628	1	55.3155	3	3	2	A	A	C	C	D	D	C	C	G	G
629	1	61.5113	3	1	2	A	A	C	C	D	D	C	C	G	G
630	1	63.9069	2	3	2	A	A	C	C	D	D	C	C	G	G
631	1	71.1047	2	2	2	A	A	C	C	0	0	C	C	G	G
632	1	69	4	0	1	A	A	C	C	0	0	C	C	G	G
633	1	63	3	0	1	A	A	C	C	D	D	C	C	G	G
634	1	57	4	8	2	A	A	C	C	0	0	C	C	0	0
635	2	62.5352	3	3	2	A	A	C	C	D	D	C	C	G	G
636	1	73.5222	2	3	2	A	A	C	C	D	D	C	C	G	G
637	1	53.024	2	0	1	A	A	C	C	D	D	C	C	G	G
638	1	53	3	0	1	A	A	C	C	D	D	C	C	G	G
639	1	73	2	0	1	A	A	C	C	D	D	C	C	G	G
640	1	60.1615	3	2	2	A	A	C	C	D	D	C	C	G	G
641	1	84	1	0	1	A	A	C	C	D	D	C	C	G	G
642	1	42.2094	2	0	1	A	A	C	C	D	D	C	C	G	G
643	1	72.0328	2	1	2	A	A	C	C	0	0	C	C	G	G
644	1	72.5	2.50514	9	2	A	A	C	C	D	D	T	C	G	G
645	1	50	2	4	2	A	A	C	C	D	D	C	C	A	G
646	1	66.6064	2	0	1	A	A	C	C	0	0	C	C	G	G
647	1	72.7776	2	1	2	A	A	C	C	D	D	C	C	G	G
648	2	73.3	2	4	2	A	A	C	C	D	D	C	C	G	G
649	1	45	1	4	2	A	A	C	C	0	0	C	C	G	G
650	1	53	3	0	1	A	A	C	C	D	D	C	C	G	G
651	1	57	3	7	2	A	A	C	C	D	D	C	C	G	G
652	2	67.7782	3	0	1	A	A	C	C	D	D	C	C	G	G
653	2	73.7878	1	4	2	A	A	C	C	D	D	C	C	G	G
654	1	76.5558	2	8	2	A	A	C	C	D	D	C	C	G	G
655	1	55	3	0	1	A	A	C	C	0	0	C	C	G	G
656	1	66.0069	2	0	1	A	A	C	C	0	0	C	C	G	G
657	1	51.2936	3	4	2	A	A	C	C	0	0	C	C	G	G
658	1	58	3	1	2	A	A	C	C	D	D	C	C	G	G
659	1	67.332	1	0	1	A	A	C	C	D	D	C	C	G	G
660	2	59.9042	3	2	2	A	A	C	C	D	D	C	C	G	G
661	1	71.9	3	8	2	A	A	C	C	0	0	C	C	G	G
662	1	61	3	0	1	A	A	C	C	D	D	C	C	G	G
663	2	62.3764	3	0	1	A	A	C	C	0	0	C	C	G	G
664	1	59	3	2	2	A	A	C	C	0	0	C	C	G	G
665	1	70.4	3	5	2	A	A	C	C	0	0	C	C	G	G
666	1	64	3	0	1	A	A	C	C	D	D	C	C	G	G
667	2	59.7481	1	9	2	A	A	C	C	D	D	C	C	G	G
668	1	75	3	1	2	A	A	C	C	D	D	C	C	G	G
669	2	63.436	2	0	1	A	A	C	C	D	D	C	C	G	G
670	1	61.2101	2	1	2	A	A	C	C	0	0	C	C	G	G
671	1	48.5777	2	4	2	A	A	C	C	D	D	C	C	G	G
672	2	57.7084	3	0	1	A	A	C	C	0	0	C	C	G	G
673	2	48	3	4	2	A	A	C	C	D	D	C	C	G	G
674	2	81.9548	2	4	2	A	A	C	C	D	D	C	C	G	G
675	1	53	3	2	2	A	A	C	C	D	D	C	C	G	G
676	2	55.1513	2	4	2	A	A	C	C	D	D	C	C	G	G
677	1	57.1773	3	6	2	A	A	C	C	0	0	C	C	G	G
678	1	62.8	2	4	2	A	A	C	C	D	D	C	C	G	G
679	2	68.1424	3	3	2	A	A	C	C	0	0	C	C	G	G
680	1	65.9411	1	0	1	A	A	C	C	D	D	C	C	G	G
681	1	69.9028	2	1	2	A	A	C	C	0	0	C	C	G	G
682	1	59.3676	3	1	2	A	A	C	C	0	0	C	C	G	G
683	2	59.6797	1	0	1	A	A	C	C	D	D	C	C	G	G
684	2	64.115	3	1	2	A	A	C	C	D	D	C	C	G	G
685	1	52.8104	2	4	2	A	A	C	C	0	0	C	C	G	G
686	1	68.4271	2	0	1	A	A	C	C	D	D	C	C	G	G
687	1	74	2	1	2	A	A	C	C	D	D	C	C	G	G
688	2	48	3	4	2	A	A	C	C	D	D	C	C	G	G
689	1	53	3	1	2	A	A	C	C	D	D	C	C	G	G
690	1	59	3	1	2	A	A	C	C	D	D	C	C	0	0
691	1	56.4162	3	4	2	A	A	C	C	D	D	C	C	G	G
692	2	81.9	1	0	1	A	A	C	C	D	D	C	C	G	G
693	1	39.4743	3	0	1	A	A	C	C	D	D	C	C	G	G
694	2	66.7105	1	0	1	A	A	G	C	D	D	C	C	G	G
695	2	62	3	4	2	A	A	C	C	D	D	C	C	G	G
696	2	69.577	2	4	2	A	A	C	C	D	D	C	C	G	G
697	1	50	3	4	2	A	A	C	C	0	0	C	C	G	G
698	2	83	1	4	2	A	A	C	C	D	D	C	C	G	G
699	1	62.3518	1	0	1	A	A	C	C	0	0	C	C	G	G
700	1	70.2916	2	5	2	A	A	C	C	D	D	C	C	G	G
701	1	68.8761	3	1	2	A	A	C	C	D	D	C	C	G	G
702	1	62	4	0	1	A	A	C	C	0	0	C	C	G	G
703	1	74.1191	2	0	1	A	A	C	C	D	D	C	C	G	G
704	1	77.5113	2	8	2	A	A	C	C	D	D	C	C	G	G
705	1	75.6934	3	1	2	A	A	C	C	D	D	C	C	G	G
706	1	71.1376	2	4	2	A	A	C	C	D	D	C	C	G	G
707	1	66	4	8	2	A	A	C	C	0	0	C	C	G	G
708	1	71	2	1	2	A	A	C	C	D	D	C	C	G	G
709	1	56	3	4	2	A	A	C	C	D	D	C	C	G	G
710	1	73	2	4	2	A	A	C	C	0	0	C	C	G	G
711	1	61.4866	2	0	1	A	A	C	C	0	0	C	C	G	G
712	1	76.1916	2	1	2	A	A	C	C	0	0	C	C	G	G
713	2	59	3	4	2	A	A	C	C	D	D	C	C	G	G
714	1	69.5086	3	4	2	A	A	C	C	D	D	C	C	G	G
715	2	75.6906	1	5	2	A	A	C	C	0	0	C	C	G	G
716	1	66.924	2	8	2	A	A	C	C	D	D	C	C	G	G
717	1	56.0684	2	0	1	A	A	C	C	D	D	C	C	G	G
718	1	72	2	0	1	A	A	C	C	D	D	C	C	G	G
719	1	81.7084	2	4	2	A	A	C	C	D	D	C	C	G	G
720	2	69	2	6	2	A	A	C	C	D	D	C	C	G	G
721	1	66.4887	3	1	2	A	A	C	C	0	0	C	C	G	G
722	2	74	3	2	2	A	A	C	C	D	D	C	C	G	G
723	1	68	3	4	2	A	A	C	C	0	0	C	C	G	G
724	2	63.447	2	3	2	A	A	C	C	0	0	C	C	G	G
725	2	70.8364	3	0	1	A	A	C	C	D	D	C	C	G	G
726	2	40.9144	3	4	2	A	A	C	C	0	0	C	C	G	G
727	1	67.1869	2	0	1	A	A	C	C	D	D	C	C	G	G
728	1	65	3	7	2	A	A	C	C	D	D	C	C	G	G
729	2	55.2	3	6	2	A	A	C	C	0	0	C	C	G	G
730	2	61.6345	2	5	2	A	A	C	C	D	D	C	C	G	G
731	2	71	1	8	2	A	A	C	C	0	0	C	C	G	G
732	1	70.6968	2	0	1	A	A	C	C	D	D	C	C	G	G
733	1	72.5092	1	0	1	A	A	C	C	D	D	C	C	G	G
734	1	78.037	2	4	2	A	A	C	C	0	0	C	C	G	G
735	1	59	3	0	1	A	A	C	C	0	0	C	C	G	G
736	1	69	3	2	2	A	A	C	C	D	D	C	C	A	G
737	1	76.3313	3	0	1	A	A	C	C	0	0	C	C	G	G
738	2	81	2	0	1	A	A	C	C	D	D	C	C	G	G
739	1	69.3744	3	0	1	A	A	C	C	0	0	C	C	G	G
740	1	56	3	1	2	A	A	C	C	D	D	C	C	G	G
741	1	50	3	4	2	A	A	C	C	D	D	C	C	G	G
742	1	58	3	1	2	A	A	C	C	D	D	C	C	G	G
743	1	68	3	8	2	A	A	C	C	0	0	C	C	G	G
744	1	58	3	0	1	A	A	C	C	0	0	C	C	A	G
745	1	76.0411	2	1	2	A	A	C	C	0	0	C	C	G	G
746	1	71.4743	1	0	1	A	A	C	C	D	D	C	C	A	G
747	2	74.9295	2	0	1	A	A	C	C	0	0	C	C	G	G
748	1	72.2	2	1	2	A	A	C	C	D	D	C	C	G	G
749	2	38	1	4	2	A	A	C	C	0	0	C	C	G	G
750	1	55	3	2	2	A	A	C	C	0	0	C	C	0	0
751	1	62.6146	3	0	1	A	A	C	C	0	0	C	C	G	G
752	2	65.8	3	8	2	A	A	C	C	D	D	C	C	G	G
753	1	67.8686	2	1	2	A	A	C	C	D	D	C	C	G	G
754	1	50	3	7	2	A	A	C	C	D	D	C	C	G	G
755	1	56	2	0	1	A	A	C	C	D	D	C	C	G	G
756	1	66	4	0	1	A	A	C	C	0	0	C	C	A	G
757	1	64	3	4	2	A	A	C	C	D	D	C	C	G	G
758	1	77	3	8	2	A	A	C	C	0	0	C	C	G	G
759	1	72.961	2	0	1	A	A	C	C	D	D	C	C	G	G
760	2	62.3984	2	6	2	A	A	C	C	D	D	C	C	G	G
761	1	59.6277	3	1	2	A	A	C	C	D	D	C	C	G	G
762	1	61.577	2	9	2	A	A	C	C	D	D	C	C	G	G
763	1	54	1	0	1	A	A	C	C	0	0	C	C	G	G
764	1	70	2	4	2	A	A	C	C	D	D	C	C	G	G
765	2	50.1437	2	0	1	A	A	C	C	0	0	C	C	G	G
766	1	75	2	1	2	A	A	C	C	D	D	C	C	G	G
767	2	68.5941	1	0	1	0	0	C	C	D	D	C	C	A	G
768	1	53.1307	2	1	2	A	A	C	C	D	D	C	C	G	G
769	2	59.5072	1	0	1	A	A	C	C	D	D	C	C	G	G
770	1	67.8467	2	4	2	A	A	C	C	0	0	C	C	G	G
771	1	57	3	1	2	A	A	C	C	D	D	C	C	0	0
772	2	72.2327	2	4	2	A	A	C	C	D	D	C	C	G	G
773	1	51.6797	3	0	1	A	A	C	C	D	D	C	C	G	G
774	1	57.2704	3	1	2	A	A	C	C	D	D	C	C	G	G
775	2	66.6174	2	0	1	A	A	C	C	D	D	C	C	G	G
776	2	49	1	0	1	A	A	C	C	0	0	C	C	G	G
777	1	61	2	4	2	A	A	C	C	D	D	C	C	G	G
778	1	70.8912	2	1	2	A	A	C	C	D	D	C	C	G	G
779	2	60.2218	3	1	2	A	A	C	C	D	D	C	C	G	G
780	2	46.13	3	0	1	A	A	C	C	0	0	C	C	G	G
781	1	63	3	3	2	A	A	C	C	0	0	C	C	G	G
782	1	68.5339	2	0	1	A	A	C	C	D	D	C	C	G	G
783	2	55.5017	2	4	2	A	A	C	C	D	D	C	C	G	G
784	1	63	3	2	2	A	A	C	C	D	D	C	C	G	G
785	1	84	2	8	2	A	A	C	C	D	D	C	C	G	G
786	1	69	3	1	2	A	A	C	C	0	0	C	C	G	G
787	1	71.0746	2	4	2	A	A	C	C	D	D	C	C	G	G
788	2	52.1123	3	0	1	A	A	C	C	0	0	C	C	G	G
789	1	70	2	4	2	A	A	C	C	D	D	C	C	G	G
790	1	67.2827	3	8	2	A	A	C	C	D	D	C	C	G	G
791	1	60	3	1	2	A	A	C	C	D	D	C	C	G	G
792	2	73.3005	3	0	1	A	A	C	C	D	D	C	C	G	G
793	1	58.3	3	7	2	A	A	C	C	D	D	C	C	G	G
794	1	61	3	0	1	A	A	C	C	D	D	C	C	G	G
795	1	66.4586	2	4	2	A	A	C	C	D	D	C	C	G	G
796	1	79.937	3	2	2	A	A	C	C	0	0	C	C	G	G
797	1	63	3	8	2	A	A	C	C	0	0	C	C	G	G
798	1	59.7755	1	6	2	A	A	C	C	D	D	C	C	G	G
799	1	75.1184	2	0	1	A	A	C	C	D	D	C	C	G	G
800	1	57	3	0	1	A	A	C	C	D	D	C	C	G	G
801	2	48.2875	2	4	2	0	0	C	C	0	0	C	C	G	G
802	1	73.8398	2	0	1	A	A	C	C	D	D	C	C	G	G
803	2	72.9555	2	4	2	A	A	C	C	D	D	C	C	G	G
804	2	72.7447	2	1	2	0	0	C	C	0	0	C	C	G	G
805	1	62	3	0	1	A	A	C	C	D	D	C	C	G	G
806	2	59.8768	3	0	1	A	A	C	C	D	D	C	C	G	G
807	2	63	2	0	1	A	A	C	C	0	0	C	C	G	G
808	1	65.0075	3	0	1	A	A	C	C	D	D	C	C	G	G
809	2	71.2827	2	0	1	0	0	C	C	D	D	C	C	0	0
810	1	52	3	1	2	A	A	C	C	D	D	C	C	G	G
811	1	61	2	4	2	A	A	C	C	D	D	T	C	G	G
812	1	56	3	4	2	A	A	C	C	D	D	C	C	G	G
813	1	62.6119	3	4	2	A	A	C	C	D	D	C	C	G	G
814	1	62.5051	3	0	1	A	A	C	C	D	D	C	C	G	G
815	1	72.1752	3	4	2	A	A	C	C	D	D	C	C	G	G
816	2	71.9398	1	4	2	A	A	C	C	0	0	C	C	G	G
817	2	52	2	4	2	A	A	C	C	0	0	C	C	G	G
818	2	59.6578	3	4	2	A	A	C	C	D	D	C	C	G	G
819	1	77	3	8	2	A	A	C	C	0	0	C	C	G	G
820	1	69.013	2	4	2	A	A	C	C	D	D	C	C	G	G
821	2	84.1643	2	4	2	A	A	C	C	D	D	C	C	G	G
822	1	51	3	1	2	A	A	C	C	D	D	C	C	G	G
823	1	46	2	4	2	A	A	C	C	D	D	C	C	G	G
824	1	57.3196	3	0	1	A	A	C	C	D	D	C	C	G	G
825	1	58	3	1	2	A	A	C	C	D	D	C	C	G	G
826	2	63.4031	3	0	1	A	A	C	C	D	D	C	C	G	G
827	1	52.3751	3	0	1	0	0	C	C	0	0	C	C	G	G
828	1	64	3	8	2	A	A	C	C	D	D	C	C	G	G
829	1	76	2	1	2	0	0	C	C	0	0	C	C	0	0
830	1	61	3	0	1	A	A	C	C	0	0	C	C	G	G
831	1	65.2895	3	6	2	A	A	C	C	0	0	C	C	G	G
832	1	67	2	0	1	A	A	C	C	0	0	C	C	G	G
833	1	56	3	8	2	A	A	C	C	D	D	C	C	G	G
834	1	42.8884	1	0	1	A	A	C	C	D	D	C	C	G	G
835	1	60.6	3	0	1	A	A	C	C	D	D	C	C	G	G
836	1	49.7413	3	1	2	A	A	C	C	0	0	C	C	G	G
837	1	51.1	3	0	1	A	A	C	C	D	D	C	C	G	G
838	1	72.3997	1	1	2	A	A	C	C	0	0	C	C	G	G
839	1	69.8207	2	4	2	A	A	C	C	0	0	C	C	G	G
840	2	84.4	1	0	1	A	A	C	C	D	D	C	C	G	G
841	2	61.7144	2	0	1	A	A	C	C	D	D	C	C	G	G
842	2	66.1711	3	3	2	A	A	C	C	D	D	C	C	G	G
843	1	51	3	2	2	A	A	C	C	D	D	C	C	0	0
844	1	68	1	0	1	A	A	C	C	D	D	C	C	0	0
845	1	77	2	4	2	A	A	C	C	0	0	C	C	G	G
846	1	58	3	0	1	A	A	C	C	D	D	C	C	G	G
847	1	71.9808	1	0	1	A	A	C	C	D	D	C	C	G	G
848	1	67	1	0	1	A	A	C	C	D	D	C	C	G	G
849	2	62.3	3	4	2	A	A	C	C	D	D	C	C	G	G
850	2	59.8549	2	6	2	A	A	C	C	0	0	C	C	G	G
851	1	79.9316	2	1	2	A	A	C	C	D	D	C	C	G	G
852	1	56.5695	3	4	2	A	A	C	C	0	0	C	C	G	G
853	2	67.5291	2	4	2	A	A	C	C	D	D	C	C	G	G
854	2	75.2361	1	0	1	A	A	C	C	D	D	C	C	G	G
855	1	56.0246	2	1	2	A	A	C	C	D	D	C	C	G	G
856	1	62.861	1	0	1	A	A	C	C	D	D	C	C	G	G
857	1	61	1	0	1	A	A	C	C	0	0	C	C	G	G
858	1	74	1	0	1	A	A	C	C	0	0	C	C	G	G
859	1	63.5455	2	0	1	A	A	C	C	D	D	C	C	G	G
860	2	71.2033	3	1	2	A	A	C	C	0	0	C	C	A	G
861	1	61.5277	3	4	2	A	A	C	C	D	D	C	C	G	G
862	1	76.2628	2	0	1	A	A	C	C	D	D	C	C	G	G
863	2	53	2	4	2	A	A	C	C	D	D	C	C	G	G
864	1	77.5305	2	4	2	A	A	C	C	0	0	C	C	G	G
865	2	73	2	4	2	A	A	C	C	D	D	C	C	G	G
866	2	75.4716	3	1	2	A	A	C	C	D	D	C	C	G	G
867	1	78.5571	1	0	1	A	A	C	C	D	D	C	C	G	G
868	1	64	2	1	2	A	A	C	C	D	D	C	C	G	G
869	1	83.5072	2	4	2	0	0	C	C	D	D	C	C	G	G
870	2	62.0753	2	0	1	0	0	C	C	0	0	C	C	G	G
871	1	56.3559	2	0	1	0	0	C	C	0	0	C	C	G	G
872	1	66.7324	3	1	2	0	0	C	C	0	0	C	C	G	G
873	2	86.2861	2	4	2	A	A	C	C	D	D	C	C	G	G
874	1	75.655	2	1	2	A	A	C	C	0	0	C	C	G	G
875	1	71.7	2	0	1	A	A	C	C	D	D	C	C	G	G
876	1	70.8747	2	0	1	A	A	C	C	0	0	C	C	G	G
877	1	63	2	4	2	A	A	C	C	D	D	C	C	G	G
878	2	63.2	2	1	2	A	A	C	C	D	D	C	C	G	G
879	1	82.9	2	4	2	A	A	C	C	D	D	C	C	G	G
880	1	60	3	4	2	A	A	C	C	0	0	C	C	A	G
881	1	59.6824	3	2	2	A	A	C	C	0	0	C	C	G	G
882	1	75	1	0	1	0	0	C	C	D	D	C	C	0	0
883	1	52	3	0	1	A	A	C	C	D	D	C	C	G	G
884	2	54.1793	2	0	1	A	A	C	C	0	0	C	C	G	G
885	2	69	4	8	2	A	A	C	C	D	D	C	C	0	0
886	2	56	2	4	2	A	A	C	C	D	D	C	C	G	G
887	1	66	3	6	2	A	A	C	C	D	D	T	C	G	G
888	1	61.6071	2	0	1	A	A	C	C	D	D	C	C	G	G
889	2	51.3	3	0	1	A	A	C	C	0	0	C	C	G	G
890	1	57	3	1	2	A	A	C	C	D	D	C	C	G	G
891	1	61.3	2	0	1	A	A	C	C	D	D	C	C	G	G
892	1	68	3	2	2	A	A	C	C	D	D	C	C	G	G
893	2	72.1287	2	0	1	A	A	C	C	0	0	C	C	G	G
894	1	75.2799	2	0	1	A	A	C	C	0	0	C	C	G	G
895	2	63	1	0	1	A	A	C	C	0	0	C	C	G	G
896	1	55	3	4	2	A	A	C	C	0	0	C	C	G	G
897	2	75.7591	3	3	2	A	A	C	C	D	D	C	C	G	G
898	1	56.7912	3	4	2	A	A	C	C	0	0	C	C	G	G
899	1	79.8576	1	5	2	A	A	C	C	D	D	C	C	G	G
900	1	76.9309	2	6	2	A	A	C	C	D	D	C	C	G	G
901	1	54	3	4	2	A	A	C	C	0	0	C	C	G	G
902	1	72.9008	3	1	2	A	A	C	C	D	D	C	C	G	G
903	1	69.514	2	6	2	A	A	C	C	D	D	C	C	G	G
904	1	57.0842	2	0	1	A	A	C	C	D	D	C	C	G	G
905	1	61	3	2	2	A	A	C	C	0	0	C	C	G	G
906	1	66	2	0	1	A	A	C	C	D	D	C	C	G	G
907	1	54	3	2	2	A	A	C	C	D	D	C	C	G	G
908	2	71.2498	1	4	2	A	A	C	C	0	0	C	C	G	G
909	1	49.9576	3	1	2	A	A	C	C	D	D	C	C	G	G
910	1	71.5565	2	4	2	A	A	C	C	D	D	C	C	G	G
911	1	71.3265	3	4	2	A	A	C	C	0	0	C	C	G	G
912	1	59	3	1	2	A	A	C	C	D	D	C	C	G	G
913	1	67	3	0	1	A	A	C	C	D	D	C	C	G	G
914	1	65	4	0	1	A	A	C	C	0	0	C	C	G	G
915	1	67.3265	1	0	1	A	A	C	C	D	D	C	C	G	G
916	1	65.0678	1	0	1	A	A	C	C	D	D	C	C	G	G
917	1	48.8	3	0	1	A	A	C	C	D	D	C	C	G	G
918	1	62	3	2	2	A	A	C	C	D	D	C	C	G	G
919	1	79	1	0	1	A	A	C	C	D	D	C	C	G	G
920	2	79.6194	2	1	2	A	A	C	C	D	D	C	C	G	G
921	1	76	2	1	2	A	A	C	C	D	D	C	C	G	G
922	1	61.3826	3	1	2	A	A	C	C	0	0	C	C	G	G
923	1	58.2615	3	0	1	A	A	C	C	D	D	C	C	G	G
924	1	60.1807	2	4	2	A	A	C	C	D	D	C	C	G	G
925	1	73.1198	1	0	1	A	A	C	C	D	D	C	C	G	G
926	1	55.8	3	1	2	A	A	C	C	0	0	C	C	G	G
927	1	76.8433	3	6	2	A	A	C	C	0	0	C	C	G	G
928	1	70.3	2	1	2	A	A	C	C	D	D	C	C	G	G
929	2	56.2245	1	0	1	A	A	C	C	D	D	C	C	G	G
930	1	82	3	4	2	A	A	C	C	D	D	C	C	G	G
931	1	64.8652	2	4	2	A	A	C	C	0	0	C	C	G	G
932	1	62.6146	2	6	2	A	A	C	C	D	D	C	C	G	G
933	1	57	2	0	1	A	A	C	C	D	D	C	C	G	G
934	2	59.3539	1	8	2	A	A	C	C	D	D	C	C	G	G
935	1	54	3	8	2	A	A	C	C	D	D	C	C	0	0
936	1	73.9247	3	0	1	A	A	C	C	D	D	C	C	G	G
937	2	75.8	1	0	1	A	A	C	C	D	D	C	C	G	G
938	1	74.4285	2	2	2	A	A	C	C	0	0	C	C	G	G
939	1	52	3	1	2	A	A	C	C	0	0	C	C	G	G
940	1	59	3	1	2	A	A	C	C	D	D	C	C	G	G
941	1	71.1	1	4	2	A	A	C	C	0	0	C	C	G	G
942	1	69.2403	1	4	2	A	A	C	C	D	D	C	C	G	G
943	1	61	3	1	2	A	A	C	C	0	0	C	C	G	G
944	1	47	3	1	2	A	A	C	C	D	D	C	C	G	G
945	1	73	2	0	1	A	A	C	C	D	D	C	C	G	G
946	1	74.3	2	1	2	A	A	C	C	0	0	C	C	G	G
947	1	58	3	8	2	A	A	C	C	0	0	C	C	G	G
948	1	61	3	0	1	A	A	C	C	0	0	C	C	G	G
949	1	73.8	2	1	2	A	A	C	C	D	D	C	C	G	G
950	1	59.1	2	0	1	A	A	C	C	0	0	C	C	G	G
951	1	77.0732	3	4	2	A	A	C	C	0	0	C	C	G	G
952	2	79.2307	3	1	2	A	A	C	C	D	D	C	C	G	G
953	1	61.1	3	0	1	A	A	C	C	0	0	C	C	G	G
954	1	58	3	4	2	A	A	C	C	0	0	C	C	G	G
955	1	52	3	1	2	A	A	C	C	0	0	C	C	0	0
956	1	75.7919	1	0	1	A	A	C	C	D	D	C	C	G	G
957	1	67.6632	2	6	2	A	A	C	C	0	0	C	C	G	G
958	1	71	2	0	1	A	A	C	C	0	0	C	C	G	G
959	2	72	3	6	2	A	A	C	C	D	D	C	C	G	G
960	1	77.9411	3	4	2	A	A	C	C	D	D	C	C	G	G
961	2	55.2088	1	4	2	A	A	C	C	D	D	C	C	G	G
962	2	61.3	3	2	2	A	A	C	C	0	0	C	C	G	G
963	1	64.9993	2	0	1	A	A	C	C	D	D	C	C	G	G
964	2	71.7865	3	1	2	A	A	C	C	0	0	C	C	G	G
965	1	57	3	0	1	A	A	C	C	D	D	C	C	G	G
966	1	55	3	0	1	A	A	C	C	D	D	C	C	G	G
967	1	61.6	3	4	2	A	A	C	C	D	D	C	C	G	G
968	1	66.1684	3	1	2	A	A	C	C	D	D	C	C	G	G
969	1	62.7461	3	7	2	A	A	C	C	D	D	C	C	G	G
970	1	53.5879	3	0	1	A	A	C	C	0	0	C	C	G	G
971	1	64	3	0	1	A	A	C	C	D	D	C	C	G	G
972	1	50	3	1	2	A	A	C	C	0	0	C	C	G	G
973	1	56.3	3	4	2	A	A	C	C	0	0	C	C	G	G
974	1	66	3	8	2	A	A	C	C	D	D	C	C	G	G
975	2	42	4	0	1	A	A	C	C	D	D	C	C	0	0
976	2	48	1	4	2	A	A	C	C	D	D	C	C	G	G
977	1	66	3	1	2	A	A	C	C	D	D	C	C	G	G
978	1	50.3956	2	0	1	A	A	C	C	D	D	C	C	A	G
979	1	61	3	0	1	A	A	C	C	0	0	C	C	G	G
980	1	51	3	8	2	A	A	C	C	0	0	C	C	G	G
981	1	57	1	0	1	A	A	C	C	D	D	C	C	G	G
982	1	71.7618	3	4	2	A	A	C	C	D	D	C	C	G	G
983	1	63.1	3	0	1	A	A	C	C	0	0	C	C	G	G
984	1	32.7365	1	0	1	A	A	C	C	D	D	C	C	G	G
985	2	74.6968	3	4	2	A	A	C	C	0	0	C	C	G	G
986	1	66	3	0	1	A	A	C	C	D	D	C	C	G	G
987	1	68	2	1	2	A	A	C	C	0	0	C	C	G	G
988	1	53	3	1	2	A	A	C	C	D	D	C	C	G	G
989	2	57.0869	3	4	2	A	A	C	C	D	D	C	C	G	G
990	1	59	3	8	2	A	A	C	C	D	D	C	C	G	G
991	1	54	3	8	2	A	A	C	C	D	D	C	C	0	0
992	2	83.2	2	0	1	A	A	C	C	0	0	C	C	G	G
993	1	73.5058	3	0	1	A	A	C	C	D	D	C	C	G	G
994	1	46.1	3	2	2	A	A	C	C	0	0	C	C	G	G
995	1	50	3	0	1	A	A	C	C	0	0	C	C	G	G
996	1	62	2	0	1	A	A	C	C	D	D	C	C	G	G
997	1	37.6893	2.09811	0	1	A	A	C	C	D	D	C	C	G	G
998	2	71	1	7	2	A	A	C	C	0	0	C	C	G	G
999	1	65	2	0	1	A	A	C	C	0	0	C	C	G	G
1000	2	53.0349	3	0	1	A	A	C	C	D	D	C	C	G	G
1001	1	58.6	3	1	2	A	A	C	C	D	D	C	C	G	G
1002	1	68	3	0	1	A	A	C	C	D	D	C	C	G	G
1003	2	70.6283	3	8	2	A	A	C	C	D	D	C	C	G	G
1004	1	58.8	2	4	2	A	A	C	C	0	0	C	C	G	G
1005	2	65	2	0	1	A	A	C	C	0	0	C	C	G	G
1006	2	58.8747	1	4	2	A	A	C	C	D	D	C	C	G	G
1007	2	53.3552	3	1	2	A	A	C	C	D	D	C	C	G	G
1008	1	57	3	6	2	A	A	C	C	0	0	C	C	G	G
1009	1	76	3	1	2	A	A	C	C	D	D	C	C	G	G
1010	2	55.4059	3	4	2	A	A	C	C	D	D	C	C	G	G
1011	1	59.4853	3	0	1	A	A	C	C	D	D	C	C	G	G
1012	1	71	3	4	2	A	A	C	C	0	0	C	C	G	G
1013	1	69.3	1	0	1	A	A	C	C	0	0	C	C	G	G
1014	1	60.9747	2	0	1	A	A	C	C	D	D	C	C	G	G
1015	2	27.5044	2.09811	0	1	A	A	C	C	D	D	C	C	G	G
1016	1	62	3	8	2	A	A	C	C	0	0	C	C	0	0
1017	1	70.9049	3	1	2	A	A	C	C	0	0	C	C	G	G
1018	2	67.3101	1	4	2	A	A	C	C	0	0	C	C	G	G
1019	1	60	3	1	2	A	A	C	C	D	D	C	C	G	G
1020	1	69.5	3	5	2	A	A	C	C	0	0	C	C	G	G
1021	2	66	3	1	2	A	A	C	C	D	D	C	C	G	G
1022	1	78	2	2	2	A	A	C	C	0	0	C	C	G	G
1023	1	60	2.50514	4	2	A	A	C	C	D	D	C	C	G	G
1024	1	77	2	0	1	A	A	C	C	0	0	C	C	G	G
1025	1	52	3	2	2	A	A	C	C	0	0	C	C	G	G
1026	1	71.7509	1	0	1	A	A	C	C	0	0	C	C	G	G
1027	1	51	3	8	2	A	A	C	C	D	D	C	C	G	G
1028	1	59	3	8	2	A	A	C	C	D	D	C	C	G	G
1029	1	55	3	0	1	A	A	C	C	D	D	C	C	G	G
1030	1	69.0322	3	4	2	A	A	C	C	D	D	C	C	G	G
1031	1	74.2669	3	4	2	A	A	C	C	0	0	C	C	G	G
1032	1	59.8166	2	0	1	A	A	C	C	D	D	C	C	G	G
1033	1	54	1	0	1	A	A	C	C	0	0	C	C	G	G
1034	1	53	2	1	2	A	A	C	C	D	D	C	C	G	G
1035	1	49.2539	3	6	2	A	A	C	C	D	D	C	C	G	G
1036	1	60	3	0	1	A	A	C	C	D	D	C	C	G	G
1037	2	78.8583	3	4	2	A	A	C	C	0	0	C	C	G	G
1038	1	59	3	0	1	A	A	C	C	D	D	C	C	G	G
1039	2	61.1444	2	0	1	A	A	C	C	0	0	C	C	G	G
1040	2	63.4798	2	4	2	A	A	C	C	D	D	C	C	G	G
1041	1	65.2	2	0	1	A	A	C	C	0	0	C	C	G	G
1042	2	55.4333	3	5	2	A	A	C	C	0	0	C	C	G	G
1043	1	69.2403	3	1	2	A	A	C	C	D	D	C	C	G	G
1044	1	58.1	3	0	1	A	A	C	C	0	0	C	C	G	G
1045	1	72	3	0	1	A	A	C	C	0	0	C	C	G	G
1046	1	57	3	1	2	A	A	C	C	D	D	C	C	G	G
1047	1	60	3	1	2	A	A	C	C	0	0	C	C	G	G
1048	1	56.5339	3	4	2	A	A	C	C	D	D	C	C	G	G
1049	2	83	1	8	2	A	A	C	C	D	D	C	C	G	G
1050	2	33.3	3	0	1	A	A	C	C	D	D	C	C	G	G
1051	2	57	4	0	1	A	A	C	C	0	0	C	C	G	G
1052	2	66.4	1	0	1	A	A	C	C	D	D	C	C	G	G
1053	1	70	3	8	2	A	A	C	C	D	D	C	C	G	G
1054	2	53.1198	2	6	2	A	A	C	C	D	D	C	C	G	G
1055	2	53	2	0	1	A	A	C	C	D	D	C	C	G	G
1056	1	57	3	0	1	A	A	C	C	D	D	C	C	G	G
1057	2	61.4812	3	7	2	A	A	C	C	D	D	C	C	G	G
1058	1	41.3662	2	0	1	A	A	C	C	0	0	C	C	G	G
1059	1	64.5366	3	4	2	A	A	C	C	D	D	C	C	G	G
1060	2	57.3	1	5	2	A	A	C	C	0	0	C	C	G	G
1061	2	61.7144	1	0	1	A	A	C	C	D	D	C	C	G	G
1062	1	68	3	0	1	A	A	C	C	0	0	C	C	0	0
1063	1	57	3	8	2	A	A	C	C	D	D	C	C	G	G
1064	1	63.6441	2	4	2	A	A	C	C	D	D	C	C	G	G
1065	1	68	3	1	2	A	A	C	C	0	0	C	C	G	G
1066	1	73.6975	2	0	1	A	A	C	C	D	D	C	C	G	G
1067	1	55	3	0	1	A	A	C	C	D	D	C	C	G	G
1068	1	66.0534	3	0	1	A	A	C	C	D	D	C	C	G	G
1069	1	68	2	1	2	A	A	C	C	0	0	C	C	G	G
1070	1	62.308	2	1	2	A	A	C	C	D	D	C	C	G	G
1071	1	79.9	2	0	1	A	A	C	C	0	0	C	C	G	G
1072	1	73	2	2	2	A	A	C	C	0	0	C	C	G	G
1073	2	66.4832	1	4	2	A	A	C	C	0	0	C	C	G	G
1074	1	72.5229	2	1	2	A	A	C	C	D	D	C	C	G	G
1075	1	72	3	6	2	A	A	C	C	D	D	C	C	G	G
1076	1	53	2	4	2	A	A	C	C	D	D	C	C	G	G
1077	1	75.7098	3	4	2	A	A	C	C	0	0	C	C	G	G
1078	1	78.026	3	2	2	A	A	C	C	D	D	C	C	G	G
1079	1	51	3	0	1	A	A	C	C	D	D	C	C	G	G
1080	1	55.4606	3	6	2	A	A	C	C	0	0	C	C	G	G
1081	1	78	1	0	1	A	A	C	C	D	D	C	C	G	G
1082	1	79.1814	1	1	2	A	A	C	C	D	D	C	C	G	G
1083	1	75	2	4	2	A	A	C	C	D	D	C	C	G	G
1084	1	60	3	0	1	A	A	C	C	0	0	C	C	G	G
1085	1	60.8	3	8	2	A	A	C	C	0	0	C	C	G	G
1086	2	73.9439	3	5	2	A	A	C	C	0	0	C	C	G	G
1087	1	72.501	2	7	2	A	A	C	C	D	D	C	C	G	G
1088	1	76.3778	1	0	1	A	A	C	C	D	D	C	C	G	G
1089	1	56	3	2	2	A	A	C	C	D	D	C	C	G	G
1090	2	65.8563	2	1	2	A	A	C	C	0	0	C	C	G	G
1091	1	60.9528	3	7	2	A	A	C	C	0	0	C	C	G	G
1092	1	48.3477	2	0	1	A	A	G	C	D	D	C	C	G	G
1093	1	51	3	0	1	A	A	C	C	D	D	C	C	G	G
1094	1	52.6598	1	4	2	A	A	C	C	D	D	C	C	G	G
1095	2	78	4	8	2	A	A	C	C	D	D	C	C	G	G
1096	1	59	3	4	2	A	A	C	C	D	D	C	C	G	G
1097	2	33.6537	3	0	1	A	A	C	C	D	D	C	C	G	G
1098	2	71.5	2	0	1	A	A	C	C	D	D	C	C	G	G
1099	1	71.603	2	0	1	A	A	C	C	0	0	C	C	G	G
1100	2	75.1129	2	1	2	A	A	C	C	D	D	C	C	G	G
1101	1	46.5599	3	1	2	0	0	C	C	D	D	C	C	G	G
1102	1	63	3	0	1	A	A	C	C	D	D	C	C	G	G
1103	1	61	3	8	2	A	A	C	C	D	D	C	C	G	G
1104	1	73.5113	2	0	1	A	A	C	C	0	0	C	C	G	G
1105	1	73.0322	1	0	1	A	A	C	C	D	D	C	C	G	G
1106	1	66.2861	2	0	1	A	A	C	C	D	D	C	C	G	G
1107	1	76.0684	2	1	2	A	A	C	C	0	0	C	C	G	G
1108	1	72.0109	2	0	1	A	A	C	C	D	D	C	C	G	G
1109	1	51.9288	3	0	1	A	A	C	C	D	D	C	C	G	G
1110	1	58.2	2	7	2	A	A	C	C	D	D	C	C	G	G
1111	1	76.3395	1	0	1	A	A	C	C	0	0	C	C	G	G
1112	2	58.4	1	0	1	A	A	C	C	D	D	C	C	G	G
1113	1	74.0862	3	1	2	A	A	C	C	0	0	C	C	G	G
1114	1	63	4	0	1	A	A	C	C	0	0	C	C	G	G
1115	2	47	3	0	1	A	A	C	C	D	D	C	C	G	G
1116	1	75.9042	3	4	2	A	A	C	C	0	0	C	C	G	G
1117	1	60	3	0	1	A	A	C	C	0	0	C	C	G	G
1118	1	60	3	0	1	A	A	C	C	D	D	C	C	G	G
1119	1	68	2	1	2	A	A	C	C	0	0	C	C	G	G
1120	1	80	3	2	2	A	A	C	C	D	D	C	C	G	G
1121	1	25.8672	3	0	1	A	A	C	C	D	D	C	C	G	G
1122	1	59	3	2	2	0	0	C	C	D	D	C	C	G	G
1123	2	60.4846	1	8	2	A	A	C	C	0	0	C	C	G	G
1124	1	68.8	2	1	2	A	A	C	C	D	D	C	C	G	G
1125	2	67.0773	3	6	2	A	A	C	C	0	0	C	C	G	G
1126	1	52	3	0	1	A	A	C	C	D	D	C	C	G	G
1127	1	61.911	3	4	2	A	A	C	C	0	0	C	C	G	G
1128	1	61	2	0	1	A	A	C	C	D	D	C	C	G	G
1129	1	57	3	0	1	A	A	C	C	0	0	C	C	G	G
1130	2	67.6331	1	0	1	A	A	C	C	D	D	C	C	G	G
1131	1	77.5003	3	1	2	A	A	C	C	0	0	C	C	G	G
1132	1	62.2204	2	0	1	A	A	C	C	0	0	C	C	G	G
1133	1	53.2485	1	4	2	A	A	C	C	0	0	C	C	G	G
1134	1	57	3	0	1	A	A	C	C	0	0	C	C	G	G
1135	1	62.5	3	8	2	A	A	C	C	D	D	C	C	G	G
1136	1	53.2457	3	8	2	A	A	C	C	D	D	C	C	G	G
1137	1	62	3	8	2	A	A	C	C	D	D	C	C	G	G
1138	1	63.0226	2	0	1	A	A	C	C	0	0	C	C	G	G
1139	2	67	2	1	2	A	A	C	C	0	0	C	C	G	G
1140	2	67.9343	3	1	2	A	A	C	C	D	D	C	C	G	G
1141	1	62.2	2	0	1	A	A	C	C	D	D	C	C	G	G
1142	2	72.1999	1	4	2	A	A	C	C	D	D	C	C	G	G
1143	1	64.4928	2	1	2	A	A	C	C	0	0	C	C	A	G
1144	1	64	4	0	1	A	A	C	C	D	D	C	C	0	0
1145	1	58.6886	2.09811	0	1	A	A	C	C	0	0	C	C	G	G
1146	1	75.2443	3	1	2	A	A	C	C	0	0	C	C	G	G
1147	1	77.4182	1	0	1	A	A	C	C	D	D	C	C	G	G
1148	1	78.7378	2	4	2	A	A	C	C	D	D	C	C	G	G
1149	1	49.6728	3	4	2	A	A	C	C	D	D	C	C	G	G
1150	2	75.1294	2	4	2	A	A	C	C	0	0	C	C	G	G
1151	2	70.0917	2	4	2	A	A	C	C	D	D	C	C	G	G
1152	1	59.7	3	4	2	A	A	C	C	0	0	C	C	G	G
1153	1	55.0691	3	4	2	A	A	C	C	D	D	C	C	G	G
1154	1	71.1485	1	4	2	A	A	C	C	0	0	C	C	G	G
1155	1	66.6475	2	0	1	A	A	C	C	0	0	C	C	G	G
1156	1	87.0199	2	4	2	A	A	C	C	D	D	C	C	G	G
1157	1	68.7337	2	0	1	A	A	C	C	D	D	C	C	G	G
1158	1	73.6	2	4	2	A	A	C	C	D	D	C	C	G	G
1159	2	61.7144	3	0	1	A	A	C	C	D	D	C	C	G	G
1160	1	52.9	2	4	2	0	0	C	C	D	D	C	C	0	0
1161	1	69.7659	2	0	1	A	A	C	C	D	D	C	C	G	G
1162	2	56.8378	1	0	1	A	A	C	C	D	D	C	C	G	G
1163	1	73.6208	2	4	2	A	A	C	C	0	0	C	C	G	G
1164	1	59	3	2	2	A	A	C	C	0	0	C	C	0	0
1165	1	54	3	8	2	A	A	C	C	D	D	C	C	G	G
1166	2	72	2	4	2	A	A	C	C	0	0	C	C	G	G
1167	1	67.6988	3	3	2	A	A	C	C	D	D	C	C	G	G
1168	2	56.8	1	4	2	A	A	C	C	D	D	C	C	A	G
1169	1	56	1	0	1	0	0	C	C	D	D	C	C	G	G
1170	1	61.3361	3	0	1	A	A	C	C	0	0	C	C	G	G
1171	1	66.924	2	3	2	A	A	C	C	0	0	C	C	G	G
1172	1	71	2	4	2	A	A	C	C	0	0	C	C	G	G
1173	1	73.514	2	4	2	0	0	C	C	D	D	C	C	G	G
1174	1	65	3	0	1	A	A	C	C	D	D	C	C	G	G
1175	1	72.3696	2	1	2	A	A	C	C	D	D	C	C	G	G
1176	1	68.8761	3	3	2	A	A	C	C	0	0	C	C	G	G
1177	1	63	2	0	1	A	A	C	C	0	0	C	C	G	G
1178	1	68.846	3	4	2	A	A	C	C	0	0	C	C	G	G
1179	1	50	1	0	1	A	A	C	C	D	D	C	C	G	G
1180	1	52.345	3	4	2	A	A	C	C	D	D	C	C	G	G
1181	1	67	3	8	2	G	A	C	C	D	D	C	C	0	0
1182	1	65	3	2	2	A	A	C	C	D	D	C	C	G	G
1183	1	58	3	7	2	A	A	C	C	D	D	C	C	G	G
1184	2	67.1	3	8	2	A	A	C	C	D	D	C	C	G	G
1185	1	66	2	0	1	A	A	C	C	D	D	C	C	G	G
1186	1	62.8	3	5	2	A	A	C	C	0	0	C	C	G	G
1187	1	68.7885	3	4	2	A	A	C	C	0	0	C	C	G	G
1188	1	74.0068	3	0	1	A	A	C	C	D	D	C	C	G	G
1189	1	50.3	2	7	2	A	A	C	C	0	0	C	C	G	G
1190	1	51.7	2	8	2	A	A	C	C	0	0	C	C	G	G
1191	1	46	3	1	2	A	A	C	C	D	D	C	C	G	G
1192	2	58	1	0	1	A	A	C	C	D	D	C	C	G	G
1193	2	66.9322	1	5	2	A	A	C	C	0	0	C	C	G	G
1194	1	57.9603	3	0	1	A	A	C	C	D	D	C	C	G	G
1195	2	66.6776	1	0	1	A	A	C	C	D	D	C	C	G	G
1196	2	78.5024	3	4	2	A	A	C	C	D	D	C	C	G	G
1197	1	60.9938	2	1	2	A	A	C	C	D	D	C	C	G	G
1198	2	53.2567	3	0	1	A	A	C	C	0	0	C	C	G	G
1199	2	59.4716	2	4	2	A	A	C	C	D	D	C	C	G	G
1200	2	75.0253	3	4	2	A	A	C	C	D	D	C	C	G	G
1201	2	57.3963	3	8	2	A	A	C	C	D	D	C	C	G	G
1202	1	70.5	2	0	1	A	A	C	C	0	0	C	C	G	G
1203	2	57.0951	1	0	1	A	A	C	C	D	D	C	C	G	G
1204	1	66.3	3	0	1	A	A	C	C	D	D	C	C	G	G
1205	1	68.3176	2	7	2	A	A	C	C	0	0	C	C	G	G
1206	2	52	4	8	2	A	A	C	C	0	0	C	C	G	G
1207	1	54.2	2	4	2	A	A	C	C	D	D	C	C	G	G
1208	1	62	4	0	1	A	A	C	C	0	0	C	C	G	G
1209	1	51.4524	3	0	1	A	A	C	C	0	0	C	C	G	G
1210	1	68.0493	1	0	1	A	A	C	C	0	0	C	C	G	G
1211	1	66.8	3	1	2	A	A	C	C	D	D	C	C	G	G
1212	1	70	3	4	2	A	A	C	C	0	0	C	C	G	G
1213	2	55.3	1	4	2	A	A	C	C	0	0	C	C	G	G
1214	1	66.371	2	1	2	A	A	C	C	D	D	C	C	G	G
1215	1	66.3628	1	0	1	A	A	C	C	D	D	C	C	G	G
1216	2	64.9665	1	0	1	A	A	C	C	D	D	C	C	G	G
1217	1	51	3	8	2	A	A	C	C	D	D	C	C	A	G
1218	1	57.8	2	4	2	A	A	C	C	D	D	C	C	G	G
1219	1	65.5578	2	6	2	A	A	C	C	D	D	C	C	G	G
1220	2	68.7118	1	0	1	A	A	C	C	0	0	C	C	G	G
1221	1	65.4045	2	4	2	A	A	C	C	0	0	C	C	G	G
1222	1	50.0506	3	4	2	A	A	C	C	0	0	C	C	G	G
1223	1	51	3	0	1	A	A	C	C	0	0	C	C	G	G
1224	1	79.2	2	0	1	A	A	C	C	0	0	C	C	G	G
1225	2	78.256	3	3	2	A	A	C	C	D	D	C	C	G	G
1226	1	56.7	3	3	2	A	A	C	C	D	D	C	C	G	G
1227	1	71.2	3	0	1	A	A	C	C	D	D	C	C	G	G
1228	1	76.6133	3	0	1	A	A	C	C	0	0	C	C	G	G
1229	1	84	2	1	2	A	A	C	C	0	0	C	C	G	G
1230	1	63.3019	3	4	2	A	A	C	C	D	D	C	C	G	G
1231	1	58	3	0	1	A	A	C	C	D	D	C	C	G	G
1232	1	60	3	4	2	A	A	C	C	D	D	C	C	G	G
1233	2	60	1	0	1	A	A	C	C	0	0	C	C	G	G
1234	1	57	4	0	1	A	A	C	C	D	D	C	C	G	G
1235	2	68.3176	1	4	2	A	A	C	C	D	D	C	C	G	G
1236	1	72.2	3	4	2	A	A	C	C	D	D	C	C	G	G
1237	2	60.9008	3	4	2	A	A	C	C	0	0	C	C	G	G
1238	1	75.8494	2	0	1	A	A	C	C	D	D	C	C	G	G
1239	2	73.6646	1	4	2	A	A	C	C	0	0	C	C	G	G
1240	1	74.3409	2	0	1	A	A	C	C	0	0	C	C	G	G
1241	2	59.0609	3	2	2	A	A	C	C	0	0	C	C	G	G
1242	2	67.4059	1	0	1	A	A	C	C	D	D	C	C	G	G
1243	1	76.909	2	2	2	A	A	C	C	D	D	C	C	G	G
1244	1	62	1	0	1	A	A	C	C	D	D	C	C	G	G
1245	1	73.5496	1	0	1	A	A	C	C	D	D	C	C	G	G
1246	1	65	4	8	2	A	A	C	C	0	0	C	C	G	G
1247	2	59.6961	1	0	1	A	A	C	C	0	0	C	C	G	G
1248	1	82	2	0	1	A	A	C	C	D	D	C	C	G	G
1249	1	48.052	2	6	2	A	A	C	C	D	D	C	C	G	G
1250	2	54.5216	3	4	2	A	A	C	C	D	D	C	C	G	G
1251	1	54.2834	3	1	2	A	A	C	C	D	D	C	C	G	G
1252	1	61	3	0	1	A	A	C	C	D	D	C	C	G	G
1253	1	75	2.50514	4	2	A	A	C	C	D	D	C	C	G	G
1254	1	56	3	2	2	A	A	C	C	D	D	C	C	G	G
1255	1	60	4	0	1	0	0	C	C	0	0	C	C	G	G
1256	1	59	3	0	1	A	A	C	C	D	D	C	C	G	G
1257	1	66.308	2	4	2	A	A	C	C	D	D	C	C	G	G
1258	1	54	3	8	2	A	A	C	C	0	0	C	C	G	G
1259	2	32.9	1	4	2	A	A	C	C	0	0	C	C	G	G
1260	2	75.4	1	4	2	A	A	C	C	0	0	C	C	G	G
1261	2	47.6359	2	0	1	A	A	C	C	D	D	C	C	G	G
1262	1	65	3	1	2	A	A	C	C	0	0	C	C	G	G
1263	1	66.2122	1	4	2	A	A	C	C	D	D	C	C	G	G
1264	1	62	3	1	2	A	A	C	C	D	D	C	C	0	0
1265	1	79.4524	2	4	2	A	A	C	C	D	D	C	C	G	G
1266	1	51	3	2	2	0	0	C	C	D	D	C	C	G	G
1267	2	53.8	1	4	2	A	A	C	C	D	D	C	C	G	G
1268	1	48.1698	2.09811	0	1	A	A	C	C	D	D	C	C	G	G
1269	1	74	2	0	1	A	A	C	C	D	D	C	C	G	G
1270	1	58	1	0	1	A	A	C	C	D	D	C	C	G	G
1271	1	72.4	3	1	2	A	A	C	C	D	D	C	C	G	G
1272	1	54	3	0	1	A	A	C	C	D	D	C	C	G	G
1273	1	54.883	2	5	2	A	A	C	C	D	D	C	C	G	G
1274	1	58	3	8	2	A	A	C	C	D	D	C	C	G	G
1275	2	62	1	0	1	A	A	C	C	D	D	C	C	G	G
1276	2	67	2	0	1	A	A	C	C	D	D	C	C	G	G
1277	1	67	3	0	1	0	0	C	C	D	D	C	C	0	0
1278	1	74.1328	2	0	1	A	A	C	C	0	0	C	C	G	G
1279	1	70.6995	2	0	1	A	A	C	C	D	D	C	C	G	G
1280	1	62	3	0	1	A	A	C	C	D	D	C	C	G	G
1281	1	83.4	2	4	2	A	A	C	C	0	0	C	C	G	G
1282	1	57	3	8	2	A	A	C	C	D	D	C	C	G	G
1283	1	59.2307	2.09811	0	1	A	A	C	C	0	0	C	C	G	G
1284	1	54	3	2	2	0	0	C	C	0	0	C	C	0	0
1285	1	73.3552	3	2	2	A	A	C	C	D	D	C	C	G	G
1286	1	77	2	0	1	A	A	C	C	D	D	C	C	G	G
1287	1	66	2	0	1	A	A	C	C	D	D	C	C	G	G
1288	2	79.7645	3	1	2	A	A	C	C	0	0	C	C	G	G
1289	1	74	3	1	2	A	A	C	C	D	D	C	C	G	G
1290	1	51	3	2	2	A	A	C	C	D	D	C	C	G	G
1291	1	71.4305	1	0	1	A	A	C	C	0	0	C	C	G	G
1292	1	65	3	2	2	A	A	C	C	D	D	C	C	G	G
1293	1	72.1478	2	0	1	A	A	C	C	0	0	C	C	G	G
1294	2	68.7776	2	4	2	A	A	C	C	0	0	C	C	G	G
1295	1	74.2888	2	0	1	A	A	C	C	0	0	C	C	G	G
1296	1	57	3	1	2	A	A	C	C	D	D	C	C	0	0
1297	1	67.1567	2	0	1	A	A	C	C	D	D	C	C	G	G
1298	2	72	3	4	2	A	A	C	C	D	D	C	C	G	G
1299	1	59	3	8	2	A	A	C	C	D	D	C	C	0	0
1300	1	76	1	0	1	A	A	C	C	0	0	C	C	G	G
1301	1	67	3	0	1	A	A	C	C	D	D	C	C	G	G
1302	1	63.8275	3	1	2	A	A	C	C	D	D	C	C	G	G
1303	1	64.1	3	1	2	A	A	C	C	0	0	C	C	G	G
1304	1	53	3	2	2	A	A	C	C	0	0	C	C	G	G
1305	2	55.3977	2	4	2	G	A	C	C	D	D	C	C	0	0
1306	1	72	3	0	1	A	A	C	C	0	0	C	C	G	G
1307	2	84	1	4	2	A	A	C	C	0	0	C	C	G	G
1308	1	56.282	2	0	1	A	A	C	C	0	0	C	C	G	G
1309	2	61.7144	1	0	1	A	A	C	C	D	D	C	C	G	G
1310	1	59	3	2	2	A	A	C	C	D	D	C	C	G	G
1311	2	67.0746	2	0	1	A	A	C	C	0	0	C	C	G	G
1312	1	64.7	1	4	2	A	A	C	C	D	D	C	C	G	G
1313	2	73	1	0	1	A	A	C	C	D	D	C	C	G	G
1314	1	78.82	1	0	1	A	A	C	C	D	D	C	C	G	G
1315	2	57	1	1	2	A	A	C	C	D	D	C	C	G	G
1316	1	62.8474	1	0	1	A	A	C	C	D	D	C	C	G	G
1317	1	69	2	1	2	A	A	C	C	D	D	C	C	G	G
1318	1	56	3	4	2	0	0	C	C	D	D	C	C	G	G
1319	1	62.1958	3	4	2	A	A	C	C	0	0	C	C	G	G
1320	2	73.3771	1	8	2	A	A	C	C	0	0	C	C	G	G
1321	1	72.0794	1	0	1	A	A	C	C	0	0	C	C	G	G
1322	1	38.2423	3	2	2	A	A	C	C	D	D	C	C	G	G
1323	1	52	3	0	1	A	A	C	C	D	D	C	C	G	G
1324	2	65	3	4	2	A	A	C	C	D	D	C	C	G	G
1325	2	59.5619	3	4	2	A	A	C	C	D	D	C	C	G	G
1326	2	69.7	2	0	1	A	A	C	C	0	0	C	C	G	G
1327	2	64.0849	2	5	2	A	A	C	C	0	0	C	C	G	G
1328	2	71.7536	2	4	2	A	A	C	C	0	0	C	C	G	G
1329	2	87	2	6	2	A	A	C	C	D	D	C	C	G	G
1330	1	59	3	7	2	A	A	C	C	D	D	C	C	0	0
1331	1	72	3	2	2	0	0	C	C	D	D	C	C	G	G
1332	2	65.4045	1	0	1	A	A	C	C	D	D	C	C	G	G
1333	1	56	3	0	1	0	0	C	C	D	D	C	C	G	G
1334	1	77	2	1	2	A	A	C	C	0	0	C	C	G	G
1335	1	58	3	1	2	A	A	C	C	0	0	C	C	G	G
1336	1	76.2	3	4	2	A	A	G	C	0	0	C	C	G	G
1337	1	63	2	0	1	A	A	C	C	D	D	C	C	G	G
1338	1	64.2793	3	2	2	A	A	C	C	0	0	C	C	G	G
1339	1	64.7529	2	1	2	A	A	C	C	D	D	C	C	G	G
1340	1	75.2964	3	0	1	A	A	C	C	D	D	C	C	G	G
1341	1	60	3	0	1	A	A	C	C	D	D	C	C	G	G
1342	1	66.0479	2	4	2	A	A	C	C	D	D	C	C	G	G
1343	2	70	2	1	2	A	A	C	C	0	0	C	C	G	G
1344	1	53.4949	2	4	2	A	A	C	C	0	0	C	C	G	G
1345	1	61	3	1	2	A	A	C	C	D	D	C	C	G	G
1346	2	78.4	2	0	1	A	A	C	C	0	0	C	C	G	G
1347	2	61.7144	3	0	1	A	A	C	C	D	D	C	C	G	G
1348	2	69.0924	3	5	2	A	A	C	C	D	D	C	C	G	G
1349	1	46.2313	3	1	2	A	A	C	C	0	0	C	C	G	G
1350	2	47	3	1	2	0	0	C	C	0	0	C	C	G	G
1351	2	69.8316	2	5	2	A	A	C	C	D	D	C	C	G	G
1352	1	53.6673	2	1	2	A	A	C	C	0	0	C	C	G	G
1353	1	60.5585	2	0	1	A	A	C	C	0	0	C	C	G	G
1354	2	62.5544	3	4	2	A	A	C	C	0	0	C	C	G	G
1355	2	75.2772	2	3	2	A	A	C	C	D	D	C	C	G	G
1356	1	65.4784	3	0	1	A	A	C	C	D	D	C	C	G	G
1357	2	66.2177	3	0	1	A	A	C	C	D	D	C	C	G	G
1358	1	69.7139	2	4	2	A	A	C	C	D	D	C	C	G	G
1359	1	84	2	0	1	A	A	C	C	D	D	C	C	G	G
1360	1	60	2	0	1	A	A	C	C	D	D	C	C	G	G
1361	2	55.3922	1	0	1	A	A	C	C	D	D	C	C	G	G
1362	1	60.3	2.50514	4	2	A	A	C	C	0	0	C	C	G	G
1363	1	38.7187	1	0	1	A	A	C	C	D	D	C	C	G	G
1364	1	72	1	4	2	A	A	C	C	0	0	C	C	G	G
1365	1	72.063	3	7	2	A	A	C	C	D	D	C	C	G	G
1366	1	69	3	0	1	A	A	C	C	D	D	C	C	G	G
1367	2	58.7707	2	4	2	A	A	C	C	D	D	C	C	G	G
1368	2	35	1	0	1	A	A	C	C	D	D	C	C	G	G
1369	1	66	3	1	2	A	A	C	C	0	0	C	C	G	G
1370	2	69.9986	2	1	2	A	A	C	C	D	D	C	C	G	G
1371	1	67.5866	3	4	2	A	A	C	C	D	D	C	C	G	G
1372	1	63.0281	1	0	1	A	A	C	C	D	D	C	C	G	G
1373	1	79	2	4	2	A	A	C	C	D	D	C	C	G	G
1374	2	73.295	2	4	2	A	A	C	C	D	D	C	C	G	G
1375	2	68.6297	2	1	2	A	A	C	C	0	0	C	C	G	G
1376	1	52	3	0	1	A	A	C	C	D	D	C	C	G	G
1377	1	58	3	7	2	A	A	0	0	0	0	C	C	0	0
1378	1	77.5524	2	5	2	A	A	C	C	0	0	C	C	G	G
1379	2	74.1766	3	6	2	0	0	0	0	D	D	C	C	0	0
1380	1	59.0335	3	4	2	A	A	C	C	D	D	C	C	G	G
1381	1	65	2	0	1	0	0	0	0	D	D	C	C	0	0
1382	2	60.3477	3	0	1	A	A	0	0	0	0	C	C	0	0
1383	1	79.2	2	4	2	A	A	C	C	0	0	C	C	0	0
1384	2	61.7906	2	0	1	A	A	C	C	0	0	C	C	0	0
1385	1	31.729	1	0	1	A	A	C	C	D	D	C	C	G	G
1386	1	49	2	4	2	A	A	C	C	0	0	C	C	G	G
1387	1	55.4	3	1	2	A	A	C	C	D	D	C	C	G	G
1388	1	50	3	1	2	A	A	C	C	D	D	C	C	G	G
1389	1	59.5647	3	0	1	A	A	C	C	D	D	C	C	G	G
1390	2	57	1	0	1	A	A	C	C	0	0	C	C	G	G
1391	2	46	3	0	1	A	A	C	C	D	D	C	C	G	G
1392	1	69	3	1	2	A	A	C	C	D	D	C	C	G	G
1393	1	68	3	0	1	A	A	C	C	D	D	C	C	G	G
1394	2	60.8	1	0	1	A	A	C	C	0	0	C	C	G	G
1395	2	73.6701	1	0	1	A	A	C	C	0	0	C	C	G	G
1396	1	77.692	3	6	2	A	A	C	C	0	0	C	C	G	G
1397	2	32.1232	1	0	1	A	A	C	C	D	D	C	C	G	G
1398	2	71.1376	1	0	1	A	A	C	C	D	D	C	C	G	G
1399	1	55.5893	3	0	1	A	A	C	C	D	D	C	C	G	G
1400	2	63.6003	2	4	2	A	A	C	C	D	D	C	C	G	G
1401	2	66.4	3	0	1	A	A	C	C	0	0	C	C	G	G
1402	1	77	3	1	2	A	A	C	C	D	D	C	C	G	G
1403	1	58.5	1	0	1	A	A	C	C	0	0	C	C	G	G
1404	2	77.6893	3	0	1	A	A	C	C	D	D	C	C	G	G
1405	1	63.0363	2	4	2	A	A	C	C	0	0	C	C	G	G
1406	1	76.4353	2	4	2	A	A	C	C	D	D	C	C	G	G
1407	2	61	2	6	2	A	A	C	C	D	D	C	C	G	G
1408	1	55	3	0	1	A	A	C	C	D	D	C	C	G	G
1409	1	81.2649	2	0	1	A	A	C	C	D	D	C	C	G	G
1410	1	69.4538	3	0	1	G	A	C	C	D	D	C	C	0	0
1411	1	66	3	4	2	A	A	C	C	D	D	C	C	G	G
1412	1	69	2	0	1	A	A	C	C	D	D	C	C	G	G
1413	2	76.6	2	4	2	A	A	C	C	D	D	C	C	G	G
1414	1	67	1	0	1	A	A	C	C	D	D	C	C	G	G
1415	1	66.3217	2	1	2	A	A	C	C	D	D	C	C	G	G
1416	1	64.9227	2	4	2	A	A	C	C	D	D	C	C	G	G
1417	1	57.3881	2	0	1	A	A	C	C	0	0	C	C	G	G
1418	1	63.2389	2	0	1	A	A	C	C	D	D	C	C	G	G
1419	1	77.3826	3	0	1	A	A	C	C	0	0	C	C	G	G
1420	1	72.7091	2	7	2	A	A	C	C	0	0	C	C	G	G
1421	1	57	3	4	2	A	A	C	C	D	D	C	C	G	G
1422	1	57	3	0	1	A	A	C	C	D	D	C	C	G	G
1423	1	71	2	1	2	A	A	C	C	0	0	C	C	G	G
1424	1	62	3	0	1	A	A	C	C	D	D	C	C	G	G
1425	1	84.7803	3	4	2	A	A	C	C	D	D	C	C	G	G
1426	2	75.4	2	5	2	A	A	C	C	D	D	C	C	G	G
1427	1	69.3306	1	0	1	A	A	C	C	0	0	C	C	G	G
1428	2	78.0726	2.09811	0	1	A	A	C	C	D	D	C	C	G	G
1429	2	75.5647	2	1	2	A	A	C	C	D	D	C	C	G	G
1430	1	69.9	3	1	2	A	A	C	C	D	D	C	C	G	G
1431	1	72.6352	1	0	1	A	A	C	C	0	0	C	C	G	G
1432	1	55.1567	3	0	1	A	A	C	C	D	D	C	C	G	G
1433	1	57	3	8	2	A	A	C	C	0	0	C	C	0	0
1434	1	76.794	2	0	1	A	A	C	C	0	0	C	C	G	G
1435	1	68	4	8	2	A	A	C	C	0	0	C	C	G	G
1436	1	76	2	1	2	G	A	C	C	D	D	C	C	G	G
1437	1	64.5832	3	4	2	A	A	C	C	0	0	C	C	G	G
1438	1	63.6961	2	0	1	A	A	C	C	D	D	C	C	G	G
1439	1	63	3	1	2	A	A	C	C	0	0	C	C	G	G
1440	2	49.1636	2	0	1	A	A	C	C	0	0	C	C	G	G
1441	1	65.9411	3	1	2	A	A	C	C	0	0	C	C	G	G
1442	1	78.0534	2	0	1	A	A	C	C	D	D	C	C	G	G
1443	1	67.9	3	1	2	A	A	C	C	0	0	C	C	G	G
1444	1	57	3	6	2	A	A	C	C	0	0	C	C	0	0
1445	2	65.9822	2	5	2	A	A	C	C	D	D	C	C	G	G
1446	1	59.5209	3	4	2	A	A	C	C	D	D	C	C	G	G
1447	2	62.8	3	4	2	A	A	C	C	D	D	C	C	G	G
1448	1	74	2	1	2	A	A	C	C	0	0	C	C	G	G
1449	1	68.9172	3	6	2	A	A	G	C	D	D	C	C	A	G
1450	1	59	3	0	1	A	A	C	C	D	D	C	C	G	G
1451	1	68	3	2	2	A	A	C	C	D	D	C	C	G	G
1452	1	78.3655	2	1	2	A	A	C	C	0	0	C	C	G	G
1453	2	81	4	8	2	A	A	C	C	0	0	C	C	G	G
1454	1	55	3	7	2	A	A	C	C	D	D	C	C	A	G
1455	1	46.9295	2	0	1	A	A	C	C	D	D	C	C	G	G
1456	1	51	3	8	2	A	A	C	C	D	D	C	C	A	G
1457	1	33.6865	1	0	1	A	A	C	C	D	D	C	C	G	G
1458	1	67.1567	2	4	2	A	A	C	C	D	D	C	C	G	G
1459	2	75.2827	2	6	2	A	A	C	C	0	0	C	C	G	G
1460	1	75	3	8	2	A	A	C	C	D	D	C	C	G	G
1461	1	64	4	0	1	A	A	C	C	D	D	C	C	G	G
1462	1	59.8741	2	0	1	A	A	C	C	0	0	C	C	G	G
1463	2	78	1	0	1	A	A	C	C	0	0	C	C	G	G
1464	1	50.6	3	1	2	A	A	C	C	D	D	C	C	G	G
1465	2	48.783	3	0	1	A	A	C	C	D	D	C	C	G	G
1466	1	66.3463	1	0	1	A	A	C	C	D	D	C	C	G	G
1467	1	53	3	0	1	A	A	C	C	D	D	C	C	G	G
1468	1	60.3395	3	4	2	A	A	C	C	0	0	C	C	G	G
1469	1	62	3	1	2	A	A	C	C	0	0	C	C	G	G
1470	1	73.6509	2	1	2	A	A	C	C	D	D	C	C	G	G
1471	1	68	3	0	1	A	A	C	C	D	D	C	C	G	G
1472	1	54	3	0	1	A	A	C	C	D	D	C	C	G	G
1473	1	55	4	4	2	A	A	C	C	0	0	C	C	A	G
1474	2	76.0767	1	0	1	A	A	C	C	0	0	C	C	G	G
1475	1	55.8357	1	4	2	A	A	0	0	D	D	C	C	G	G
1476	1	65	3	4	2	A	A	C	C	D	D	C	C	0	0
1477	1	61.6482	3	2	2	A	A	C	C	0	0	C	C	G	G
1478	1	57	3	1	2	A	A	C	C	D	D	C	C	G	G
1479	2	56.4572	1	0	1	A	A	C	C	D	D	C	C	G	G
1480	2	68.1999	2	5	2	A	A	C	C	0	0	C	C	G	G
1481	2	36.1561	1	0	1	A	A	C	C	D	D	C	C	G	G
1482	1	71	3	0	1	A	A	C	C	D	D	C	C	G	G
1483	1	63	3	0	1	A	A	C	C	D	D	C	C	G	G
1484	1	52	3	0	1	A	A	C	C	D	D	C	C	G	G
1485	1	62.3546	3	7	2	A	A	C	C	0	0	C	C	G	G
1486	1	69.4894	2	0	1	A	A	C	C	0	0	C	C	G	G
1487	1	62.5	3	1	2	A	A	C	C	0	0	C	C	G	G
1488	2	60.7091	2	1	2	A	A	C	C	0	0	C	C	G	G
1489	2	75.2608	2	4	2	A	A	C	C	0	0	C	C	A	G
1490	1	50	3	4	2	A	A	C	C	0	0	C	C	G	G
1491	1	71	2	1	2	A	A	C	C	D	D	C	C	G	G
1492	1	80	2	0	1	A	A	C	C	0	0	C	C	G	G
1493	1	80.0712	1	0	1	A	A	C	C	D	D	C	C	G	G
1494	1	62.2	3	8	2	A	A	C	C	D	D	C	C	G	G
1495	1	57.4	3	0	1	0	0	C	C	D	D	C	C	0	0
1496	2	55.0308	1	0	1	A	A	C	C	0	0	C	C	G	G
1497	1	78	3	1	2	A	A	C	C	0	0	C	C	G	G
1498	2	53.2621	1	4	2	A	A	C	C	0	0	C	C	G	G
1499	1	65	4	8	2	A	A	C	C	0	0	C	C	G	G
1500	1	44	3	0	1	A	A	C	C	D	D	C	C	G	G
1501	1	74.6	1	0	1	A	A	C	C	D	D	C	C	G	G
1502	2	52	3	4	2	A	A	C	C	0	0	C	C	G	G
1503	1	62	3	0	1	A	A	C	C	D	D	C	C	0	0
1504	2	62.5	3	1	2	A	A	C	C	D	D	C	C	G	G
1505	1	75	1	0	1	A	A	C	C	D	D	C	C	G	G
1506	2	73	2	0	1	A	A	C	C	0	0	C	C	G	G
1507	1	62.3764	2	0	1	A	A	C	C	D	D	C	C	G	G
1508	2	59.7536	1	0	1	A	A	C	C	0	0	C	C	G	G
1509	1	53	3	4	2	A	A	C	C	D	D	C	C	G	G
1510	1	42.4723	3	1	2	A	A	C	C	D	D	C	C	G	G
1511	1	77.2	2	8	2	A	A	C	C	0	0	C	C	G	G
1512	1	57.7769	2	0	1	A	A	C	C	D	D	C	C	G	G
1513	1	61	3	0	1	A	A	C	C	D	D	C	C	0	0
1514	2	59.6	1	0	1	A	A	C	C	0	0	C	C	G	G
1515	1	73	3	4	2	A	A	C	C	D	D	C	C	G	G
1516	1	69	2	0	1	A	A	C	C	0	0	C	C	G	G
1517	1	66.5763	3	4	2	A	A	C	C	D	D	C	C	G	G
1518	2	60	3	4	2	A	A	C	C	0	0	C	C	G	G
1519	1	76.2	1	0	1	A	A	C	C	D	D	T	C	G	G
1520	1	69	2	0	1	A	A	C	C	D	D	C	C	G	G
1521	1	50	3	0	1	A	A	C	C	0	0	C	C	G	G
1522	1	61.1033	2	0	1	A	A	C	C	D	D	C	C	G	G
1523	1	76.7474	3	3	2	A	A	C	C	D	D	C	C	G	G
1524	1	74.6256	3	0	1	0	0	C	C	D	D	C	C	G	G
1525	1	77.1225	1	0	1	A	A	C	C	D	D	C	C	G	G
1526	1	62.3299	2	4	2	A	A	C	C	0	0	C	C	G	G
1527	1	60	3	0	1	A	A	C	C	D	D	C	C	G	G
1528	1	52.4	3	0	1	A	A	C	C	D	D	C	C	G	G
1529	1	54.4	3	5	2	A	A	C	C	D	D	T	C	G	G
1530	1	57	3	4	2	A	A	C	C	D	D	C	C	G	G
1531	1	53	2	0	1	A	A	C	C	D	D	C	C	G	G
1532	1	54.6776	2	4	2	A	A	C	C	D	D	C	C	G	G
1533	1	85.1	2	5	2	A	A	C	C	D	D	C	C	G	G
1534	2	54.2998	2.09811	0	1	A	A	C	C	D	D	C	C	G	G
1535	1	75.9754	2	1	2	A	A	C	C	D	D	C	C	G	G
1536	2	73.7878	2	0	1	A	A	C	C	D	D	C	C	G	G
1537	1	65	1	0	1	A	A	C	C	D	D	C	C	G	G
1538	2	59.5	2	0	1	A	A	C	C	D	D	C	C	G	G
1539	1	76.7994	2	6	2	A	A	C	C	D	D	C	C	G	G
1540	1	57	3	0	1	A	A	C	C	D	D	C	C	G	G
1541	1	69.3279	1	0	1	A	A	C	C	D	D	C	C	G	G
1542	1	72	3	4	2	A	A	C	C	D	D	C	C	G	G
1543	1	73.6263	2	0	1	A	A	C	C	0	0	C	C	G	G
1544	2	59.0363	3	1	2	A	A	C	C	0	0	C	C	G	G
1545	1	69.4949	3	4	2	A	A	C	C	D	D	C	C	G	G
1546	2	57.6044	2	0	1	A	A	C	C	D	D	C	C	G	G
1547	2	66.987	3	3	2	A	A	C	C	D	D	C	C	G	G
1548	1	73.1	3	2	2	A	A	C	C	D	D	C	C	G	G
1549	1	80	2	0	1	A	A	C	C	0	0	C	C	G	G
1550	2	78.3107	2	5	2	A	A	C	C	0	0	C	C	G	G
1551	1	48	3	4	2	A	A	C	C	0	0	C	C	G	G
1552	2	85.5168	3	6	2	A	A	C	C	D	D	C	C	G	G
1553	1	77.2	2	1	2	A	A	C	C	D	D	C	C	G	G
1554	1	65.4127	2	0	1	A	A	C	C	D	D	C	C	G	G
1555	1	44	4	1	2	A	A	C	C	0	0	C	C	G	G
1556	2	67	3	2	2	A	A	C	C	0	0	C	C	G	G
1557	1	63	3	1	2	A	A	C	C	0	0	C	C	A	G
1558	2	58.8	1	4	2	A	A	C	C	0	0	C	C	G	G
1559	1	70.3901	3	4	2	A	A	C	C	D	D	C	C	G	G
1560	2	48.1999	3	0	1	A	A	C	C	D	D	C	C	G	G
1561	2	64.4709	2	0	1	A	A	C	C	D	D	C	C	G	G
1562	1	58.82	2	0	1	A	A	C	C	D	D	C	C	G	G
1563	1	74.4	3	4	2	A	A	C	C	0	0	C	C	G	G
1564	1	73.295	1	0	1	A	A	C	C	D	D	C	C	G	G
1565	1	58	3	0	1	A	A	C	C	0	0	C	C	G	G
1566	1	63.2526	1	0	1	A	A	C	C	D	D	C	C	G	G
1567	2	65	1	0	1	A	A	0	0	D	D	C	C	0	0
1568	1	59.7	2	0	1	A	A	C	C	D	D	C	C	G	G
1569	1	55	3	1	2	A	A	C	C	0	0	C	C	0	0
1570	1	66	1	8	2	A	A	0	0	0	0	C	C	0	0
1571	1	65	3	2	2	A	A	C	C	D	D	C	C	G	G
1572	1	76.6626	2	0	1	A	A	C	C	D	D	C	C	G	G
1573	1	74	2	1	2	A	A	C	C	D	D	C	C	G	G
1574	1	65.8398	2	1	2	A	A	C	C	D	D	C	C	G	G
1575	2	80	1	0	1	A	A	C	C	D	D	C	C	G	G
1576	2	79.1	1	0	1	A	A	C	C	D	D	C	C	G	G
1577	1	54	3	1	2	A	A	C	C	0	0	C	C	G	G
1578	1	68.4435	2	0	1	A	A	C	C	0	0	C	C	G	G
1579	2	65	1	0	1	A	A	C	C	0	0	C	C	G	G
1580	1	60.4956	3	0	1	A	A	C	C	0	0	C	C	G	G
1581	1	76.9829	2	0	1	A	A	C	C	D	D	C	C	G	G
1582	1	62.527	2	0	1	A	A	C	C	D	D	C	C	G	G
1583	1	79	1	0	1	A	A	C	C	D	D	C	C	G	G
1584	1	59	3	2	2	A	A	C	C	D	D	C	C	G	G
1585	1	65	3	2	2	A	A	C	C	D	D	C	C	G	G
1586	1	61.5	3	0	1	A	A	C	C	0	0	C	C	G	G
1587	2	68.9281	3	5	2	A	A	C	C	D	D	C	C	G	G
1588	2	46.2368	2	0	1	A	A	C	C	D	D	C	C	0	0
1589	1	66.8611	2	4	2	A	A	C	C	D	D	C	C	G	G
1590	1	71.4004	2	8	2	A	A	C	C	D	D	C	C	0	0
1591	1	64	3	0	1	A	A	C	C	D	D	C	C	G	G
1592	2	65.7522	2	4	2	A	A	C	C	D	D	C	C	0	0
1593	1	46.5845	3	4	2	A	A	C	C	0	0	C	C	G	G
1594	1	51	3	4	2	A	A	C	C	D	D	C	C	A	G
1595	1	60.4517	2	4	2	A	A	C	C	D	D	C	C	G	G
1596	1	76	1	0	1	A	A	C	C	D	D	C	C	G	G
1597	1	65	3	4	2	A	A	C	C	D	D	C	C	G	G
1598	1	83.1	2	0	1	A	A	C	C	D	D	C	C	G	G
1599	1	78	4	0	1	A	A	C	C	0	0	C	C	G	G
1600	2	53	3	4	2	A	A	C	C	0	0	C	C	G	G
1601	2	68.5448	1	0	1	A	A	C	C	D	D	C	C	G	G
1602	1	72.4	3	7	2	A	A	C	C	0	0	C	C	G	G
1603	1	51	3	6	2	A	A	C	C	D	D	C	C	G	G
1604	1	61	2	4	2	A	A	C	C	D	D	C	C	G	G
1605	1	61	3	1	2	A	A	C	C	D	D	C	C	G	G
1606	2	72.3066	2.50514	4	2	A	A	C	C	D	D	C	C	G	G
1607	1	42	3	0	1	A	A	C	C	D	D	C	C	G	G
1608	1	62.1958	3	1	2	A	A	C	C	D	D	C	C	G	G
1609	1	61	3	8	2	A	A	C	C	D	D	C	C	G	G
1610	1	72.4162	1	4	2	A	A	C	C	D	D	C	C	G	G
1611	1	56.7	3	0	1	A	A	C	C	D	D	C	C	G	G
1612	1	68.6	3	3	2	A	A	C	C	D	D	C	C	G	G
1613	2	53.5	3	0	1	A	A	C	C	D	D	C	C	G	G
1614	1	50.601	3	8	2	A	A	C	C	D	D	0	0	G	G
1615	1	85.3	2	0	1	A	A	C	C	D	D	T	C	G	G
1616	1	58	3	1	2	A	A	C	C	0	0	C	C	G	G
1617	2	70.5	2	5	2	A	A	C	C	0	0	C	C	G	G
1618	1	76.219	2	0	1	A	A	C	C	D	D	C	C	G	G
1619	2	74	1	0	1	A	A	C	C	D	D	C	C	G	G
1620	1	61.7577	3	8	2	A	A	C	C	D	D	C	C	G	G
1621	1	59.2	3	1	2	A	A	C	C	D	D	C	C	G	G
1622	1	78.3	2	0	1	A	A	C	C	D	D	C	C	G	G
1623	1	65.8	3	4	2	A	A	C	C	D	D	C	C	G	G
1624	1	62.3	2	0	1	A	A	C	C	0	0	C	C	G	G
1625	1	62	3	1	2	A	A	C	C	0	0	C	C	G	G
1626	2	75.0062	2	0	1	A	A	C	C	D	D	C	C	G	G
1627	2	50.3	1	4	2	A	A	C	C	D	D	C	C	G	G
1628	1	62	2	0	1	A	A	C	C	0	0	C	C	A	G
1629	1	58	3	0	1	A	A	C	C	D	D	C	C	G	G
1630	1	65.1	3	4	2	A	A	C	C	0	0	C	C	G	G
1631	1	65	3	0	1	A	A	C	C	D	D	C	C	G	G
1632	2	62.1246	3	8	2	A	A	C	C	D	D	C	C	G	G
1633	1	66	4	0	1	A	A	C	C	D	D	C	C	G	G
1634	2	78	1	0	1	A	A	C	C	0	0	C	C	G	G
1635	1	69.8	2	0	1	A	A	C	C	D	D	C	C	G	G
1636	2	76.3669	3	6	2	A	A	C	C	D	D	C	C	G	G
1637	2	43	2	0	1	A	A	C	C	D	D	C	C	G	G
1638	1	59.822	1	0	1	A	A	C	C	0	0	C	C	G	G
1639	1	75.4716	3	4	2	A	A	C	C	0	0	C	C	G	G
1640	2	74	2	4	2	A	A	C	C	D	D	C	C	0	0
1641	1	60.0329	3	6	2	A	A	C	C	0	0	C	C	G	G
1642	2	76.6407	2	4	2	A	A	C	C	0	0	C	C	G	G
1643	2	55.9343	3	4	2	A	A	C	C	D	D	T	C	G	G
1644	1	57	3	1	2	A	A	C	C	D	D	C	C	0	0
1645	1	61.525	2	1	2	A	A	C	C	D	D	C	C	G	G
1646	1	74.5982	2	0	1	A	A	C	C	D	D	C	C	G	G
1647	2	69.3114	2	0	1	A	A	C	C	D	D	C	C	0	0
1648	1	63	3	8	2	A	A	C	C	D	D	C	C	G	G
1649	1	59	3	2	2	A	A	C	C	D	D	C	C	0	0
1650	1	58	3	8	2	A	A	C	C	0	0	C	C	G	G
1651	1	74	2	2	2	A	A	0	0	D	D	C	C	0	0
1652	1	54.1164	3	1	2	A	A	C	C	D	D	C	C	G	G
1653	1	63.7892	2	0	1	A	A	C	C	0	0	C	C	G	G
1654	1	55.5017	2	4	2	A	A	C	C	D	D	C	C	G	G
1655	2	79.4223	1	0	1	A	A	C	C	D	D	C	C	G	G
1656	2	68.0904	1	0	1	A	A	C	C	D	D	C	C	G	G
1657	2	64	2.50514	4	2	A	A	C	C	D	D	C	C	G	G
1658	1	64.2108	3	8	2	A	A	C	C	0	0	C	C	G	G
1659	1	69.399	2	0	1	A	A	C	C	0	0	C	C	G	G
1660	2	61.9712	2	0	1	A	A	C	C	D	D	C	C	G	G
1661	2	60.9829	1	0	1	A	A	C	C	0	0	C	C	G	G
1662	1	67	2	1	2	A	A	C	C	D	D	C	C	G	G
1663	1	69.4182	2	4	2	A	A	C	C	D	D	C	C	G	G
1664	1	60.1232	3	1	2	A	A	C	C	D	D	C	C	G	G
1665	1	49.6646	3	0	1	A	A	C	C	0	0	C	C	G	G
1666	1	61.6099	2	4	2	A	A	C	C	0	0	C	C	G	G
1667	2	76.6954	1	4	2	A	A	C	C	D	D	C	C	G	G
1668	2	53.5715	3	6	2	A	A	C	C	D	D	C	C	G	G
1669	2	71	4	8	2	A	A	C	C	D	D	C	C	G	G
1670	1	62.1465	3	0	1	A	A	C	C	D	D	C	C	G	G
1671	2	46.6776	3	3	2	A	A	C	C	0	0	C	C	G	G
1672	1	57	3	4	2	A	A	C	C	D	D	C	C	G	G
1673	1	53.577	3	0	1	A	A	C	C	0	0	C	C	G	G
1674	1	53.0322	3	4	2	A	A	C	C	D	D	C	C	G	G
1675	2	80	1	0	1	A	A	C	C	0	0	C	C	G	G
1676	1	64	3	2	2	A	A	C	C	D	D	C	C	G	G
1677	1	71.7	1	5	2	A	A	C	C	D	D	C	C	G	G
1678	1	82	2	1	2	A	A	C	C	D	D	C	C	G	G
1679	1	80	1	0	1	A	A	C	C	0	0	C	C	G	G
1680	1	83.0664	2	4	2	A	A	C	C	D	D	T	C	0	0
1681	1	65	3	7	2	A	A	C	C	D	D	C	C	G	G
1682	1	69	3	8	2	A	A	C	C	0	0	C	C	G	G
1683	1	64.5174	2	4	2	A	A	C	C	D	D	C	C	G	G
1684	1	60	3	2	2	A	A	C	C	D	D	C	C	G	G
1685	2	76	1	0	1	G	A	C	C	D	D	C	C	G	G
1686	2	65.3196	2	6	2	A	A	C	C	D	D	C	C	G	G
1687	1	57.8234	1	6	2	A	A	C	C	D	D	C	C	G	G
1688	1	71	3	1	2	A	A	C	C	0	0	C	C	G	G
1689	2	59	3	1	2	A	A	C	C	0	0	C	C	G	G
1690	2	52.0931	1	4	2	A	A	C	C	D	D	C	C	G	G
1691	1	56	3	0	1	A	A	C	C	D	D	C	C	G	G
1692	2	63.54	1	0	1	A	A	C	C	D	D	C	C	G	G
1693	1	69.4264	3	4	2	A	A	C	C	D	D	C	C	G	G
1694	1	62	3	7	2	A	A	C	C	D	D	C	C	G	G
1695	1	61.7144	3	0	1	A	A	C	C	D	D	C	C	G	G
1696	1	53	3	7	2	A	A	C	C	D	D	C	C	G	G
1697	1	61.0979	3	0	1	A	A	C	C	0	0	C	C	G	G
1698	2	47.7098	3	6	2	A	A	C	C	0	0	C	C	G	G
1699	1	74.998	2	4	2	A	A	C	C	0	0	C	C	G	G
1700	1	79.822	3	6	2	A	A	C	C	D	D	C	C	G	G
1701	1	78	3	6	2	A	A	C	C	D	D	C	C	G	G
1702	1	53.9	3	4	2	A	A	C	C	0	0	C	C	G	G
1703	1	70.9	3	0	1	A	A	C	C	0	0	C	C	G	G
1704	1	55.8111	2	0	1	A	A	C	C	D	D	C	C	G	G
1705	1	74.5517	3	4	2	A	A	C	C	D	D	C	C	G	G
1706	1	67.5099	1	6	2	A	A	C	C	D	D	C	C	G	G
1707	1	71	1	8	2	A	A	C	C	0	0	C	C	G	G
1708	1	61.9	3	4	2	A	A	C	C	0	0	C	C	G	G
1709	1	66	3	2	2	A	A	C	C	D	D	C	C	G	G
1710	1	69	4	0	1	A	A	C	C	D	D	C	C	G	G
1711	1	73	3	0	1	A	A	C	C	D	D	C	C	G	G
1712	2	78	2	4	2	A	A	C	C	D	D	C	C	G	G
1713	1	48	4	0	1	A	A	C	C	D	D	C	C	G	G
1714	1	55.8522	2	0	1	A	A	C	C	0	0	C	C	G	G
1715	1	62.2177	2	1	2	A	A	C	C	0	0	C	C	G	G
1716	1	69.9685	2	2	2	A	A	C	C	D	D	C	C	G	G
1717	1	53.681	3	1	2	A	A	C	C	0	0	C	C	G	G
1718	1	49	2	0	1	A	A	C	C	0	0	C	C	G	G
1719	1	71.8522	3	0	1	A	A	C	C	0	0	C	C	G	G
1720	1	56.5695	3	4	2	A	A	C	C	D	D	C	C	G	G
1721	1	65.8015	2.09811	0	1	A	A	C	C	0	0	C	C	G	G
1722	1	53	3	0	1	A	A	C	C	D	D	C	C	G	G
1723	1	73.3443	2	0	1	A	A	C	C	0	0	C	C	G	G
1724	1	52	3	0	1	A	A	C	C	0	0	C	C	G	G
1725	1	51.6852	1	4	2	A	A	C	C	D	D	C	C	G	G
1726	2	72	2	4	2	A	A	C	C	D	D	C	C	G	G
1727	1	62.1602	3	0	1	A	A	C	C	0	0	C	C	G	G
1728	1	56	3	0	1	A	A	C	C	D	D	C	C	G	G
1729	2	58.5873	1	0	1	A	A	C	C	D	D	C	C	G	G
1730	1	82.4	3	4	2	A	A	C	C	0	0	C	C	G	G
1731	1	59.4853	3	0	1	A	A	C	C	D	D	C	C	G	G
1732	1	68.0712	3	4	2	A	A	C	C	0	0	C	C	G	G
1733	1	53.9986	3	4	2	A	A	C	C	D	D	C	C	G	G
1734	1	64.4627	2	0	1	A	A	C	C	D	D	C	C	G	G
1735	1	62	3	0	1	A	A	C	C	0	0	C	C	G	G
1736	1	72.5996	2	4	2	A	A	C	C	D	D	C	C	G	G
1737	1	66.0999	2	5	2	A	A	C	C	0	0	C	C	G	G
1738	2	56.2327	2	3	2	A	A	C	C	0	0	C	C	G	G
1739	1	70	3	1	2	A	A	C	C	0	0	C	C	G	G
1740	1	62.5188	3	4	2	A	A	C	C	D	D	C	C	G	G
1741	1	68.5421	2	0	1	A	A	C	C	0	0	C	C	G	G
1742	1	60	3	1	2	A	A	C	C	0	0	C	C	G	G
1743	1	63	3	2	2	A	A	C	C	D	D	C	C	G	G
1744	1	57	3	4	2	A	A	C	C	D	D	C	C	G	G
1745	2	38.3847	1	5	2	A	A	C	C	0	0	C	C	G	G
1746	1	58.6	2	5	2	A	A	C	C	D	D	C	C	G	G
1747	1	61	3	0	1	A	A	C	C	D	D	C	C	G	G
1748	2	32.5667	1	0	1	A	A	C	C	D	D	C	C	G	G
1749	1	72	3	0	1	A	A	C	C	D	D	C	C	G	G
1750	2	59.666	2	1	2	A	A	C	C	D	D	C	C	G	G
1751	1	72.5174	2	0	1	A	A	C	C	D	D	C	C	G	G
1752	1	71.6167	2	0	1	A	A	C	C	0	0	C	C	G	G
1753	1	59	1	0	1	A	A	C	C	D	D	C	C	G	G
1754	1	59	3	8	2	A	A	C	C	0	0	C	C	0	0
1755	2	64.3915	3	1	2	A	A	C	C	0	0	C	C	G	G
1756	1	72.5476	3	1	2	A	A	C	C	D	D	C	C	G	G
1757	1	82.2	2	0	1	A	A	C	C	D	D	C	C	G	G
1758	2	71.9617	2	8	2	A	A	C	C	0	0	T	C	G	G
1759	2	58.4175	3	4	2	A	A	C	C	D	D	C	C	G	G
1760	1	79.8658	2	1	2	A	A	C	C	0	0	C	C	G	G
1761	1	69	3	4	2	A	A	C	C	D	D	C	C	0	0
1762	2	37	1	0	1	A	A	C	C	D	D	C	C	G	G
1763	1	64.7036	2	0	1	A	A	C	C	D	D	C	C	G	G
1764	1	75.2	2	0	1	A	A	C	C	0	0	C	C	A	G
1765	2	72.4189	2	3	2	A	A	C	C	D	D	C	C	A	G
1766	1	80	2	1	2	A	A	C	C	D	D	C	C	G	G
1767	2	77.3169	1	4	2	A	A	C	C	D	D	C	C	G	G
1768	2	39.8056	2	4	2	A	A	C	C	D	D	C	C	G	G
1769	1	62	3	5	2	A	A	C	C	D	D	C	C	0	0
1770	1	60.4517	2	2	2	0	0	C	C	0	0	C	C	G	G
1771	2	80	2	0	1	A	A	C	C	0	0	C	C	G	G
1772	1	64	3	2	2	A	A	C	C	0	0	C	C	G	G
1773	2	67	2	0	1	A	A	C	C	0	0	C	C	G	G
1774	2	59.7591	3	2	2	A	A	C	C	0	0	C	C	G	G
1775	1	63	4	0	1	A	A	C	C	D	D	C	C	0	0
1776	1	54.4723	3	0	1	A	A	C	C	D	D	C	C	G	G
1777	1	63.9124	2	0	1	A	A	C	C	D	D	C	C	G	G
1778	1	59	3	1	2	A	A	C	C	D	D	C	C	G	G
1779	1	80	2	4	2	A	A	C	C	D	D	C	C	G	G
1780	1	74.3409	3	8	2	A	A	C	C	D	D	C	C	G	G
1781	2	61.7144	3	0	1	A	A	C	C	D	D	C	C	G	G
1782	2	59.1622	1	4	2	A	A	C	C	D	D	C	C	G	G
1783	1	71.8932	3	1	2	A	A	C	C	0	0	C	C	G	G
1784	1	72	2	0	1	A	A	C	C	0	0	C	C	G	G
1785	1	59	3	8	2	A	A	C	C	D	D	C	C	G	G
1786	1	79	3	1	2	A	A	C	C	0	0	C	C	G	G
1787	1	68.8186	2	0	1	A	A	C	C	D	D	C	C	G	G
1788	2	46.0671	3	9	2	A	A	C	C	D	D	C	C	G	G
1789	1	72.2957	2	1	2	A	A	C	C	0	0	C	C	G	G
1790	1	66.256	3	1	2	A	A	C	C	D	D	C	C	G	G
1791	1	80.1451	2	1	2	A	A	C	C	D	D	C	C	G	G
1792	2	47	3	6	2	A	A	C	C	0	0	T	C	G	G
1793	1	75.4908	3	1	2	A	A	C	C	D	D	C	C	A	G
1794	2	66	2	4	2	A	A	C	C	D	D	C	C	G	G
1795	1	81	1	0	1	A	A	C	C	0	0	C	C	G	G
1796	2	75.5866	3	4	2	A	A	C	C	D	D	C	C	G	G
1797	1	65.1088	2	4	2	A	A	C	C	D	D	C	C	G	G
1798	1	73	2	4	2	0	0	C	C	D	D	C	C	0	0
1799	1	79.1622	2	0	1	A	A	C	C	D	D	C	C	G	G
1800	2	73.9767	4	7	2	A	A	C	C	D	D	C	C	G	G
1801	1	56.4463	2	0	1	A	A	C	C	0	0	C	C	0	0
1802	1	68	3	8	2	A	A	C	C	D	D	C	C	0	0
1803	1	72	2	0	1	A	A	C	C	D	D	C	C	G	G
1804	1	69.3552	3	4	2	A	A	C	C	0	0	C	C	G	G
1805	1	67.6988	1	0	1	A	A	C	C	D	D	C	C	G	G
1806	1	52	3	2	2	A	A	C	C	D	D	C	C	G	G
1807	1	55.1896	3	3	2	A	A	C	C	D	D	C	C	G	G
1808	1	70	4	8	2	A	A	C	C	0	0	C	C	G	G
1809	1	76.2	3	0	1	A	A	C	C	0	0	C	C	G	G
1810	1	63.1513	2	0	1	A	A	C	C	0	0	C	C	G	G
1811	1	63	3	1	2	A	A	C	C	0	0	C	C	G	G
1812	1	71.7	1	0	1	A	A	C	C	D	D	C	C	G	G
1813	2	71.9	1	4	2	A	A	C	C	D	D	C	C	G	G
1814	1	55	3	1	2	A	A	C	C	D	D	C	C	G	G
1815	2	55.7317	1	0	1	A	A	C	C	0	0	C	C	G	G
1816	1	41	3	0	1	0	0	C	C	0	0	C	C	G	G
1817	2	51.0472	1	5	2	A	A	C	C	0	0	C	C	G	G
1818	2	70.6229	2	8	2	A	A	C	C	D	D	C	C	G	G
1819	1	66.3682	3	4	2	A	A	C	C	0	0	C	C	G	G
1820	2	54	2	4	2	A	A	C	C	0	0	C	C	G	G
1821	2	75.5948	1	0	1	A	A	C	C	D	D	C	C	G	G
1822	1	55.614	3	4	2	A	A	C	C	D	D	C	C	G	G
1823	1	77.7	3	0	1	A	A	C	C	D	D	C	C	G	G
1824	2	55.1595	2	0	1	A	A	C	C	D	D	C	C	G	G
1825	1	68.835	2	4	2	A	A	C	C	0	0	C	C	G	G
1826	1	78	2	1	2	A	A	C	C	0	0	C	C	G	G
1827	2	52	3	4	2	A	A	C	C	D	D	C	C	G	G
1828	2	74.2943	3	2	2	A	A	C	C	0	0	C	C	G	G
1829	1	51.206	3	4	2	A	A	C	C	D	D	C	C	G	G
1830	1	54	3	0	1	A	A	C	C	D	D	C	C	G	G
1831	1	77	4	8	2	A	A	C	C	D	D	C	C	G	G
1832	1	51	3	4	2	A	A	C	C	D	D	C	C	0	0
1833	2	51.7509	2	0	1	A	A	C	C	D	D	C	C	G	G
1834	1	60	3	4	2	A	A	C	C	D	D	C	C	G	G
1835	1	57	2	0	1	0	0	C	C	D	D	C	C	A	G
1836	1	59	2	0	1	A	A	C	C	D	D	C	C	G	G
1837	1	60.0274	3	0	1	A	A	C	C	0	0	C	C	G	G
1838	1	64	3	1	2	A	A	C	C	0	0	C	C	G	G
1839	1	61.232	1	0	1	A	A	C	C	D	D	C	C	G	G
1840	1	57.807	2.09811	0	1	A	A	C	C	D	D	C	C	G	G
1841	1	73	4	8	2	A	A	C	C	D	D	C	C	G	G
1842	1	79.332	3	1	2	A	A	C	C	D	D	C	C	G	G
1843	1	65	3	4	2	A	A	C	C	0	0	C	C	G	G
1844	1	78.9706	3	8	2	A	A	C	C	D	D	C	C	G	G
1845	1	53	3	0	1	A	A	C	C	D	D	C	C	G	G
1846	1	62.1574	2	0	1	A	A	C	C	0	0	C	C	G	G
1847	1	46	2	0	1	A	A	C	C	D	D	C	C	G	G
1848	1	62	3	8	2	A	A	C	C	D	D	C	C	G	G
1849	1	77.0897	2	4	2	A	A	C	C	D	D	C	C	G	G
1850	1	69.7249	3	4	2	A	A	C	C	0	0	C	C	G	G
1851	1	69.0431	1	0	1	A	A	C	C	D	D	C	C	G	G
1852	2	64.4	1	4	2	A	A	C	C	D	D	C	C	G	G
1853	1	54	3	0	1	A	A	C	C	D	D	C	C	G	G
1854	2	59.4743	1	4	2	A	A	C	C	D	D	C	C	G	G
1855	1	54	3	7	2	A	A	C	C	0	0	C	C	G	G
1856	1	82	2	4	2	A	A	C	C	D	D	C	C	G	G
1857	1	74.4476	2	0	1	A	A	C	C	0	0	C	C	G	G
1858	1	55	3	0	1	A	A	C	C	0	0	C	C	G	G
1859	2	71	1	0	1	0	0	C	C	D	D	C	C	G	G
1860	2	53	3	4	2	A	A	C	C	0	0	C	C	G	G
1861	1	65	3	8	2	A	A	C	C	D	D	C	C	G	G
1862	1	62	2	4	2	A	A	C	C	D	D	C	C	G	G
1863	2	75.5619	2	1	2	0	0	C	C	D	D	C	C	G	G
1864	1	84	2	4	2	A	A	C	C	0	0	C	C	G	G
1865	2	82.4	1	0	1	A	A	C	C	D	D	C	C	G	G
1866	1	65.3087	2	0	1	A	A	C	C	D	D	C	C	G	G
1867	1	59.3621	3	0	1	A	A	C	C	D	D	C	C	G	G
1868	1	60.5832	2	0	1	A	A	C	C	D	D	C	C	G	G
1869	1	50.8693	3	6	2	A	A	C	C	D	D	C	C	G	G
1870	2	70.4038	1	0	1	A	A	C	C	D	D	C	C	G	G
1871	1	74.1328	2	4	2	A	A	C	C	D	D	C	C	G	G
1872	2	60	1	0	1	A	A	C	C	D	D	C	C	G	G
1873	1	73.1636	2	0	1	A	A	C	C	D	D	C	C	G	G
1874	1	71	2	0	1	A	A	C	C	D	D	C	C	G	G
1875	1	63	3	4	2	A	A	C	C	D	D	C	C	G	G
1876	1	66.1246	2	1	2	A	A	C	C	D	D	C	C	G	G
1877	2	66.8638	1	0	1	A	A	C	C	0	0	C	C	G	G
1878	2	78.3765	3	1	2	A	A	C	C	D	D	C	C	G	G
1879	1	72.3313	2	0	1	A	A	C	C	D	D	C	C	G	G
1880	2	71.7481	1	4	2	A	A	C	C	0	0	C	C	G	G
1881	2	50.5352	2.09811	0	1	A	A	C	C	D	D	C	C	G	G
1882	1	54.883	2	4	2	A	A	C	C	0	0	C	C	G	G
1883	1	45	3	2	2	A	A	C	C	D	D	C	C	G	G
1884	1	75	2	0	1	A	A	C	C	D	D	C	C	G	G
1885	1	65.9302	2	0	1	A	A	C	C	0	0	C	C	G	G
1886	1	43.5318	1	0	1	A	A	C	C	D	D	C	C	G	G
1887	1	51	3	4	2	A	A	C	C	D	D	C	C	G	G
1888	1	69.1855	3	0	1	A	A	C	C	D	D	C	C	G	G
1889	1	52	2	4	2	A	A	C	C	D	D	C	C	G	G
1890	2	56.7611	1	0	1	A	A	C	C	D	D	C	C	G	G
1891	1	70	2	2	2	A	A	C	C	D	D	C	C	G	G
1892	1	65	3	0	1	A	A	C	C	0	0	C	C	G	G
1893	1	52	3	1	2	A	A	C	C	D	D	C	C	0	0
1894	1	81.3908	2	4	2	A	A	C	C	D	D	C	C	G	G
1895	2	78.7981	2	4	2	A	A	C	C	D	D	C	C	G	G
1896	1	67.4387	1	0	1	A	A	C	C	D	D	C	C	G	G
1897	2	74.8857	2	4	2	A	A	C	C	D	D	C	C	G	G
1898	1	49.6208	2	0	1	A	A	C	C	D	D	C	C	G	G
1899	1	75.0637	2	0	1	A	A	C	C	D	D	C	C	G	G
1900	1	68	3	7	2	A	A	C	C	D	D	C	C	0	0
1901	1	51	3	0	1	A	A	C	C	D	D	C	C	G	G
1902	1	70.5	1	0	1	A	A	C	C	0	0	C	C	G	G
1903	1	82	2	0	1	A	A	C	C	0	0	C	C	G	G
1904	1	53	3	1	2	A	A	C	C	D	D	C	C	G	G
1905	2	55	3	1	2	A	A	C	C	D	D	C	C	G	G
1906	1	72.5	3	4	2	A	A	C	C	0	0	C	C	G	G
1907	1	80	1	0	1	A	A	C	C	D	D	C	C	G	G
1908	1	79.6961	2	4	2	A	A	C	C	0	0	C	C	G	G
1909	1	55	3	8	2	A	A	C	C	D	D	C	C	G	G
1910	1	65	2	0	1	A	A	C	C	D	D	C	C	G	G
1911	1	68	3	1	2	A	A	C	C	D	D	C	C	G	G
1912	2	55.8	2	4	2	A	A	C	C	0	0	C	C	G	G
1913	1	65	3	4	2	A	A	C	C	D	D	C	C	G	G
1914	1	84.1	2	4	2	A	A	C	C	D	D	C	C	G	G
1915	1	54.6	2	8	2	A	A	C	C	D	D	C	C	G	G
1916	1	60.9665	2	0	1	A	A	C	C	0	0	C	C	G	G
1917	1	71	3	1	2	A	A	C	C	0	0	C	C	G	G
1918	1	70.6146	2	0	1	A	A	C	C	D	D	C	C	G	G
1919	1	65.5633	2	6	2	A	A	C	C	0	0	C	C	G	G
1920	1	71.3949	2	4	2	A	A	C	C	0	0	C	C	G	G
1921	1	61.6	3	4	2	A	A	C	C	0	0	C	C	G	G
1922	1	41	1	0	1	A	A	C	C	D	D	C	C	G	G
1923	1	67	3	0	1	A	A	C	C	D	D	C	C	G	G
1924	2	61.7851	2	8	2	A	A	C	C	D	D	C	C	G	G
1925	1	71.7262	3	1	2	A	A	C	C	D	D	C	C	G	G
1926	2	54.5	3	7	2	A	A	C	C	0	0	C	C	G	G
1927	1	60	3	1	2	A	A	C	C	D	D	C	C	G	G
1928	1	74	4	8	2	A	A	C	C	D	D	C	C	0	0
1929	1	62	3	0	1	A	A	C	C	D	D	C	C	G	G
1930	1	54.7597	2	4	2	A	A	C	C	0	0	C	C	G	G
1931	2	64.6242	1	0	1	A	A	C	C	0	0	C	C	G	G
1932	1	60	4	0	1	A	A	C	C	D	D	C	C	G	G
1933	1	64	3	7	2	A	A	C	C	D	D	C	C	G	G
1934	2	71.2197	1	4	2	A	A	C	C	D	D	C	C	G	G
1935	1	75.6222	1	4	2	A	A	C	C	0	0	C	C	G	G
1936	2	88.9336	2	9	2	A	A	C	C	D	D	C	C	G	G
1937	2	77.807	1	5	2	A	A	C	C	D	D	C	C	G	G
1938	1	56	3	1	2	A	A	C	C	D	D	C	C	G	G
1939	1	64	3	8	2	A	A	C	C	0	0	C	C	G	G
1940	2	63.9096	2	0	1	A	A	C	C	0	0	C	C	G	G
1941	1	59	3	2	2	A	A	C	C	0	0	C	C	G	G
1942	1	74	1	0	1	A	A	C	C	D	D	C	C	G	G
1943	1	68.5914	3	1	2	A	A	C	C	0	0	C	C	G	G
1944	2	45	2	4	2	A	A	C	C	D	D	C	C	G	G
1945	1	69	2	0	1	A	A	C	C	0	0	C	C	G	G
1946	1	59.5	3	4	2	A	A	C	C	0	0	C	C	G	G
1947	1	79.2663	2	1	2	A	A	C	C	0	0	C	C	G	G
1948	2	68.0849	1	4	2	A	A	C	C	0	0	C	C	G	G
1949	1	56	3	0	1	A	A	C	C	D	D	C	C	G	G
1950	2	79.3758	1	8	2	0	0	C	C	D	D	C	C	G	G
1951	1	60	2	4	2	0	0	C	C	D	D	C	C	G	G
1952	1	58.2	3	8	2	A	A	C	C	D	D	C	C	G	G
1953	2	63.5209	1	0	1	A	A	C	C	0	0	C	C	G	G
1954	1	50	3	1	2	A	A	C	C	D	D	C	C	G	G
1955	1	64	2	0	1	A	A	C	C	0	0	C	C	G	G
1956	1	46.4695	3	4	2	A	A	C	C	D	D	C	C	G	G
1957	1	74.6	3	4	2	A	A	C	C	D	D	C	C	G	G
1958	1	34.8474	3	0	1	A	A	C	C	D	D	C	C	G	G
1959	1	72	3	0	1	A	A	C	C	0	0	C	C	G	G
1960	1	85	1	0	1	A	A	0	0	D	D	C	C	0	0
1961	1	60.3	3	1	2	A	A	C	C	0	0	C	C	G	G
1962	1	69.8617	3	2	2	A	A	C	C	0	0	C	C	G	G
1963	1	57.7002	2	4	2	A	A	C	C	0	0	C	C	G	G
1964	1	54.7488	1	0	1	A	A	C	C	0	0	C	C	G	G
1965	2	79	2	0	1	A	A	C	C	0	0	C	C	G	G
1966	1	75.384	2	3	2	A	A	C	C	D	D	C	C	G	G
1967	1	51.4	3	1	2	A	A	C	C	0	0	C	C	G	G
1968	1	59	3	8	2	A	A	C	C	0	0	C	C	0	0
1969	1	69.8645	3	6	2	A	A	C	C	D	D	C	C	G	G
1970	1	71.6112	3	1	2	A	A	C	C	0	0	C	C	G	G
1971	2	71	3	4	2	A	A	C	C	D	D	C	C	G	G
1972	1	71	2	0	1	0	0	0	0	D	D	C	C	0	0
1973	2	59.1567	2	1	2	A	A	C	C	0	0	C	C	G	G
1974	1	62.4449	2	0	1	A	A	C	C	D	D	C	C	0	0
1975	2	70.642	2	4	2	A	A	C	C	D	D	C	C	G	G
1976	1	56.8159	2	4	2	A	A	C	C	0	0	C	C	G	G
1977	1	72.9	2	1	2	A	A	C	C	D	D	C	C	G	G
1978	2	72.4654	3	1	2	0	0	C	C	D	D	C	C	0	0
1979	2	61	3	4	2	A	A	C	C	0	0	T	C	G	G
1980	1	68.4791	1	0	1	A	A	C	C	0	0	C	C	0	0
1981	1	53.7	3	4	2	A	A	C	C	D	D	C	C	G	G
1982	2	48.9911	3	9	2	A	A	C	C	D	D	C	C	G	G
1983	1	82.6	1	0	1	A	A	C	C	D	D	C	C	G	G
1984	1	74.9733	2	0	1	A	A	C	C	D	D	C	C	0	0
1985	1	66	3	8	2	A	A	C	C	D	D	C	C	0	0
1986	1	68.731	3	4	2	A	A	C	C	D	D	C	C	G	G
1987	1	64	3	0	1	A	A	C	C	D	D	C	C	G	G
1988	1	72.5	3	1	2	A	A	C	C	0	0	C	C	G	G
1989	1	55.5044	3	4	2	A	A	C	C	D	D	C	C	G	G
1990	2	57	1	0	1	A	A	C	C	0	0	C	C	G	G
1991	2	81.1718	2	4	2	A	A	C	C	D	D	C	C	G	G
1992	1	76	3	0	1	0	0	0	0	D	D	C	C	0	0
1993	2	56	1	4	2	A	A	C	C	D	D	C	C	G	G
1994	1	53	3	7	2	A	A	C	C	D	D	C	C	0	0
1995	1	56	3	0	1	A	A	C	C	D	D	C	C	0	0
1996	1	63	3	0	1	A	A	0	0	D	D	C	C	0	0
1997	1	52	3	2	2	0	0	C	C	0	0	C	C	G	G
1998	1	58	3	8	2	A	A	C	C	D	D	C	C	G	G
[truncated: 26,880 more rows]

## Sheet: Data_2
Source Data 2. Raw data of germline mutations in Replication dataset
pid	sx	ag	smk	hist	disease_ped	AX-88734143	AX-88734143	AX-88777188	AX-88777188	AX-83595171	AX-83595171	AX-12505875	AX-12505875	AX-83007922	AX-83007922	AX-83492389	AX-83492389
1	1	59.7	3	0	1	G	G	0	0	C	C	D	D	C	C	G	G
2	1	68.8	2	0	1	G	G	G	G	C	C	I	I	C	C	G	G
3	1	64.6	3	0	1	G	G	0	0	C	C	D	D	C	C	G	G
4	1	64.7	2	0	1	G	G	G	G	C	C	D	D	C	C	G	G
5	1	64.9	2	7	2	G	G	G	G	C	C	I	I	C	C	G	G
6	2	58.8	3	0	1	G	G	G	G	C	C	D	D	C	C	G	G
7	1	67	2	7	2	G	G	A	G	C	C	D	D	C	C	G	G
8	1	66.1	2	0	1	G	G	G	G	C	C	D	D	C	C	G	G
9	1	63.8	3	4	2	G	G	G	G	C	C	D	D	C	C	G	G
10	2	60.1	3	0	1	G	G	0	0	C	C	I	I	C	C	G	G
11	1	60.5	3	0	1	G	G	G	G	C	C	I	I	C	C	G	G
12	2	61.8	3	0	1	G	G	0	0	C	C	D	D	C	C	G	G
13	2	52	3	1	2	G	G	G	G	C	C	I	I	C	C	G	G
14	1	61.9	3	7	2	G	G	G	G	C	C	D	D	C	C	G	G
15	2	65.5	2	0	1	G	G	G	G	C	C	I	I	0	0	G	G
16	1	64.6	3	0	1	G	G	G	G	C	C	D	D	C	C	G	G
17	2	51.3	3	0	1	G	G	G	G	C	C	D	D	C	C	G	G
18	2	55.5	3	0	1	G	G	0	0	C	C	I	I	C	C	G	G
19	1	54.4	3	1	2	G	G	0	0	C	C	D	D	C	C	G	G
20	2	64	3	0	1	G	G	G	G	C	C	I	I	C	C	G	G
21	1	60.3	2	0	1	G	G	G	G	C	C	I	I	C	C	G	G
22	1	56.1	3	0	1	G	G	G	G	C	C	D	D	C	C	G	G
23	1	60.2	3	0	1	G	G	A	G	C	C	D	D	C	C	G	G
24	2	64.4	3	7	2	G	G	G	G	C	C	D	D	C	C	G	G
25	1	65.4	3	0	1	G	G	G	G	C	C	D	D	C	C	G	G
26	1	63.9	2	0	1	G	G	G	G	C	C	D	D	C	C	G	G
27	2	64.4	3	4	2	G	G	G	G	C	C	D	D	C	C	G	G
28	1	53.9	3	0	1	G	G	G	G	C	C	I	D	C	C	G	G
29	1	54.2	3	0	1	G	G	0	0	C	C	D	D	C	C	G	G
30	1	60	3	0	1	A	G	0	0	C	C	D	D	C	C	G	G
31	1	55.3	3	0	1	G	G	G	G	C	C	D	D	C	C	G	G
32	1	66.3	3	8	2	G	G	0	0	C	C	I	I	C	C	G	G
33	2	54.8	2	0	1	G	G	0	0	C	C	D	D	C	C	G	G
34	2	61.2	3	1	2	G	G	G	G	C	C	I	I	C	C	G	G
35	2	62.8	3	0	1	G	G	G	G	C	C	I	I	C	C	G	G
36	2	53.1	3	2	2	G	G	G	G	C	C	I	I	C	C	G	G
37	1	51.5	3	0	1	G	G	A	G	C	C	D	D	C	C	G	G
38	1	55	3	8	2	G	G	0	0	C	C	D	D	C	C	G	G
39	2	51	3	0	1	G	G	G	G	C	C	I	I	C	C	G	G
40	1	53.7	3	0	1	G	G	G	G	C	C	I	D	C	C	G	G
41	1	65.1	2	0	1	G	G	G	G	C	C	I	I	C	C	G	G
42	1	53.1	2	0	1	G	G	G	G	C	C	I	D	C	C	G	G
43	1	51.9	3	8	2	G	G	G	G	C	C	D	D	C	C	G	G
44	1	49.7	2	0	1	G	G	G	G	C	C	D	D	C	C	G	G
45	1	63.1	3	0	1	G	G	G	G	C	C	I	I	C	C	G	G
46	1	57.3	2	0	1	A	G	A	G	C	C	D	D	C	C	G	G
47	1	66.9	3	0	1	G	G	G	G	C	C	D	D	C	C	G	G
48	1	51.8	3	0	1	G	G	G	G	C	C	I	I	C	C	G	G
49	1	65.7	3	8	2	G	G	0	0	C	C	D	D	C	C	G	G
50	1	60.7	3	6	2	G	G	G	G	C	C	D	D	C	C	G	G
51	1	53.3	3	0	1	G	G	G	G	C	C	I	D	C	C	G	G
52	1	60.6	3	8	2	G	G	G	G	C	C	D	D	C	C	G	G
53	1	61.2	3	3	2	G	G	0	0	C	C	D	D	C	C	G	G
54	2	58.6	3	2	2	G	G	G	G	C	C	D	D	C	C	G	G
55	2	50.6	2	4	2	G	G	G	G	C	C	I	D	C	C	G	G
56	2	61.2	3	0	1	G	G	G	G	C	C	D	D	C	C	G	G
57	1	59.5	2	0	1	G	G	G	G	C	C	I	D	C	C	G	G
58	1	65.7	3	0	1	G	G	G	G	C	C	D	D	C	C	G	G
59	1	63.3	3	4	2	G	G	G	G	C	C	I	I	C	C	G	G
60	2	58.5	3	7	2	G	G	A	G	C	C	D	D	C	C	G	G
61	1	50.3	3	0	1	G	G	G	G	C	C	I	I	C	C	G	G
62	2	65.3	3	0	1	G	G	0	0	C	C	D	D	C	C	G	G
63	2	68	3	0	1	G	G	0	0	C	C	I	I	C	C	G	G
64	1	54.8	3	8	2	G	G	0	0	C	C	D	D	C	C	G	G
65	2	58.4	3	0	1	G	G	A	G	C	C	D	D	C	C	G	G
66	1	52.5	3	4	2	G	G	G	G	C	C	D	D	C	C	G	G
67	2	62.4	2	3	2	G	G	G	G	C	C	D	D	C	C	G	G
68	1	54	3	0	1	G	G	A	G	C	C	D	D	C	C	G	G
69	1	56.9	3	0	1	G	G	A	G	C	C	D	D	C	C	G	G
70	1	61.6	3	0	1	G	G	A	G	C	C	I	I	C	C	G	G
71	2	55.7	3	0	1	G	G	A	G	C	C	I	I	C	C	G	G
72	1	51.8	3	4	2	G	G	G	G	C	C	D	D	C	C	G	G
73	1	62.2	2	0	1	G	G	G	G	C	C	D	D	C	C	G	G
74	2	54.2	3	3	2	G	G	0	0	C	C	I	I	C	C	G	G
75	1	63.6	3	0	1	G	G	G	G	C	C	I	I	C	C	G	G
76	1	62.1	2	0	1	G	G	G	G	C	C	I	I	C	C	G	G
77	1	60.8	3	0	1	G	G	G	G	C	C	D	D	C	C	G	G
78	1	53.2	3	0	1	G	G	G	G	C	C	I	I	C	C	G	G
79	1	61.6	3	0	1	G	G	G	G	C	C	D	D	C	C	G	G
80	1	59.9	3	0	1	G	G	G	G	C	C	D	D	C	C	G	G
81	1	53.7	2	0	1	G	G	G	G	C	C	D	D	C	C	G	G
82	2	60.7	3	2	2	G	G	G	G	C	C	I	I	C	C	G	G
83	1	60.6	2	4	2	G	G	G	G	C	C	D	D	C	C	G	G
84	1	51	3	4	2	G	G	G	G	C	C	I	D	C	C	G	G
85	2	61	3	0	1	G	G	G	G	C	C	D	D	C	C	G	G
86	1	60.4	3	1	2	G	G	G	G	C	C	I	I	C	C	G	G
87	2	59.1	3	0	1	G	G	G	G	C	C	I	D	C	C	G	G
88	2	57.4	3	8	2	G	G	G	G	C	C	D	D	C	C	G	G
89	1	67.4	2	1	2	G	G	G	G	C	C	I	I	C	C	G	G
90	1	61.3	3	8	2	G	G	G	G	C	C	D	D	C	C	G	G
91	1	65.3	3	0	1	G	G	G	G	C	C	D	D	C	C	G	G
92	2	54.2	3	7	2	G	G	G	G	C	C	I	I	C	C	G	G
93	2	53.5	3	0	1	G	G	G	G	C	C	D	D	C	C	G	G
94	1	64.6	3	0	1	G	G	0	0	C	C	D	D	C	C	G	G
95	1	55.9	2	0	1	G	G	G	G	C	C	D	D	C	C	G	G
96	2	66.1	2	0	1	G	G	G	G	C	C	D	D	C	C	G	G
97	2	67	2	0	1	G	G	G	G	C	C	I	I	C	C	G	G
98	2	60.2	3	1	2	G	G	G	G	C	C	D	D	C	C	G	G
99	1	53.2	3	0	1	G	G	G	G	C	C	I	I	C	C	G	G
100	2	60.3	3	0	1	G	G	G	G	C	C	I	D	C	C	G	G
101	1	59.8	2	0	1	G	G	G	G	C	C	D	D	C	C	G	G
102	1	57	3	2	2	G	G	G	G	C	C	D	D	C	C	G	G
103	2	67.9	3	4	2	G	G	G	G	C	C	D	D	C	C	G	G
104	1	58.7	2	0	1	G	G	G	G	C	C	I	I	C	C	G	G
105	2	53.5	3	0	1	G	G	G	G	C	C	D	D	C	C	G	G
106	1	53.7	3	0	1	G	G	G	G	C	C	I	I	C	C	G	G
107	1	66.3	3	4	2	G	G	G	G	C	C	D	D	C	C	G	G
108	1	62.1	2	0	1	G	G	G	G	C	C	I	I	C	C	G	G
109	1	61.9	2	7	2	G	G	G	G	C	C	I	I	C	C	G	G
110	1	68.2	2	1	2	G	G	G	G	C	C	D	D	C	C	G	G
111	2	53.6	3	0	1	G	G	G	G	C	C	D	D	C	C	G	G
112	1	66	3	4	2	G	G	G	G	C	C	I	D	C	C	G	G
113	1	65.7	3	0	1	G	G	G	G	C	C	I	I	C	C	G	G
114	2	62.2	3	0	1	G	G	G	G	C	C	D	D	C	C	G	G
115	1	66.7	3	1	2	G	G	G	G	C	C	D	D	C	C	G	G
116	1	66.4	2	1	2	G	G	G	G	C	C	D	D	C	C	G	G
117	2	61	3	0	1	G	G	G	G	C	C	I	I	C	C	G	G
118	2	57.8	3	0	1	G	G	G	G	C	C	D	D	C	C	G	G
119	1	62.7	3	8	2	G	G	G	G	C	C	D	D	C	C	G	G
120	2	58.4	3	0	1	G	G	G	G	C	C	I	D	C	C	G	G
121	2	66.6	3	0	1	G	G	0	0	C	C	D	D	C	C	G	G
122	2	54.1	2	0	1	G	G	G	G	C	C	I	I	C	C	G	G
123	2	57.2	2	8	2	G	G	G	G	C	C	D	D	C	C	G	G
124	1	60.9	3	0	1	G	G	G	G	C	C	I	D	C	C	G	G
125	1	61.7	2	0	1	G	G	G	G	C	C	D	D	C	C	G	G
126	2	54.1	3	0	1	G	G	G	G	C	C	D	D	C	C	G	G
127	1	57.4	3	2	2	G	G	G	G	C	C	I	I	C	C	G	G
128	1	64.5	3	7	2	G	G	G	G	C	C	D	D	C	C	G	G
129	1	68.3	2	0	1	G	G	A	G	C	C	0	0	C	C	G	G
130	2	66.8	2	0	1	G	G	G	G	C	C	I	I	C	C	G	G
131	1	56.2	3	0	1	G	G	G	G	C	C	D	D	C	C	G	G
132	2	53.8	3	4	2	G	G	G	G	C	C	D	D	C	C	G	G
133	1	64.9	3	8	2	G	G	G	G	C	C	I	I	C	C	G	G
134	1	62.6	3	0	1	G	G	G	G	C	C	I	I	C	C	G	G
135	1	64.5	3	1	2	G	G	G	G	C	C	D	D	C	C	G	G
136	1	49.8	3	2	2	G	G	G	G	C	C	D	D	C	C	G	G
137	1	57.7	3	0	1	G	G	G	G	C	C	D	D	C	C	G	G
138	1	59.8	3	0	1	G	G	G	G	C	C	I	I	C	C	G	G
139	1	61	2	0	1	G	G	0	0	C	C	D	D	C	C	G	G
140	1	63.8	3	0	1	G	G	G	G	C	C	0	0	C	C	G	G
141	1	65.8	3	1	2	G	G	G	G	C	C	D	D	C	C	G	G
142	2	55.6	3	1	2	G	G	G	G	C	C	D	D	C	C	G	G
143	1	51.7	3	4	2	G	G	G	G	C	C	D	D	C	C	G	G
144	1	62.2	3	0	1	0	0	G	G	C	C	D	D	C	C	G	G
145	1	69.5	3	0	1	G	G	G	G	C	C	I	I	C	C	G	G
146	1	57.7	3	0	1	G	G	G	G	C	C	I	I	C	C	G	G
147	1	63.3	2	0	1	G	G	G	G	C	C	D	D	C	C	G	G
148	2	57.7	3	4	2	G	G	G	G	C	C	I	I	C	C	G	G
149	1	66.4	2	2	2	G	G	0	0	C	C	D	D	C	C	G	G
150	2	61.2471	3	0	1	G	G	G	G	C	C	D	D	C	C	G	G
151	2	61.2471	3	0	1	0	0	G	G	C	C	D	D	C	C	G	G
152	2	63.8585	3	4	2	G	G	G	G	C	C	D	D	C	C	G	G
153	2	61.2471	3	0	1	G	G	G	G	C	C	D	D	C	C	G	G
154	2	63.8585	3	4	2	G	G	G	G	C	C	D	D	C	C	G	G
155	2	63.8585	3	4	2	G	G	G	G	C	C	I	D	C	C	G	G
156	2	63.8585	3	4	2	G	G	G	G	C	C	I	I	T	C	G	G
157	2	63.8585	3	8	2	G	G	G	G	C	C	I	I	C	C	G	G
158	2	61.2471	3	0	1	A	G	A	G	C	C	D	D	C	C	G	G
159	2	63.8585	2	4	2	G	G	G	G	C	C	I	I	C	C	G	G
160	2	63.8585	3	8	2	G	G	G	G	C	C	D	D	C	C	G	G
161	2	61.2471	3	0	1	A	G	A	G	C	C	D	D	C	C	G	G
162	2	63.8585	3	3	2	G	G	G	G	C	C	I	I	C	C	G	G
163	2	61.2471	3	0	1	G	G	G	G	C	C	I	I	C	C	G	G
164	2	61.2471	3	0	1	G	G	G	G	C	C	I	I	C	C	G	G
165	2	61.2471	3	0	1	G	G	G	G	C	C	I	I	C	C	G	G
166	2	61.2471	3	0	1	G	G	G	G	C	C	I	I	C	C	G	G
167	2	63.8585	3	4	2	G	G	G	G	C	C	D	D	C	C	G	G
168	2	61.2471	2	0	1	A	G	A	G	C	C	D	D	C	C	G	G
169	2	61.2471	3	0	1	G	G	G	G	C	C	D	D	C	C	G	G
170	2	61.2471	2	0	1	G	G	G	G	C	C	D	D	C	C	G	G
171	2	61.2471	3	0	1	G	G	G	G	C	C	D	D	C	C	G	G
172	2	63.8585	3	8	2	G	G	G	G	C	C	I	I	C	C	G	G
173	2	61.2471	3	0	1	G	G	G	G	C	C	I	I	C	C	G	G
174	2	61.2471	3	0	1	G	G	G	G	C	C	D	D	C	C	G	G
175	2	63.8585	2	8	2	G	G	G	G	C	C	D	D	C	C	G	G
176	2	61.2471	3	0	1	G	G	G	G	C	C	I	I	C	C	G	G
177	2	63.8585	1	4	2	G	G	G	G	C	C	D	D	C	C	G	G
178	2	63.8585	3	2	2	G	G	G	G	C	C	D	D	C	C	G	G
179	2	63.8585	3	3	2	G	G	G	G	C	C	I	I	C	C	G	G
180	2	61.2471	3	0	1	G	G	A	G	C	C	D	D	C	C	G	G
181	2	63.8585	3	2	2	G	G	G	G	C	C	D	D	C	C	G	G
182	2	63.8585	3	8	2	G	G	G	G	C	C	D	D	C	C	G	G
183	2	61.2471	2	0	1	G	G	G	G	C	C	D	D	C	C	G	G
184	2	63.8585	2	4	2	G	G	G	G	C	C	D	D	C	C	G	G
185	2	61.2471	1	0	1	G	G	G	G	C	C	I	I	C	C	G	G
186	2	61.2471	1	0	1	G	G	G	G	C	C	D	D	C	C	G	G
187	2	61.2471	3	0	1	G	G	G	G	C	C	I	I	C	C	G	G
188	2	61.2471	3	0	1	G	G	G	G	C	C	I	I	C	C	G	G
189	2	61.2471	3	0	1	G	G	G	G	C	C	D	D	C	C	G	G
190	2	63.8585	3	8	2	G	G	G	G	C	C	I	I	C	C	G	G
191	2	61.2471	3	0	1	G	G	G	G	C	C	D	D	C	C	G	G
192	2	63.8585	3	4	2	G	G	G	G	C	C	D	D	C	C	G	G
193	2	61.2471	3	0	1	G	G	G	G	C	C	I	I	C	C	G	G
194	2	63.8585	1	3	2	G	G	G	G	C	C	D	D	C	C	G	G
195	2	63.8585	3	2	2	G	G	G	G	C	C	D	D	C	C	G	G
196	2	63.8585	2	8	2	G	G	G	G	C	C	D	D	C	C	G	G
197	2	63.8585	3	4	2	G	G	G	G	C	C	I	I	C	C	G	G
198	2	61.2471	3	0	1	G	G	G	G	C	C	D	D	C	C	G	G
199	2	63.8585	3	2	2	G	G	G	G	C	C	D	D	C	C	G	G
200	2	61.2471	3	0	1	G	G	G	G	C	C	D	D	C	C	G	G
201	2	63.8585	2	8	2	G	G	G	G	C	C	I	I	C	C	G	G
202	2	61.2471	3	0	1	G	G	G	G	C	C	D	D	C	C	G	G
203	2	63.8585	3	4	2	G	G	G	G	C	C	I	I	C	C	G	G
204	2	61.2471	3	0	1	G	G	G	G	C	C	D	D	C	C	G	G
205	2	63.8585	3	2	2	G	G	G	G	C	C	D	D	C	C	G	G
206	2	61.2471	3	0	1	G	G	G	G	C	C	I	I	C	C	G	G
207	2	63.8585	3	2	2	G	G	G	G	C	C	D	D	C	C	G	G
208	2	61.2471	3	0	1	G	G	G	G	C	C	I	I	C	C	G	G
209	2	63.8585	3	2	2	G	G	G	G	C	C	I	I	C	C	G	G
210	2	63.8585	3	4	2	G	G	G	G	C	C	D	D	C	C	G	G
211	2	63.8585	3	4	2	G	G	G	G	C	C	I	I	C	C	G	G
212	2	61.2471	3	0	1	G	G	G	G	C	C	D	D	C	C	G	G
213	2	63.8585	3	8	2	G	G	G	G	C	C	D	D	C	C	G	G
214	2	61.2471	3	0	1	G	G	G	G	C	C	D	D	C	C	G	G
215	2	63.8585	3	4	2	G	G	G	G	C	C	D	D	C	C	G	G
216	2	61.2471	3	0	1	G	G	G	G	C	C	I	I	C	C	G	G
217	2	63.8585	3	2	2	G	G	G	G	C	C	D	D	C	C	G	G
218	2	61.2471	3	0	1	A	G	A	G	C	C	I	I	C	C	G	G
219	2	61.2471	3	0	1	A	G	0	0	C	C	D	D	C	C	G	G
220	2	63.8585	3	2	2	G	G	G	G	C	C	D	D	C	C	G	G
221	2	61.2471	3	0	1	G	G	G	G	C	C	I	I	C	C	G	G
222	2	63.8585	3	8	2	G	G	G	G	C	C	D	D	C	C	G	G
223	2	61.2471	1	0	1	G	G	G	G	C	C	I	D	C	C	G	G
224	2	63.8585	3	4	2	G	G	G	G	C	C	D	D	C	C	A	G
225	2	63.8585	3	8	2	G	G	G	G	C	C	D	D	C	C	G	G
226	2	61.2471	1	0	1	G	G	G	G	C	C	D	D	C	C	G	G
227	2	61.2471	3	0	1	G	G	G	G	C	C	I	D	C	C	G	G
228	2	61.2471	3	0	1	A	G	A	G	C	C	I	I	C	C	G	G
229	2	63.8585	3	4	2	G	G	G	G	C	C	D	D	C	C	G	G
230	2	63.8585	2	4	2	G	G	G	G	C	C	D	D	C	C	G	G
231	2	61.2471	1	0	1	G	G	G	G	C	C	I	I	C	C	G	G
232	2	63.8585	3	4	2	G	G	G	G	C	C	D	D	C	C	G	G
233	2	63.8585	1	4	2	G	G	G	G	C	C	I	I	C	C	G	G
234	2	61.2471	1	0	1	G	G	G	G	C	C	I	D	C	C	G	G
235	2	61.2471	3	0	1	G	G	G	G	C	C	D	D	C	C	G	G
236	2	63.8585	2	4	2	G	G	G	G	C	C	D	D	T	C	G	G
237	2	63.8585	3	2	2	G	G	G	G	C	C	I	I	C	C	G	G
238	2	63.8585	3	8	2	G	G	0	0	C	C	D	D	C	C	G	G
239	2	63.8585	1	8	2	G	G	G	G	C	C	I	I	C	C	G	G
240	2	63.8585	1	9	2	G	G	G	G	C	C	I	I	C	C	G	G
241	2	63.8585	3	4	2	G	G	G	G	C	C	D	D	C	C	G	G
242	2	63.8585	3	4	2	G	G	G	G	C	C	I	I	C	C	G	G
243	2	63.8585	1	4	2	G	G	G	G	C	C	D	D	C	C	G	G
244	2	63.8585	3	4	2	G	G	G	G	C	C	I	I	C	C	G	G
245	2	65.7686	3	4	2	G	G	G	G	C	C	I	I	C	C	G	G
246	2	63.8585	3	4	2	G	G	G	G	C	C	D	D	C	C	G	G
247	2	63.8585	2	4	2	G	G	G	G	C	C	I	D	C	C	G	G
248	2	63.8585	3	2	2	G	G	G	G	C	C	D	D	C	C	G	G
249	2	61.2471	3	0	1	G	G	G	G	C	C	D	D	C	C	G	G
250	2	63.8585	3	2	2	G	G	G	G	C	C	D	D	C	C	G	G
251	2	63.8585	3	8	2	G	G	G	G	C	C	I	I	C	C	G	G
252	2	63.8585	3	4	2	G	G	G	G	C	C	I	I	C	C	G	G
253	2	61.2471	2	0	1	G	G	G	G	C	C	D	D	C	C	G	G
254	2	63.8585	1	8	2	G	G	G	G	C	C	D	D	C	C	G	G
255	2	63.8585	3	8	2	G	G	G	G	C	C	I	I	C	C	G	G
256	2	63.8585	1	9	2	G	G	A	G	C	C	D	D	C	C	G	G
257	2	63.8585	1	4	2	G	G	G	G	C	C	D	D	C	C	G	G
258	2	63.8585	1	4	2	G	G	G	G	C	C	D	D	C	C	G	G
259	2	63.8585	3	8	2	G	G	G	G	C	C	D	D	C	C	G	G
260	2	61.2471	3	0	1	G	G	G	G	C	C	D	D	C	C	G	G
261	2	63.8585	3	4	2	G	G	G	G	C	C	D	D	C	C	G	G
262	2	63.8585	3	4	2	G	G	G	G	C	C	I	I	C	C	G	G
263	2	63.8585	3	8	2	G	G	G	G	C	C	D	D	C	C	G	G
264	2	63.8585	2	4	2	G	G	G	G	C	C	I	I	C	C	G	G
265	2	61.2471	3	0	1	G	G	G	G	C	C	I	I	C	C	G	G
266	2	63.8585	2	4	2	G	G	G	G	C	C	D	D	C	C	G	G
267	2	63.8585	3	3	2	G	G	G	G	C	C	D	D	C	C	G	G
268	2	61.2471	3	0	1	G	G	G	G	C	C	D	D	C	C	G	G
269	2	61.2471	3	0	1	G	G	G	G	C	C	I	I	C	C	G	G
270	2	61.2471	2.0465	0	1	G	G	G	G	C	C	D	D	C	C	G	G
271	2	63.8585	1	9	2	G	G	G	G	C	C	I	I	C	C	G	G
272	2	63.8585	3	4	2	G	G	G	G	C	C	D	D	C	C	G	G
273	2	63.8585	2	4	2	G	G	G	G	C	C	I	I	C	C	G	G
274	2	61.2471	2	0	1	G	G	G	G	C	C	D	D	C	C	G	G
275	2	61.2471	3	0	1	G	G	G	G	C	C	D	D	C	C	G	G
276	2	61.2471	2	0	1	A	G	A	G	C	C	D	D	C	C	G	G
277	2	63.8585	3	4	2	G	G	G	G	C	C	I	I	C	C	G	G
278	2	63.8585	3	2	2	G	G	G	G	C	C	D	D	C	C	G	G
279	2	63.8585	3	8	2	G	G	G	G	C	C	0	0	C	C	G	G
280	2	61.2471	3	0	1	G	G	A	G	C	C	D	D	C	C	G	G
281	2	61.2471	1	0	1	G	G	G	G	C	C	D	D	C	C	G	G
282	2	61.2471	3	0	1	G	G	G	G	C	C	I	I	C	C	G	G
283	2	61.2471	1	0	1	G	G	G	G	C	C	D	D	C	C	G	G
284	2	61.2471	3	0	1	G	G	G	G	C	C	D	D	C	C	G	G
285	2	61.2471	3	0	1	G	G	G	G	C	C	D	D	C	C	G	G
286	2	61.2471	3	0	1	G	G	G	G	C	C	I	I	C	C	G	G
287	2	61.2471	1	0	1	G	G	G	G	C	C	D	D	C	C	G	G
288	2	61.2471	1	0	1	G	G	G	G	C	C	D	D	C	C	G	G
289	2	61.2471	2	0	1	G	G	G	G	C	C	I	I	C	C	G	G
290	2	61.2471	3	0	1	G	G	G	G	C	C	D	D	C	C	G	G
291	2	61.2471	3	0	1	G	G	G	G	C	C	D	D	C	C	G	G
292	2	61.2471	2	0	1	G	G	G	G	C	C	D	D	C	C	G	G
293	2	61.2471	3	0	1	G	G	G	G	C	C	D	D	C	C	G	G
294	2	61.2471	1	0	1	G	G	G	G	C	C	I	I	C	C	G	G
295	2	61.2471	1	0	1	G	G	G	G	C	C	D	D	C	C	G	G
296	2	61.2471	2	0	1	G	G	G	G	C	C	D	D	C	C	G	G
297	2	61.2471	2	0	1	G	G	G	G	C	C	I	D	C	C	G	G
298	2	61.2471	3	0	1	G	G	G	G	C	C	I	I	C	C	G	G
299	2	61.2471	3	0	1	G	G	A	G	C	C	I	I	C	C	G	G
300	2	61.2471	1	0	1	G	G	G	G	C	C	D	D	C	C	G	G
301	2	63.8585	2	4	2	G	G	A	G	C	C	D	D	C	C	G	G
302	2	63.8585	2	4	2	G	G	G	G	C	C	I	I	C	C	G	G
303	2	63.8585	3	4	2	G	G	G	G	C	C	D	D	C	C	G	G
304	2	61.2471	3	0	1	G	G	0	0	C	C	D	D	C	C	G	G
305	2	61.2471	3	0	1	G	G	G	G	C	C	I	I	C	C	G	G
306	2	63.8585	3	4	2	G	G	G	G	C	C	D	D	C	C	G	G
307	2	63.8585	3	4	2	G	G	G	G	C	C	D	D	C	C	G	G
308	2	63.8585	3	8	2	G	G	A	G	C	C	I	I	C	C	G	G
309	2	61.2471	3	0	1	G	G	0	0	C	C	I	I	C	C	G	G
310	2	61.2471	3	0	1	G	G	0	0	C	C	D	D	C	C	G	G
311	2	61.2471	3	0	1	G	G	A	G	C	C	I	I	C	C	G	G
312	2	63.8585	3	8	2	G	G	0	0	C	C	D	D	C	C	G	G
313	2	61.2471	3	0	1	G	G	A	G	C	C	D	D	C	C	G	G
314	2	63.8585	3	4	2	G	G	G	G	C	C	I	I	C	C	G	G
315	2	63.8585	3	4	2	G	G	G	G	C	C	I	I	C	C	G	G
316	2	61.2471	1	0	1	G	G	G	G	C	C	I	I	C	C	G	G
317	2	63.8585	3	8	2	G	G	0	0	C	C	D	D	C	C	G	G
318	2	61.2471	3	0	1	G	G	0	0	C	C	D	D	C	C	G	G
319	2	61.2471	3	0	1	A	G	A	G	C	C	I	I	C	C	A	G
320	2	63.8585	3	4	2	G	G	G	G	C	C	I	I	C	C	G	G
321	2	63.8585	3	8	2	G	G	A	G	C	C	D	D	C	C	G	G
322	2	63.8585	3	4	2	G	G	A	G	C	C	I	I	C	C	G	G
323	2	61.2471	1	0	1	G	G	A	G	C	C	I	I	C	C	G	G
324	2	61.2471	2	0	1	G	G	A	G	C	C	I	I	C	C	G	G
325	2	61.2471	3	0	1	G	G	G	G	C	C	I	I	C	C	G	G
326	2	63.8585	1	4	2	G	G	G	G	C	C	I	I	C	C	G	G
327	2	61.2471	3	0	1	G	G	G	G	C	C	D	D	C	C	G	G
328	2	61.2471	3	0	1	G	G	0	0	C	C	D	D	C	C	G	G
329	2	61.2471	3	0	1	G	G	G	G	C	C	D	D	C	C	G	G
330	2	61.2471	3	0	1	G	G	0	0	C	C	D	D	C	C	G	G
331	2	63.8585	3	4	2	G	G	G	G	C	C	D	D	C	C	G	G
332	2	61.2471	1	0	1	G	G	G	G	C	C	D	D	C	C	G	G
333	2	61.2471	3	0	1	G	G	G	G	C	C	I	I	C	C	G	G
334	2	63.8585	3	4	2	G	G	0	0	C	C	I	I	C	C	G	G
335	2	63.8585	3	8	2	G	G	G	G	C	C	I	I	C	C	G	G
336	2	63.8585	2	4	2	G	G	G	G	C	C	D	D	C	C	G	G
337	2	63.8585	2	4	2	G	G	G	G	C	C	D	D	C	C	G	G
338	2	61.2471	3	0	1	G	G	G	G	C	C	I	D	C	C	G	G
339	2	61.2471	3	0	1	G	G	0	0	C	C	I	I	C	C	G	G
340	2	63.8585	1	4	2	G	G	G	G	C	C	D	D	C	C	G	G
341	2	63.8585	3	2	2	G	G	G	G	C	C	I	I	C	C	G	G
342	2	63.8585	3	8	2	G	G	G	G	C	C	I	I	C	C	G	G
343	2	63.8585	3	4	2	G	G	G	G	C	C	D	D	C	C	G	G
344	2	61.2471	2	0	1	G	G	G	G	C	C	D	D	C	C	G	G
345	2	63.8585	3	8	2	G	G	G	G	C	C	D	D	C	C	G	G
346	2	61.2471	3	0	1	G	G	G	G	C	C	I	I	C	C	G	G
347	2	61.2471	1	0	1	G	G	G	G	C	C	D	D	C	C	G	G
348	2	61.2471	3	0	1	G	G	G	G	C	C	I	I	C	C	G	G
349	2	61.2471	1	0	1	G	G	A	G	C	C	I	I	C	C	G	G
350	2	61.2471	3	0	1	G	G	G	G	C	C	D	D	C	C	G	G
351	2	61.2471	3	0	1	G	G	0	0	C	C	I	D	C	C	G	G
352	2	61.2471	3	0	1	G	G	G	G	C	C	I	I	C	C	G	G
353	2	61.2471	3	0	1	G	G	G	G	C	C	D	D	C	C	G	G
354	2	63.8585	3	8	2	A	G	A	G	C	C	D	D	C	C	G	G
355	2	63.8585	3	4	2	G	G	G	G	C	C	D	D	C	C	G	G
356	2	63.8585	3	4	2	G	G	G	G	C	C	D	D	C	C	G	G
357	2	63.8585	3	4	2	G	G	G	G	C	C	D	D	C	C	G	G
358	2	63.8585	1	4	2	G	G	G	G	C	C	I	D	C	C	G	G
359	2	63.8585	3	8	2	G	G	A	G	C	C	D	D	C	C	G	G
360	2	63.8585	3	8	2	G	G	G	G	C	C	I	I	C	C	G	G
361	2	61.2471	3	0	1	G	G	G	G	C	C	I	I	C	C	G	G
362	2	61.2471	3	0	1	G	G	0	0	C	C	D	D	C	C	G	G
363	2	61.2471	1	0	1	G	G	G	G	C	C	D	D	C	C	G	G
364	2	63.8585	3	4	2	A	G	A	G	C	C	D	D	C	C	G	G
365	2	63.8585	2	4	2	G	G	G	G	C	C	I	I	C	C	G	G
366	2	63.8585	3	4	2	G	G	G	G	C	C	D	D	C	C	G	G
367	2	63.8585	3	8	2	G	G	G	G	C	C	D	D	C	C	G	G
368	2	61.2471	3	0	1	G	G	G	G	C	C	D	D	C	C	G	G
369	2	63.8585	2	4	2	G	G	0	0	C	C	D	D	C	C	G	G
370	2	61.2471	3	0	1	G	G	A	G	C	C	D	D	C	C	G	G
371	2	63.8585	3	2	2	G	G	G	G	C	C	D	D	C	C	G	G
372	2	63.8585	2	4	2	G	G	G	G	C	C	I	I	C	C	G	G
373	2	63.8585	1	4	2	G	G	G	G	C	C	D	D	C	C	G	G
374	2	61.2471	3	0	1	G	G	G	G	C	C	I	I	C	C	G	G
375	2	61.2471	3	0	1	G	G	G	G	C	C	I	I	C	C	G	G
376	2	61.2471	3	0	1	G	G	G	G	C	C	I	I	C	C	G	G
377	2	61.2471	3	0	1	G	G	G	G	C	C	D	D	C	C	G	G
378	2	63.8585	3	4	2	G	G	G	G	C	C	D	D	C	C	G	G
379	2	61.2471	3	0	1	G	G	A	G	C	C	D	D	C	C	G	G
380	2	63.8585	3	3	2	G	G	A	G	C	C	D	D	C	C	G	G
381	2	63.8585	3	2	2	G	G	0	0	C	C	I	I	C	C	G	G
382	2	63.8585	3	4	2	G	G	G	G	C	C	D	D	C	C	G	G
383	2	63.8585	3	4	2	G	G	0	0	C	C	D	D	C	C	G	G
384	2	61.2471	3	0	1	G	G	G	G	C	C	0	0	C	C	G	G
385	2	63.8585	1	4	2	G	G	G	G	C	C	D	D	C	C	G	G
386	2	61.2471	3	0	1	G	G	G	G	C	C	I	I	C	C	G	G
387	2	61.2471	3	0	1	G	G	G	G	C	C	I	I	C	C	G	G
388	2	61.2471	3	0	1	G	G	G	G	C	C	D	D	C	C	G	G
389	2	63.8585	3	8	2	G	G	G	G	C	C	I	I	C	C	G	G
390	2	61.2471	3	0	1	G	G	A	G	C	C	D	D	C	C	G	G
391	2	61.2471	3	0	1	G	G	G	G	C	C	D	D	C	C	G	G
392	2	63.8585	3	2	2	G	G	G	G	C	C	I	I	C	C	G	G
393	2	61.2471	1	0	1	G	G	G	G	C	C	I	I	C	C	G	G
394	2	63.8585	3	4	2	G	G	G	G	C	C	I	I	C	C	G	G
395	2	63.8585	3	4	2	G	G	G	G	C	C	D	D	C	C	G	G
396	2	63.8585	3	4	2	G	G	A	G	C	C	I	I	C	C	G	G
397	2	61.2471	3	0	1	G	G	G	G	C	C	D	D	C	C	G	G
398	2	61.2471	2	0	1	G	G	G	G	C	C	D	D	C	C	G	G
399	2	61.2471	3	0	1	G	G	G	G	C	C	I	I	C	C	G	G
400	2	63.8585	3	8	2	G	G	G	G	C	C	D	D	C	C	G	G
401	2	61.2471	3	0	1	G	G	G	G	C	C	I	I	C	C	G	G
402	2	61.2471	3	0	1	G	G	G	G	C	C	D	D	C	C	G	G
403	2	63.8585	3	8	2	G	G	G	G	C	C	D	D	C	C	G	G
404	2	61.2471	3	0	1	G	G	G	G	C	C	I	I	C	C	G	G
405	2	63.8585	2	4	2	G	G	G	G	C	C	D	D	C	C	G	G
406	2	63.8585	3	4	2	G	G	0	0	C	C	I	I	C	C	G	G
407	2	63.8585	3	2	2	G	G	A	G	C	C	D	D	C	C	G	G
408	2	61.2471	3	0	1	G	G	G	G	C	C	I	D	C	C	G	G
409	2	63.8585	3	4	2	G	G	G	G	C	C	D	D	C	C	G	G
410	2	63.8585	3	4	2	G	G	G	G	C	C	D	D	C	C	G	G
411	2	61.2471	3	0	1	G	G	G	G	C	C	D	D	C	C	G	G
412	2	61.2471	3	0	1	G	G	G	G	C	C	D	D	C	C	G	G
413	2	63.8585	3	8	2	G	G	G	G	C	C	I	I	C	C	G	G
414	2	63.8585	3	4	2	G	G	G	G	C	C	D	D	C	C	G	G
415	2	61.2471	2	0	1	G	G	G	G	C	C	D	D	C	C	G	G
416	2	61.2471	3	0	1	G	G	G	G	C	C	I	I	C	C	G	G
417	2	63.8585	3	4	2	G	G	0	0	C	C	D	D	C	C	G	G
418	2	61.2471	3	0	1	A	G	A	G	C	C	I	D	C	C	G	G
419	2	61.2471	3	0	1	G	G	G	G	C	C	I	I	C	C	G	G
420	2	63.8585	3	8	2	G	G	G	G	C	C	I	I	C	C	G	G
421	2	63.8585	2	4	2	G	G	G	G	C	C	D	D	C	C	G	G
422	2	61.2471	3	0	1	G	G	G	G	C	C	D	D	C	C	G	G
423	2	63.8585	2	4	2	G	G	A	G	C	C	D	D	C	C	G	G
424	2	63.8585	3	4	2	A	G	A	G	C	C	I	I	C	C	G	G
425	2	63.8585	3	8	2	G	G	G	G	C	C	I	I	C	C	G	G
426	2	61.2471	3	0	1	G	G	G	G	C	C	I	I	C	C	G	G
427	2	63.8585	3	4	2	G	G	G	G	C	C	I	I	C	C	G	G
428	2	63.8585	2	8	2	G	G	0	0	C	C	I	I	C	C	G	G
429	2	61.2471	3	0	1	G	G	A	G	C	C	D	D	C	C	G	G
430	2	61.2471	2	0	1	G	G	G	G	C	C	D	D	C	C	G	G
431	2	63.8585	3	4	2	G	G	G	G	C	C	D	D	C	C	G	G
432	2	61.2471	1	0	1	G	G	G	G	C	C	I	I	C	C	G	G
433	2	61.2471	3	0	1	G	G	G	G	C	C	I	I	C	C	G	G
434	2	61.2471	2	0	1	G	G	G	G	C	C	I	D	C	C	G	G
435	2	63.8585	3	4	2	G	G	G	G	C	C	D	D	C	C	G	G
436	2	63.8585	3	2	2	G	G	0	0	C	C	I	I	C	C	G	G
437	2	61.2471	3	0	1	G	G	A	G	C	C	I	I	C	C	G	G
438	2	61.2471	3	0	1	G	G	G	G	C	C	I	I	C	C	G	G
439	2	61.2471	3	0	1	G	G	G	G	C	C	D	D	C	C	G	G
440	2	63.8585	3	2	2	A	G	0	0	C	C	D	D	C	C	G	G
441	2	61.2471	3	0	1	G	G	G	G	C	C	D	D	C	C	G	G
442	2	61.2471	3	0	1	G	G	G	G	C	C	I	I	C	C	G	G
443	2	63.8585	3	8	2	G	G	0	0	C	C	D	D	C	C	G	G
444	2	63.8585	3	4	2	G	G	G	G	C	C	I	I	C	C	G	G
445	2	61.2471	3	0	1	G	G	A	G	C	C	D	D	C	C	G	G
446	2	63.8585	3	8	2	G	G	G	G	C	C	D	D	C	C	G	G
447	2	61.2471	3	0	1	G	G	G	G	C	C	D	D	C	C	G	G
448	2	63.8585	3	4	2	G	G	G	G	C	C	I	I	C	C	G	G
449	2	63.8585	3	4	2	G	G	G	G	C	C	I	D	C	C	G	G
450	2	61.2471	3	0	1	G	G	G	G	C	C	D	D	C	C	G	G
451	2	63.8585	3	4	2	G	G	0	0	C	C	I	I	C	C	G	G
452	2	61.2471	2	0	1	G	G	G	G	C	C	D	D	C	C	G	G
453	2	61.2471	3	0	1	G	G	A	G	C	C	D	D	C	C	G	G
454	2	63.8585	3	4	2	G	G	G	G	C	C	D	D	C	C	G	G
455	2	61.2471	3	0	1	G	G	A	G	C	C	I	D	C	C	G	G
456	2	63.8585	3	8	2	G	G	G	G	C	C	I	D	C	C	G	G
457	2	61.2471	3	0	1	G	G	G	G	C	C	D	D	C	C	G	G
458	2	61.2471	1	0	1	A	G	A	G	C	C	D	D	C	C	G	G
459	2	63.8585	3	4	2	G	G	G	G	C	C	I	I	C	C	G	G
460	2	63.8585	3	8	2	G	G	G	G	C	C	D	D	C	C	G	G
461	2	68	3	4	2	G	G	G	G	C	C	I	I	C	C	G	G
462	2	61.2471	3	0	1	G	G	G	G	C	C	I	I	C	C	G	G
463	2	63.8585	3	2	2	G	G	G	G	C	C	D	D	C	C	G	G
464	2	61.2471	3	0	1	G	G	G	G	C	C	D	D	C	C	G	G
465	2	63.8585	3	2	2	G	G	A	G	C	C	D	D	C	C	G	G
466	2	63.8585	1	4	2	G	G	G	G	C	C	D	D	C	C	G	G
467	2	61.2471	3	0	1	G	G	G	G	C	C	D	D	C	C	G	G
468	2	63.8585	3	4	2	G	G	G	G	C	C	I	I	C	C	G	G
469	2	63.8585	3	4	2	G	G	G	G	C	C	D	D	C	C	G	G
470	2	63.8585	3	4	2	G	G	G	G	C	C	D	D	C	C	G	G
471	2	63.8585	3	2	2	G	G	G	G	C	C	D	D	C	C	G	G
472	2	63.8585	3	8	2	G	G	G	G	C	C	D	D	C	C	G	G
473	2	63.8585	3	2	2	G	G	G	G	C	C	D	D	C	C	G	G
474	2	61.2471	3	0	1	G	G	G	G	C	C	D	D	C	C	G	G
475	2	63.8585	1	4	2	G	G	G	G	C	C	I	I	C	C	0	0
476	2	61.2471	3	0	1	G	G	G	G	C	C	I	I	C	C	G	G
477	2	61.2471	3	0	1	G	G	G	G	C	C	I	D	C	C	G	G
478	2	63.8585	3	4	2	G	G	G	G	C	C	D	D	C	C	G	G
479	2	61.2471	3	0	1	G	G	G	G	C	C	I	I	C	C	G	G
480	2	61.2471	2	0	1	G	G	G	G	C	C	I	I	C	C	G	G
481	2	61.2471	3	0	1	G	G	G	G	C	C	I	I	C	C	G	G
482	2	63.8585	3	8	2	G	G	G	G	C	C	D	D	C	C	G	G
483	2	61.2471	3	0	1	G	G	G	G	C	C	I	D	C	C	G	G
484	2	61.2471	3	0	1	G	G	G	G	C	C	D	D	C	C	G	G
485	2	63.8585	3	2	2	G	G	G	G	C	C	D	D	C	C	G	G
486	2	61.2471	1	0	1	G	G	G	G	C	C	D	D	C	C	G	G
487	2	63.8585	3	2	2	G	G	G	G	C	C	D	D	C	C	G	G
488	2	63.8585	3	4	2	G	G	G	G	C	C	D	D	C	C	G	G
489	2	61.2471	2	0	1	G	G	G	G	C	C	I	D	C	C	G	G
490	2	61.2471	3	0	1	G	G	G	G	C	C	D	D	C	C	G	G
491	2	61.2471	3	0	1	G	G	G	G	C	C	I	D	C	C	G	G
492	2	63.8585	3	3	2	G	G	G	G	C	C	D	D	C	C	G	G
493	2	63.8585	2	8	2	G	G	G	G	C	C	I	I	C	C	G	G
494	2	61.2471	3	0	1	G	G	G	G	C	C	I	I	C	C	G	G
495	2	63.8585	3	3	2	G	G	G	G	C	C	I	D	C	C	G	G
496	2	63.8585	3	4	2	G	G	G	G	C	C	D	D	C	C	G	G
497	2	63.8585	3	4	2	G	G	G	G	C	C	D	D	C	C	G	G
498	2	61.2471	3	0	1	G	G	0	0	C	C	D	D	C	C	G	G
499	2	63.8585	3	4	2	G	G	G	G	C	C	I	I	C	C	G	G
500	2	63.8585	3	8	2	G	G	G	G	C	C	D	D	C	C	G	G
501	2	63.8585	3	4	2	G	G	G	G	C	C	D	D	C	C	G	G
502	2	61.2471	3	0	1	G	G	G	G	C	C	I	I	C	C	A	G
503	2	61.2471	3	0	1	G	G	G	G	C	C	D	D	C	C	G	G
504	2	61.2471	3	0	1	G	G	G	G	C	C	I	I	C	C	G	G
505	2	61.2471	3	0	1	G	G	G	G	C	C	I	I	C	C	G	G
506	2	63.8585	3	4	2	G	G	G	G	C	C	D	D	C	C	G	G
507	2	61.2471	3	0	1	G	G	G	G	C	C	I	I	C	C	G	G
508	2	61.2471	3	0	1	G	G	A	G	C	C	D	D	C	C	G	G
509	2	61.2471	3	0	1	G	G	G	G	C	C	D	D	C	C	G	G
510	2	63.8585	3	8	2	G	G	G	G	C	C	I	I	C	C	G	G
511	2	63.8585	3	4	2	G	G	G	G	C	C	D	D	C	C	G	G
512	2	61.2471	3	0	1	G	G	G	G	C	C	D	D	C	C	G	G
513	2	61.2471	3	0	1	G	G	G	G	C	C	I	I	C	C	G	G
514	2	61.2471	1	0	1	G	G	G	G	C	C	D	D	C	C	G	G
515	2	61.2471	1	0	1	G	G	G	G	C	C	I	D	C	C	G	G
516	2	63.8585	3	4	2	A	G	A	G	C	C	D	D	C	C	G	G
517	2	61.2471	3	0	1	G	G	G	G	C	C	I	D	C	C	G	G
518	2	63.8585	3	8	2	G	G	G	G	C	C	I	I	C	C	G	G
519	2	63.8585	3	8	2	G	G	0	0	C	C	I	I	C	C	G	G
520	2	61.2471	3	0	1	G	G	G	G	C	C	I	I	C	C	G	G
521	2	61.2471	3	0	1	G	G	G	G	C	C	I	I	C	C	G	G
522	2	63.8585	3	8	2	G	G	G	G	C	C	I	I	C	C	G	G
523	2	63.8585	3	4	2	G	G	G	G	C	C	D	D	C	C	G	G
524	2	63.8585	1	4	2	G	G	G	G	C	C	I	I	C	C	G	G
525	2	61.2471	3	0	1	G	G	G	G	C	C	I	D	C	C	G	G
526	2	63.8585	3	4	2	G	G	G	G	C	C	I	I	C	C	G	G
527	2	63.8585	3	8	2	G	G	G	G	C	C	I	I	C	C	G	G
528	2	61.2471	3	0	1	G	G	0	0	C	C	I	I	C	C	G	G
529	2	63.8585	3	4	2	G	G	G	G	C	C	D	D	C	C	G	G
530	2	63.8585	3	9	2	G	G	G	G	C	C	D	D	C	C	G	G
531	2	61.2471	3	0	1	G	G	G	G	C	C	I	D	C	C	G	G
532	2	61.2471	3	0	1	A	G	0	0	C	C	D	D	C	C	G	G
533	2	61.2471	2	0	1	G	G	G	G	C	C	D	D	C	C	G	G
534	2	61.6893	3	0	1	G	G	G	G	C	C	I	D	C	C	G	G
535	2	61.2471	3	0	1	G	G	G	G	C	C	I	I	C	C	G	G
536	2	63.8585	3	8	2	G	G	G	G	C	C	D	D	C	C	G	G
537	2	61.2471	3	0	1	G	G	G	G	C	C	D	D	C	C	G	G
538	2	61.2471	1	0	1	G	G	G	G	C	C	I	I	C	C	G	G
539	2	61.2471	2	0	1	G	G	G	G	C	C	D	D	C	C	G	G
540	2	61.2471	3	0	1	G	G	G	G	C	C	D	D	C	C	G	G
541	2	61.2471	3	0	1	G	G	G	G	C	C	D	D	C	C	G	G
542	2	61.2471	3	0	1	G	G	G	G	C	C	D	D	C	C	G	G
543	2	61.2471	3	0	1	G	G	G	G	C	C	I	I	C	C	G	G
544	2	61.2471	3	0	1	G	G	G	G	C	C	D	D	C	C	G	G
545	2	61.2471	2	0	1	G	G	G	G	C	C	I	I	C	C	G	G
546	2	61.2471	3	0	1	G	G	0	0	C	C	D	D	C	C	G	G
547	2	61.2471	3	0	1	G	G	G	G	C	C	I	I	C	C	G	G
548	2	61.2471	3	0	1	G	G	G	G	C	C	D	D	C	C	G	G
549	2	61.2471	3	0	1	G	G	G	G	C	C	I	I	C	C	G	G
550	2	61.2471	3	0	1	G	G	G	G	C	C	D	D	C	C	G	G
551	2	63.8585	3	4	2	G	G	G	G	C	C	D	D	C	C	G	G
552	2	63.8585	3	8	2	G	G	G	G	C	C	D	D	C	C	G	G
553	2	61.2471	2	0	1	G	G	G	G	C	C	I	I	C	C	G	G
554	2	63.8585	2	4	2	A	G	A	G	C	C	I	I	C	C	G	G
555	2	63.8585	3	8	2	G	G	G	G	C	C	D	D	C	C	G	G
556	2	63.8585	3	4	2	G	G	G	G	C	C	D	D	C	C	G	G
557	2	63.8585	3	4	2	G	G	G	G	C	C	D	D	C	C	G	G
558	2	61.2471	3	0	1	G	G	G	G	C	C	I	I	C	C	G	G
559	2	63.8585	1	4	2	G	G	G	G	C	C	D	D	C	C	G	G
560	2	63.8585	3	8	2	G	G	0	0	C	C	D	D	C	C	G	G
561	2	63.8585	3	4	2	G	G	G	G	C	C	I	I	C	C	G	G
562	2	63.8585	3	2	2	G	G	G	G	C	C	I	I	C	C	G	G
563	2	63.8585	3	4	2	G	G	G	G	C	C	D	D	C	C	G	G
564	2	63.8585	3	8	2	G	G	G	G	C	C	I	I	C	C	G	G
565	2	63.8585	2	4	2	G	G	G	G	C	C	I	I	C	C	G	G
566	2	61.2471	2	0	1	G	G	G	G	C	C	I	I	C	C	G	G
567	2	63.8585	2	4	2	G	G	G	G	C	C	I	D	C	C	G	G
568	2	63.8585	3	4	2	G	G	G	G	C	C	D	D	C	C	G	G
569	2	63.8585	3	8	2	G	G	A	G	C	C	D	D	C	C	G	G
570	2	61.2471	3	0	1	G	G	G	G	C	C	D	D	C	C	G	G
571	2	63.8585	3	3	2	G	G	G	G	C	C	I	D	C	C	G	G
572	2	63.8585	3	4	2	G	G	G	G	C	C	D	D	C	C	G	G
573	2	61.2471	3	0	1	G	G	G	G	C	C	I	I	C	C	G	G
574	2	63.8585	1	4	2	G	G	G	G	C	C	D	D	C	C	G	G
575	2	63.8585	3	2	2	G	G	0	0	C	C	D	D	C	C	G	G
576	2	63.8585	1	3	2	G	G	G	G	C	C	I	I	C	C	G	G
577	2	63.8585	3	8	2	G	G	G	G	C	C	D	D	C	C	G	G
578	2	63.8585	3	8	2	G	G	G	G	C	C	D	D	C	C	G	G
579	2	63.8585	3	8	2	G	G	G	G	C	C	D	D	C	C	G	G
580	2	63.8585	3	8	2	G	G	0	0	C	C	D	D	C	C	G	G
581	2	63.8585	3	3	2	G	G	G	G	C	C	I	I	C	C	G	G
582	2	63.8585	2	8	2	G	G	G	G	C	C	D	D	C	C	G	G
583	2	63.8585	3	2	2	G	G	G	G	C	C	I	D	C	C	G	G
584	2	61.2471	1	0	1	G	G	G	G	C	C	D	D	C	C	G	G
585	2	63.8585	3	4	2	G	G	G	G	C	C	D	D	C	C	G	G
586	2	63.8585	3	3	2	G	G	G	G	C	C	I	I	C	C	G	G
587	2	63.8585	3	3	2	G	G	G	G	C	C	D	D	C	C	G	G
588	2	63.8585	3	8	2	G	G	G	G	C	C	I	I	C	C	G	G
589	2	61.2471	3	0	1	G	G	G	G	C	C	D	D	C	C	G	G
590	2	63.8585	3	8	2	G	G	G	G	C	C	I	I	C	C	G	G
591	2	63.8585	3	2	2	G	G	G	G	C	C	D	D	C	C	G	G
592	2	63.8585	3	4	2	A	G	A	G	C	C	D	D	C	C	G	G
593	2	61.2471	3	0	1	G	G	G	G	C	C	I	I	C	C	G	G
594	2	63.8585	3	4	2	G	G	G	G	C	C	I	I	C	C	G	G
595	2	63.8585	3	2	2	G	G	G	G	C	C	D	D	C	C	G	G
596	2	61.2471	3	0	1	A	G	A	G	C	C	I	I	C	C	G	G
597	2	63.8585	2	4	2	G	G	G	G	C	C	D	D	C	C	G	G
598	2	61.2471	2	0	1	G	G	G	G	C	C	D	D	C	C	G	G
599	2	63.8585	3	4	2	G	G	G	G	C	C	D	D	C	C	G	G
600	2	63.8585	3	9	2	G	G	G	G	C	C	D	D	C	C	G	G
601	2	63.8585	3	4	2	G	G	G	G	C	C	D	D	C	C	G	G
602	2	63.8585	3	4	2	G	G	G	G	C	C	I	I	C	C	G	G
603	2	63.8585	2	8	2	G	G	0	0	C	C	D	D	C	C	G	G
604	2	61.2471	1	0	1	G	G	G	G	C	C	D	D	C	C	G	G
605	2	61.2471	3	0	1	G	G	G	G	C	C	D	D	C	C	G	G
606	2	61.2471	3	0	1	G	G	G	G	C	C	D	D	C	C	G	G
607	2	63.8585	3	4	2	G	G	G	G	C	C	I	I	C	C	G	G
608	2	61.2471	3	0	1	G	G	G	G	C	C	I	D	C	C	G	G
609	2	61.2471	3	0	1	G	G	G	G	C	C	D	D	C	C	G	G
610	2	61.2471	3	0	1	G	G	G	G	C	C	I	I	C	C	G	G
611	2	61.2471	3	0	1	G	G	G	G	C	C	I	I	C	C	G	G
612	2	61.2471	1	0	1	G	G	G	G	C	C	I	I	C	C	G	G
613	2	61.2471	3	0	1	G	G	G	G	C	C	D	D	C	C	G	G
614	2	61.2471	3	0	1	G	G	G	G	C	C	I	D	C	C	G	G
615	2	61.2471	3	0	1	G	G	G	G	C	C	I	I	C	C	G	G
616	2	61.2471	3	0	1	G	G	G	G	C	C	I	I	C	C	G	G
617	2	61.2471	2	0	1	A	G	A	G	C	C	I	I	C	C	G	G
618	2	61.2471	3	0	1	G	G	G	G	C	C	I	I	C	C	G	G
619	2	61.2471	2	0	1	G	G	G	G	C	C	I	I	C	C	G	G
620	2	61.2471	1	0	1	G	G	G	G	C	C	I	D	C	C	G	G
621	2	61.2471	3	0	1	G	G	G	G	C	C	I	I	C	C	G	G
622	2	61.2471	2	0	1	G	G	G	G	C	C	D	D	C	C	G	G
623	2	61.2471	3	0	1	G	G	G	G	C	C	D	D	C	C	G	G
624	2	61.2471	2	0	1	G	G	G	G	C	C	I	D	C	C	G	G
625	2	61.2471	3	0	1	G	G	G	G	C	C	I	I	C	C	G	G
626	2	61.2471	3	0	1	G	G	0	0	C	C	I	I	C	C	G	G
627	2	61.2471	3	0	1	G	G	G	G	C	C	I	I	C	C	G	G
628	2	61.2471	1	0	1	G	G	G	G	C	C	D	D	C	C	G	G
629	2	61.2471	3	0	1	G	G	0	0	C	C	D	D	C	C	G	G
630	2	61.2471	3	0	1	G	G	G	G	C	C	I	I	C	C	G	G
631	2	61.2471	3	0	1	G	G	G	G	C	C	D	D	C	C	G	G
632	2	61.2471	2	0	1	G	G	G	G	C	C	I	D	C	C	G	G
633	2	61.2471	3	0	1	G	G	G	G	C	C	D	D	C	C	G	G
634	2	61.2471	3	0	1	A	G	A	G	C	C	D	D	C	C	G	G
635	2	61.2471	2	0	1	G	G	G	G	C	C	D	D	C	C	G	G
636	2	61.2471	3	0	1	G	G	G	G	C	C	D	D	C	C	G	G
637	2	61.2471	1	0	1	G	G	G	G	C	C	D	D	C	C	G	G
638	2	61.2471	2	0	1	G	G	0	0	C	C	D	D	C	C	G	G
639	2	61.2471	3	0	1	G	G	A	G	C	C	D	D	C	C	G	G
640	2	61.2471	3	0	1	G	G	G	G	C	C	D	D	C	C	G	G
641	2	61.2471	3	0	1	G	G	0	0	C	C	I	I	C	C	G	G
642	2	61.2471	2	0	1	G	G	G	G	C	C	I	I	C	C	G	G
643	2	63.8585	3	4	2	G	G	G	G	C	C	I	I	C	C	G	G
644	2	63.8585	3	4	2	G	G	0	0	C	C	D	D	C	C	G	G
645	2	63.8585	1	3	2	G	G	G	G	C	C	I	D	C	C	G	G
646	2	63.8585	2	4	2	G	G	A	G	C	C	D	D	C	C	G	G
647	2	63.8585	3	4	2	G	G	G	G	C	C	I	I	C	C	G	G
648	2	63.8585	2	4	2	G	G	G	G	C	C	D	D	C	C	G	G
649	2	61.2471	1	0	1	G	G	G	G	C	C	D	D	C	C	G	G
650	2	63.8585	3	2	2	G	G	0	0	C	C	D	D	C	C	G	G
651	2	63.8585	1	4	2	G	G	G	G	C	C	I	I	C	C	G	G
652	2	61.2471	3	0	1	G	G	0	0	C	C	D	D	C	C	G	G
653	2	63.8585	3	3	2	G	G	G	G	C	C	D	D	C	C	G	G
654	2	63.8585	3	4	2	G	G	G	G	C	C	D	D	C	C	G	G
655	2	63.8585	3	3	2	G	G	A	G	C	C	I	I	C	C	G	G
656	2	61.2471	2	0	1	G	G	G	G	C	C	D	D	C	C	G	G
657	2	63.8585	1	4	2	G	G	G	G	C	C	D	D	C	C	G	G
658	2	63.8585	3	4	2	A	G	A	G	C	C	D	D	C	C	G	G
659	2	63.8585	2	4	2	G	G	G	G	C	C	I	I	C	C	G	G
660	2	63.8585	3	4	2	G	G	G	G	C	C	D	D	C	C	G	G
661	2	63.8585	1	4	2	G	G	G	G	C	C	D	D	C	C	G	G
662	2	61.2471	3	0	1	G	G	G	G	C	C	D	D	C	C	G	G
663	2	63.8585	1	9	2	G	G	G	G	C	C	I	I	C	C	G	G
664	2	63.8585	3	2	2	G	G	G	G	C	C	D	D	C	C	G	G
665	2	61.2471	3	0	1	0	0	A	G	C	C	I	I	C	C	G	G
666	2	63.8585	3	4	2	G	G	G	G	C	C	D	D	C	C	G	G
667	2	63.8585	3	2	2	G	G	G	G	C	C	I	D	C	C	G	G
668	2	61.2471	2	0	1	G	G	0	0	C	C	D	D	C	C	G	G
669	2	63.8585	3	2	2	G	G	G	G	C	C	I	I	C	C	G	G
670	2	63.8585	3	4	2	G	G	G	G	C	C	D	D	C	C	G	G
671	2	63.8585	3	2	2	G	G	G	G	C	C	D	D	C	C	G	G
672	2	63.8585	2	4	2	G	G	0	0	C	C	I	I	C	C	G	G
673	2	63.8585	3	4	2	G	G	G	G	C	C	I	I	C	C	G	G
674	2	63.8585	3	4	2	A	G	A	G	C	C	I	I	C	C	G	G
675	2	63.8585	3	4	2	G	G	G	G	C	C	D	D	C	C	G	G
676	2	63.8585	3	4	2	A	G	A	G	C	C	I	I	C	C	G	G
677	2	61.2471	3	0	1	G	G	G	G	C	C	D	D	C	C	G	G
678	2	61.2471	2	0	1	G	G	0	0	C	C	D	D	C	C	G	G
679	2	63.8585	3	8	2	G	G	0	0	C	C	I	I	C	C	G	G
680	2	63.8585	3	4	2	G	G	G	G	C	C	D	D	C	C	A	G
681	2	61.2471	1	0	1	G	G	0	0	C	C	D	D	C	C	G	G
682	2	61.2471	3	0	1	G	G	G	G	C	C	I	I	C	C	G	G
683	2	63.8585	3	8	2	G	G	G	G	C	C	D	D	C	C	G	G
684	2	61.2471	3	0	1	G	G	G	G	C	C	D	D	C	C	G	G
685	2	63.8585	3	4	2	G	G	G	G	C	C	D	D	C	C	G	G
686	2	63.8585	3	8	2	G	G	G	G	C	C	I	I	C	C	G	G
687	2	61.2471	3	0	1	G	G	0	0	C	C	D	D	C	C	G	G
688	2	61.2471	2	0	1	G	G	G	G	C	C	D	D	C	C	G	G
689	2	63.8585	1	4	2	G	G	G	G	C	C	D	D	C	C	G	G
690	2	63.8585	2.40303	4	2	G	G	G	G	C	C	D	D	C	C	G	G
691	2	63.8585	3	8	2	G	G	G	G	C	C	I	I	C	C	G	G
692	2	63.8585	1	4	2	G	G	G	G	C	C	I	I	C	C	G	G
693	2	63.8585	2	4	2	G	G	G	G	C	C	D	D	C	C	G	G
694	2	63.8585	3	4	2	A	G	A	G	C	C	D	D	C	C	G	G
695	2	61.2471	1	0	1	G	G	G	G	C	C	D	D	C	C	G	G
696	2	61.2471	3	0	1	G	G	G	G	C	C	D	D	C	C	G	G
697	2	61.2471	1	0	1	G	G	G	G	C	C	I	I	C	C	G	G
698	2	61.2471	3	0	1	G	G	G	G	C	C	D	D	C	C	G	G
699	2	61.2471	3	0	1	G	G	G	G	C	C	D	D	C	C	G	G
700	2	61.2471	3	0	1	G	G	G	G	C	C	I	D	C	C	G	G
701	2	61.2471	3	0	1	G	G	G	G	C	C	D	D	C	C	G	G
702	2	61.2471	2	0	1	G	G	G	G	C	C	D	D	C	C	G	G
703	2	61.2471	3	0	1	G	G	G	G	C	C	I	I	C	C	G	G
704	2	61.2471	3	0	1	A	G	A	G	C	C	D	D	C	C	G	G
705	2	61.2471	3	0	1	A	G	A	G	C	C	I	D	C	C	G	G
706	2	63.8585	3	4	2	G	G	G	G	C	C	D	D	C	C	G	G
707	2	61.2471	1	0	1	G	G	G	G	C	C	I	I	C	C	G	G
708	2	61.2471	3	0	1	G	G	G	G	C	C	I	I	C	C	G	G
709	2	61.2471	1	0	1	G	G	G	G	C	C	I	I	C	C	G	G
710	2	61.2471	2	0	1	G	G	G	G	C	C	D	D	C	C	G	G
711	2	61.2471	3	0	1	G	G	G	G	C	C	I	I	C	C	G	G
712	2	61.2471	2	0	1	G	G	0	0	C	C	D	D	C	C	G	G
713	2	61.2471	3	0	1	G	G	G	G	C	C	D	D	C	C	G	G
714	2	61.2471	3	0	1	G	G	G	G	C	C	I	I	C	C	G	G
715	2	61.2471	1	0	1	G	G	G	G	C	C	I	I	C	C	G	G
716	2	61.2471	2	0	1	G	G	G	G	C	C	D	D	C	C	G	G
717	2	61.2471	3	0	1	G	G	G	G	C	C	I	I	C	C	G	G
718	2	61.2471	3	0	1	G	G	G	G	C	C	D	D	C	C	G	G
719	2	61.2471	3	0	1	A	G	A	G	C	C	D	D	C	C	G	G
720	2	61.2471	3	0	1	G	G	G	G	C	C	D	D	C	C	G	G
721	2	61.2471	1	0	1	G	G	G	G	C	C	I	I	C	C	G	G
722	2	61.2471	3	0	1	G	G	G	G	C	C	I	I	C	C	G	G
723	2	61.2471	2	0	1	G	G	G	G	C	C	D	D	C	C	G	G
724	2	61.2471	2	0	1	G	G	G	G	C	C	D	D	C	C	G	G
725	2	61.2471	3	0	1	G	G	A	G	C	C	0	0	C	C	G	G
726	2	61.2471	3	0	1	G	G	G	G	C	C	D	D	C	C	G	G
727	2	61.2471	3	0	1	G	G	A	G	C	C	0	0	C	C	G	G
728	2	61.2471	3	0	1	G	G	G	G	C	C	I	I	C	C	G	G
729	2	63.8585	3	3	2	G	G	0	0	C	C	D	D	C	C	G	G
730	2	61.2471	3	0	1	G	G	G	G	C	C	D	D	C	C	0	0
731	2	63.8585	2	3	2	G	G	G	G	C	C	D	D	C	C	G	G
732	2	63.8585	3	2	2	G	G	G	G	C	C	I	I	C	C	G	G
733	2	61.2471	3	0	1	G	G	G	G	C	C	I	I	C	C	G	G
734	2	63.8585	3	8	2	G	G	G	G	C	C	D	D	C	C	G	G
735	2	63.8585	3	4	2	G	G	G	G	C	C	D	D	C	C	G	G
736	2	63.8585	2	4	2	G	G	G	G	C	C	I	I	C	C	G	G
737	2	63.8585	3	8	2	G	G	G	G	C	C	I	I	C	C	G	G
738	2	61.2471	2	0	1	G	G	G	G	C	C	I	D	C	C	G	G
739	2	63.8585	1	4	2	G	G	A	G	C	C	D	D	C	C	G	G
740	2	63.8585	3	8	2	G	G	0	0	C	C	D	D	C	C	G	G
741	2	63.8585	3	4	2	G	G	A	G	C	C	I	D	C	C	G	G
742	2	63.8585	3	4	2	G	G	G	G	C	C	I	I	C	C	G	G
743	2	63.8585	2	8	2	G	G	0	0	C	C	D	D	C	C	G	G
744	2	63.8585	3	2	2	G	G	G	G	C	C	D	D	C	C	G	G
745	2	63.8585	3	4	2	G	G	G	G	C	C	I	I	C	C	G	G
746	2	63.8585	2	4	2	G	G	G	G	C	C	D	D	C	C	G	G
747	2	61.2471	3	0	1	G	G	G	G	C	C	D	D	C	C	G	G
748	2	63.8585	3	4	2	G	G	G	G	C	C	D	D	C	C	G	G
749	2	63.8585	3	8	2	G	G	G	G	C	C	D	D	C	C	G	G
750	2	63.8585	1	4	2	G	G	G	G	C	C	I	I	C	C	G	G
751	2	63.8585	3	4	2	G	G	G	G	C	C	D	D	C	C	G	G
752	2	61.2471	3	0	1	G	G	A	G	C	C	I	I	C	C	G	G
753	2	63.8585	1	4	2	G	G	G	G	C	C	D	D	C	C	G	G
754	2	63.8585	3	4	2	G	G	0	0	C	C	I	I	C	C	G	G
755	2	63.8585	3	4	2	G	G	G	G	C	C	I	I	C	C	G	G
756	2	63.8585	3	8	2	A	G	A	G	C	C	D	D	C	C	G	G
757	2	63.8585	3	4	2	G	G	G	G	C	C	I	I	C	C	G	G
758	2	63.8585	2	4	2	G	G	G	G	C	C	I	I	C	C	G	G
759	2	63.8585	2	4	2	G	G	G	G	C	C	D	D	C	C	G	G
760	2	63.8585	3	4	2	G	G	G	G	C	C	D	D	C	C	G	G
761	2	63.8585	3	2	2	G	G	G	G	C	C	D	D	C	C	G	G
762	2	63.8585	3	4	2	G	G	G	G	C	C	I	I	C	C	G	G
763	2	63.8585	3	4	2	G	G	G	G	C	C	D	D	C	C	G	G
764	2	63.8585	1	4	2	G	G	G	G	C	C	I	I	C	C	G	G
765	2	63.8585	3	4	2	G	G	G	G	C	C	D	D	C	C	G	G
766	2	63.8585	3	4	2	G	G	G	G	C	C	D	D	C	C	G	G
767	2	63.8585	3	4	2	G	G	G	G	C	C	D	D	C	C	G	G
768	2	63.8585	3	8	2	G	G	G	G	C	C	I	I	C	C	G	G
769	2	63.8585	2	4	2	G	G	G	G	C	C	I	I	C	C	G	G
770	2	63.8585	3	4	2	G	G	G	G	C	C	D	D	C	C	G	G
771	2	63.8585	3	8	2	G	G	A	G	C	C	I	I	C	C	G	G
772	2	63.8585	3	4	2	G	G	G	G	C	C	I	I	C	C	G	G
773	2	63.8585	3	4	2	G	G	G	G	C	C	D	D	C	C	G	G
774	2	61.2471	3	0	1	G	G	G	G	C	C	D	D	C	C	G	G
775	1	63.8585	3	1	2	G	G	G	G	C	C	I	I	C	C	G	G
776	1	63.8585	2	4	2	G	G	G	G	C	C	D	D	C	C	G	G
777	1	63.8585	2	4	2	G	G	G	G	C	C	D	D	C	C	A	G
778	1	61.2471	2	0	1	G	G	G	G	C	C	I	I	C	C	G	G
779	1	61.2471	2	0	1	G	G	G	G	C	C	I	I	C	C	G	G
780	1	63.8585	3	2	2	G	G	G	G	C	C	I	D	C	C	G	G
781	1	61.2471	2	0	1	A	G	A	G	C	C	0	0	C	C	G	G
782	1	63.8585	2	2	2	G	G	G	G	C	C	D	D	C	C	G	G
783	1	63.8585	2	4	2	G	G	G	G	C	C	I	I	C	C	G	G
784	1	63.8585	2	4	2	G	G	0	0	C	C	I	I	C	C	G	G
785	1	61.2471	3	0	1	G	G	G	G	C	C	I	I	C	C	G	G
786	1	63.8585	3	4	2	A	G	0	0	C	C	I	I	C	C	G	G
787	1	63.8585	3	2	2	G	G	G	G	C	C	I	I	C	C	G	G
788	1	63.8585	3	8	2	A	G	A	G	C	C	D	D	C	C	G	G
789	1	63.8585	3	2	2	G	G	G	G	C	C	0	0	C	C	G	G
790	1	61.2471	2	0	1	G	G	0	0	C	C	I	I	C	C	G	G
791	1	61.2471	3	0	1	G	G	G	G	C	C	D	D	C	C	G	G
792	1	61.2471	3	0	1	G	G	G	G	C	C	I	I	C	C	G	G
793	1	61.2471	2	0	1	G	G	G	G	C	C	I	D	C	C	G	G
794	1	61.2471	2	0	1	G	G	G	G	C	C	D	D	C	C	G	G
795	1	61.2471	3	0	1	G	G	G	G	C	C	I	D	C	C	G	G
796	1	63.8585	2	4	2	G	G	G	G	C	C	I	I	C	C	G	G
797	1	63.8585	2	1	2	G	G	A	G	C	C	I	I	C	C	G	G
798	1	61.2471	1	0	1	G	G	0	0	C	C	I	I	C	C	G	G
799	1	63.8585	3	4	2	G	G	G	G	C	C	I	I	C	C	G	G
800	1	63.8585	2	4	2	G	G	G	G	C	C	D	D	C	C	G	G
801	1	61.2471	2	0	1	G	G	G	G	C	C	I	I	C	C	G	G
802	1	61.2471	2	0	1	G	G	G	G	C	C	I	I	C	C	G	G
803	1	63.8585	3	4	2	G	G	G	G	C	C	D	D	C	C	G	G
804	1	61.2471	3	0	1	G	G	G	G	C	C	I	I	C	C	G	G
805	1	63.8585	3	1	2	G	G	G	G	C	C	D	D	C	C	G	G
806	1	61.2471	3	0	1	G	G	G	G	C	C	D	D	C	C	G	G
807	1	63.8585	2	1	2	G	G	0	0	C	C	I	D	C	C	G	G
808	1	63.8585	2	6	2	G	G	G	G	C	C	I	I	C	C	G	G
809	1	61.2471	2	0	1	G	G	G	G	C	C	D	D	C	C	G	G
810	1	61.2471	3	0	1	G	G	G	G	C	C	I	I	C	C	G	G
811	1	61.2471	2	0	1	G	G	G	G	C	C	D	D	C	C	G	G
812	1	61.2471	2	0	1	G	G	G	G	C	C	I	I	C	C	G	G
813	1	63.8585	1	3	2	G	G	G	G	C	C	D	D	C	C	G	G
814	1	63.8585	3	3	2	G	G	G	G	C	C	D	D	C	C	G	G
815	1	63.8585	3	6	2	G	G	G	G	C	C	I	I	C	C	G	G
816	1	61.2471	1	0	1	G	G	G	G	C	C	I	I	C	C	G	G
817	1	63.8585	1	4	2	G	G	G	G	C	C	I	I	C	C	G	G
818	1	63.8585	2	9	2	G	G	G	G	C	C	D	D	C	C	G	G
819	1	61.2471	3	0	1	G	G	G	G	C	C	I	I	C	C	G	G
820	1	61.2471	1	0	1	G	G	G	G	C	C	I	I	C	C	G	G
821	1	63.8585	3	2	2	A	G	A	G	C	C	D	D	C	C	G	G
822	1	63.8585	3	4	2	G	G	G	G	C	C	I	D	C	C	G	G
823	1	63.8585	3	1	2	G	G	G	G	C	C	I	I	C	C	G	G
824	1	63.8585	2	4	2	G	G	G	G	C	C	D	D	C	C	G	G
825	1	61.2471	3	0	1	G	G	G	G	C	C	D	D	C	C	G	G
826	1	63.8585	3	6	2	G	G	0	0	C	C	I	I	C	C	G	G
827	1	61.2471	2	0	1	G	G	G	G	C	C	D	D	C	C	G	G
828	1	61.2471	2	0	1	G	G	G	G	C	C	D	D	C	C	G	G
829	1	63.8585	2	1	2	G	G	G	G	C	C	I	I	C	C	G	G
830	1	61.2471	3	0	1	G	G	G	G	C	C	D	D	C	C	G	G
831	1	63.8585	2	8	2	G	G	A	G	C	C	D	D	C	C	G	G
832	1	61.2471	2	0	1	G	G	G	G	C	C	I	I	C	C	G	G
833	1	63.8585	2	1	2	G	G	G	G	C	C	D	D	C	C	A	G
834	1	63.8585	1	4	2	G	G	G	G	C	C	I	D	C	C	G	G
835	1	61.2471	3	0	1	G	G	G	G	C	C	D	D	C	C	G	G
836	1	63.8585	2	8	2	G	G	G	G	C	C	D	D	C	C	G	G
837	1	61.2471	3	0	1	G	G	G	G	C	C	I	I	C	C	G	G
838	1	63.8585	2	6	2	G	G	G	G	C	C	I	I	C	C	G	G
839	1	61.2471	2	0	1	G	G	G	G	C	C	D	D	C	C	G	G
840	1	61.2471	2	0	1	G	G	G	G	C	C	I	I	C	C	G	G
841	1	63.8585	3	4	2	G	G	G	G	C	C	D	D	C	C	G	G
842	1	61.2471	2	0	1	G	G	G	G	C	C	I	I	C	C	G	G
843	1	61.2471	3	0	1	G	G	G	G	C	C	D	D	C	C	G	G
844	1	83	1	4	2	G	G	G	G	C	C	I	D	C	C	G	G
845	1	63.8585	3	6	2	G	G	0	0	C	C	D	D	C	C	G	G
846	1	61.2471	3	0	1	G	G	G	G	C	C	D	D	C	C	G	G
847	1	61.2471	1	0	1	G	G	0	0	C	C	I	D	C	C	G	G
848	1	61.2471	2	0	1	G	G	G	G	C	C	I	I	C	C	G	G
849	1	63.8585	3	4	2	G	G	0	0	C	C	I	I	C	C	A	G
850	1	61.2471	3	0	1	G	G	G	G	C	C	D	D	C	C	G	G
851	1	63.8585	2	2	2	G	G	G	G	C	C	I	I	C	C	G	G
852	1	63.8585	3	2	2	G	G	G	G	C	C	D	D	C	C	G	G
853	1	63.8585	3	8	2	G	G	G	G	C	C	I	I	C	C	G	G
854	1	61.2471	3	0	1	G	G	G	G	C	C	D	D	C	C	G	G
855	1	63.8585	3	2	2	G	G	G	G	C	C	I	D	C	C	G	G
856	1	63.8585	2	4	2	G	G	G	G	C	C	D	D	C	C	G	G
857	1	61.2471	3	0	1	G	G	G	G	C	C	I	I	C	C	G	G
858	1	63.8585	2	4	2	G	G	G	G	C	C	I	I	C	C	G	G
859	1	61.2471	2	0	1	G	G	G	G	C	C	D	D	C	C	G	G
860	1	63.8585	3	6	2	G	G	G	G	C	C	D	D	C	C	G	G
861	1	63.8585	2	1	2	G	G	G	G	C	C	I	I	C	C	G	G
862	1	61.2471	2	0	1	G	G	G	G	C	C	D	D	C	C	G	G
863	1	61.2471	2	0	1	A	G	A	G	C	C	I	I	C	C	G	G
864	1	61.2471	3	0	1	G	G	G	G	C	C	I	I	C	C	G	G
865	1	61.2471	3	0	1	G	G	G	G	C	C	D	D	C	C	G	G
866	1	63.8585	3	2	2	G	G	G	G	C	C	I	I	C	C	G	G
867	1	63.8585	2	8	2	G	G	A	G	C	C	D	D	C	C	G	G
868	1	61.2471	2	0	1	G	G	G	G	C	C	D	D	C	C	G	G
869	1	63.8585	3	8	2	G	G	G	G	C	C	I	I	C	C	G	G
870	1	63.8585	2	4	2	G	G	G	G	C	C	I	D	C	C	G	G
871	1	61.2471	3	0	1	G	G	0	0	C	C	I	I	C	C	G	G
872	1	61.2471	2	0	1	G	G	G	G	C	C	I	I	C	C	G	G
873	1	61.2471	2	0	1	G	G	A	G	C	C	I	I	C	C	G	G
874	1	63.8585	3	2	2	G	G	G	G	C	C	D	D	C	C	G	G
875	1	63.8585	2	6	2	G	G	0	0	C	C	D	D	C	C	G	G
876	1	63.8585	2	4	2	G	G	0	0	C	C	I	D	C	C	G	G
877	1	61.2471	2	0	1	G	G	G	G	C	C	D	D	C	C	G	G
878	1	61.2471	2	0	1	G	G	G	G	C	C	I	D	C	C	G	G
879	1	63.8585	2	4	2	G	G	G	G	C	C	I	I	C	C	G	G
880	1	63.8585	3	8	2	G	G	G	G	C	C	D	D	C	C	G	G
881	1	61.2471	2	0	1	G	G	G	G	C	C	I	I	C	C	G	G
882	1	63.8585	2	4	2	G	G	G	G	C	C	I	I	C	C	G	G
883	1	61.2471	1	0	1	G	G	G	G	C	C	I	I	C	C	G	G
884	1	61.2471	3	0	1	G	G	G	G	C	C	D	D	C	C	G	G
885	1	61.2471	2	0	1	G	G	G	G	C	C	D	D	C	C	G	G
886	1	61.2471	1	0	1	G	G	G	G	C	C	D	D	C	C	G	G
887	1	63.8585	2	6	2	G	G	G	G	C	C	I	I	C	C	G	G
888	1	61.2471	2	0	1	G	G	G	G	C	C	D	D	C	C	G	G
889	1	63.8585	3	6	2	G	G	G	G	C	C	D	D	C	C	G	G
890	1	61.2471	2	0	1	G	G	G	G	C	C	I	I	C	C	G	G
891	1	61.2471	3	0	1	G	G	G	G	C	C	D	D	C	C	G	G
892	1	63.8585	2	4	2	G	G	G	G	C	C	I	I	C	C	G	G
893	1	63.8585	2	4	2	G	G	G	G	C	C	I	I	C	C	G	G
894	1	61.2471	3	0	1	G	G	0	0	C	C	I	I	C	C	G	G
895	1	63.8585	1	4	2	G	G	G	G	C	C	I	D	C	C	G	G
896	1	61.2471	1	0	1	G	G	G	G	C	C	I	I	C	C	G	G
897	1	63.8585	3	2	2	G	G	G	G	C	C	I	I	C	C	G	G
898	1	61.2471	2	0	1	G	G	G	G	C	C	I	I	C	C	G	G
899	1	63.8585	2	4	2	G	G	G	G	C	C	I	D	C	C	G	G
900	1	61.2471	2	0	1	G	G	G	G	C	C	I	I	C	C	G	G
901	1	63.8585	2	2	2	G	G	G	G	C	C	I	I	C	C	G	G
902	1	61.2471	1	0	1	G	G	G	G	C	C	I	I	C	C	G	G
903	1	63.8585	3	1	2	G	G	A	G	C	C	D	D	C	C	G	G
904	1	61.2471	3	0	1	G	G	G	G	C	C	D	D	C	C	G	G
905	1	63.8585	2	4	2	G	G	G	G	C	C	D	D	C	C	G	G
906	1	63.8585	3	1	2	G	G	G	G	C	C	D	D	C	C	G	G
907	1	61.2471	3	0	1	G	G	G	G	C	C	I	D	C	C	G	G
908	1	63.8585	3	4	2	G	G	G	G	C	C	I	I	C	C	G	G
909	1	61.2471	2	0	1	G	G	G	G	C	C	I	I	C	C	G	G
910	1	63.8585	3	1	2	G	G	G	G	C	C	D	D	C	C	G	G
911	1	63.8585	2	8	2	G	G	G	G	C	C	D	D	C	C	G	G
912	1	63.8585	2	4	2	G	G	G	G	C	C	D	D	C	C	G	G
913	1	61.2471	3	0	1	G	G	G	G	C	C	I	I	C	C	G	G
914	1	61.2471	2	0	1	G	G	G	G	C	C	I	I	C	C	G	G
915	1	63.8585	1	4	2	G	G	G	G	C	C	D	D	C	C	G	G
916	1	63.8585	2.40303	4	2	G	G	G	G	C	C	D	D	C	C	G	G
917	1	61.2471	2	0	1	G	G	0	0	C	C	D	D	C	C	G	G
918	1	61.2471	2	0	1	G	G	G	G	C	C	D	D	C	C	G	G
919	1	61.2471	2	0	1	G	G	G	G	C	C	I	I	C	C	G	G
920	1	61.2471	2	0	1	G	G	0	0	C	C	I	I	C	C	G	G
921	1	63.8585	3	4	2	G	G	G	G	C	C	I	I	C	C	G	G
922	1	61.2471	2	0	1	G	G	G	G	C	C	D	D	C	C	G	G
923	1	63.8585	3	2	2	G	G	G	G	C	C	I	I	C	C	G	G
924	1	61.2471	3	0	1	G	G	G	G	C	C	I	I	C	C	G	G
925	1	63.8585	1	6	2	G	G	0	0	C	C	D	D	C	C	G	G
926	1	63.8585	2	1	2	G	G	G	G	C	C	D	D	C	C	G	G
927	1	61.2471	2	0	1	G	G	G	G	C	C	D	D	C	C	G	G
928	1	61.2471	2	0	1	G	G	G	G	C	C	D	D	C	C	G	G
929	1	61.2471	2	0	1	G	G	G	G	C	C	D	D	C	C	G	G
930	1	63.8585	2	8	2	G	G	G	G	C	C	I	I	C	C	G	G
931	1	63.8585	2	2	2	G	G	G	G	C	C	D	D	C	C	G	G
932	1	61.2471	2	0	1	G	G	0	0	C	C	D	D	C	C	G	G
933	1	63.8585	3	8	2	G	G	G	G	C	C	I	I	C	C	G	G
934	1	63.8585	2	8	2	G	G	G	G	C	C	D	D	C	C	G	G
935	1	61.2471	2	0	1	G	G	G	G	C	C	D	D	C	C	A	G
936	1	61.2471	3	0	1	G	G	G	G	C	C	D	D	T	C	G	G
937	1	63.8585	1	3	2	A	G	0	0	C	C	I	I	C	C	G	G
938	1	61.2471	2	0	1	G	G	G	G	C	C	D	D	C	C	G	G
939	1	61.2471	2	0	1	G	G	G	G	C	C	I	I	C	C	G	G
940	1	63.8585	2	3	2	G	G	G	G	C	C	D	D	C	C	G	G
941	1	63.8585	2	4	2	G	G	G	G	C	C	I	I	C	C	G	G
942	1	63.8585	2	1	2	G	G	G	G	C	C	D	D	C	C	G	G
943	1	63.8585	3	2	2	G	G	G	G	C	C	I	I	C	C	G	G
944	1	61.2471	3	0	1	G	G	G	G	C	C	D	D	C	C	G	G
945	1	63.8585	2	4	2	G	G	G	G	C	C	D	D	C	C	G	G
946	1	63.8585	2	1	2	G	G	G	G	C	C	I	D	C	C	G	G
947	1	61.2471	2	0	1	A	G	0	0	C	C	D	D	C	C	G	G
948	1	63.8585	1	4	2	G	G	G	G	C	C	I	I	C	C	G	G
949	1	61.2471	2	0	1	G	G	G	G	C	C	D	D	C	C	G	G
950	1	61.2471	2	0	1	G	G	G	G	C	C	I	I	C	C	G	G
951	1	63.8585	3	1	2	G	G	G	G	C	C	I	D	C	C	G	G
952	1	61.2471	2	0	1	G	G	G	G	C	C	I	I	C	C	G	G
953	1	61.2471	2	0	1	G	G	G	G	C	C	I	I	C	C	G	G
954	1	63.8585	2	4	2	G	G	G	G	C	C	D	D	C	C	G	G
955	1	61.2471	1	0	1	G	G	G	G	C	C	D	D	C	C	G	G
956	1	78	3	4	2	G	G	G	G	C	C	D	D	C	C	G	G
957	1	61.2471	2	0	1	G	G	G	G	C	C	D	D	C	C	G	G
958	1	63.8585	1	2	2	A	G	A	G	C	C	I	I	C	C	G	G
959	1	61.2471	2	0	1	G	G	G	G	C	C	D	D	C	C	G	G
960	1	61.2471	1	0	1	G	G	G	G	C	C	I	I	C	C	G	G
961	1	61.2471	3	0	1	G	G	G	G	C	C	D	D	C	C	G	G
962	1	63.8585	2	4	2	G	G	G	G	C	C	D	D	C	C	G	G
963	1	61.2471	2	0	1	G	G	G	G	C	C	I	I	C	C	G	G
964	1	61.2471	2	0	1	A	G	A	G	C	C	I	I	C	C	G	G
965	1	61.2471	2	0	1	G	G	G	G	C	C	D	D	C	C	G	G
966	1	61.2471	1	0	1	G	G	G	G	C	C	0	0	C	C	G	G
967	1	63.8585	2	8	2	G	G	G	G	C	C	D	D	C	C	G	G
968	1	63.8585	1	6	2	G	G	G	G	C	C	I	I	C	C	G	G
969	1	63.8585	3	4	2	G	G	G	G	C	C	D	D	C	C	G	G
970	1	61.2471	2	0	1	G	G	G	G	C	C	D	D	C	C	G	G
971	1	63.8585	1	4	2	G	G	G	G	C	C	D	D	C	C	G	G
972	1	63.8585	3	4	2	G	G	G	G	C	C	I	I	C	C	G	G
973	1	63.8585	3	1	2	G	G	G	G	C	C	D	D	C	C	G	G
974	1	61.2471	3	0	1	A	G	A	G	C	C	I	I	C	C	G	G
975	1	63.8585	2	8	2	G	G	G	G	C	C	0	0	C	C	G	G
976	1	63.8585	3	4	2	G	G	G	G	C	C	I	I	C	C	G	G
977	1	61.2471	2	0	1	G	G	G	G	C	C	D	D	C	C	G	G
978	1	61.2471	2	0	1	G	G	G	G	C	C	D	D	C	C	G	G
979	1	63.8585	3	4	2	G	G	G	G	C	C	D	D	C	C	G	G
980	1	63.8585	2	1	2	G	G	G	G	C	C	D	D	C	C	G	G
981	1	63.8585	3	8	2	G	G	G	G	C	C	D	D	C	C	G	G
982	1	61.2471	1	0	1	G	G	G	G	C	C	D	D	C	C	G	G
983	1	61.2471	2	0	1	G	G	G	G	C	C	0	0	C	C	G	G
984	1	63.8585	3	3	2	G	G	G	G	C	C	D	D	C	C	G	G
985	1	61.2471	2	0	1	G	G	G	G	C	C	D	D	C	C	G	G
986	1	61.2471	3	0	1	G	G	G	G	C	C	D	D	C	C	G	G
987	1	63.8585	2	2	2	G	G	G	G	C	C	D	D	C	C	G	G
988	1	63.8585	2	8	2	G	G	G	G	C	C	I	D	C	C	G	G
989	1	61.2471	2	0	1	G	G	G	G	C	C	I	I	C	C	G	G
990	1	61.2471	2	0	1	G	G	G	G	C	C	I	I	C	C	G	G
991	1	61.2471	2	0	1	G	G	G	G	C	C	D	D	C	C	G	G
992	1	61.2471	2	0	1	G	G	G	G	C	C	I	I	C	C	G	G
993	1	63.8585	3	4	2	G	G	G	G	C	C	I	I	C	C	G	G
994	1	63.8585	3	4	2	G	G	G	G	C	C	D	D	C	C	G	G
995	1	61.2471	2	0	1	G	G	G	G	C	C	D	D	C	C	G	G
996	1	61.2471	3	0	1	G	G	G	G	C	C	I	I	C	C	G	G
997	1	63.8585	1	8	2	G	G	G	G	C	C	I	I	C	C	G	G
998	1	61.2471	2	0	1	G	G	G	G	C	C	I	I	C	C	G	G
999	1	61.2471	3	0	1	G	G	G	G	C	C	I	I	C	C	G	G
1000	1	63.8585	3	3	2	G	G	G	G	C	C	I	I	C	C	G	G
1001	1	63.8585	2	6	2	G	G	G	G	C	C	D	D	C	C	G	G
1002	1	61.2471	3	0	1	G	G	G	G	C	C	I	D	C	C	G	G
1003	1	61.2471	3	0	1	G	G	G	G	C	C	D	D	C	C	G	G
1004	1	63.8585	3	1	2	G	G	G	G	C	C	D	D	C	C	G	G
1005	1	61.2471	2	0	1	G	G	G	G	C	C	I	I	C	C	G	G
1006	1	63.8585	3	6	2	G	G	G	G	C	C	I	I	C	C	G	G
1007	1	61.2471	1	0	1	G	G	G	G	C	C	D	D	C	C	G	G
1008	1	63.8585	2	4	2	G	G	G	G	C	C	I	I	C	C	G	G
1009	1	63.8585	3	8	2	G	G	G	G	C	C	I	I	C	C	G	G
1010	1	61.2471	2	0	1	G	G	G	G	C	C	I	I	C	C	G	G
1011	1	61.2471	2	0	1	G	G	G	G	C	C	D	D	C	C	G	G
1012	1	61.2471	2	0	1	G	G	G	G	C	C	D	D	C	C	G	G
1013	1	63.8585	1	8	2	G	G	G	G	C	C	I	D	C	C	G	G
1014	1	63.8585	3	4	2	G	G	0	0	C	C	I	I	C	C	G	G
1015	1	61.2471	3	0	1	G	G	0	0	C	C	I	I	C	C	G	G
1016	1	63.8585	3	1	2	G	G	G	G	C	C	I	D	C	C	G	G
1017	1	61.2471	2	0	1	G	G	G	G	C	C	I	I	C	C	G	G
1018	1	63.8585	3	8	2	G	G	G	G	C	C	I	I	C	C	G	G
1019	1	61.2471	3	0	1	G	G	G	G	C	C	I	I	C	C	G	G
1020	1	61.2471	3	0	1	G	G	0	0	C	C	D	D	C	C	G	G
1021	1	61.2471	3	0	1	G	G	0	0	C	C	I	I	C	C	G	G
1022	1	63.8585	2	4	2	G	G	G	G	C	C	D	D	C	C	G	G
1023	1	63.8585	3	8	2	G	G	G	G	C	C	D	D	C	C	G	G
1024	1	61.2471	2	0	1	G	G	G	G	C	C	0	0	C	C	G	G
1025	1	63.8585	2	4	2	G	G	A	G	C	C	I	I	C	C	G	G
1026	1	61.2471	2	0	1	G	G	0	0	C	C	I	D	C	C	G	G
1027	1	63.8585	2	8	2	G	G	G	G	C	C	I	I	C	C	G	G
1028	1	63.8585	2	4	2	G	G	G	G	C	C	I	I	C	C	G	G
1029	1	61.2471	3	0	1	G	G	G	G	C	C	D	D	C	C	G	G
1030	1	63.8585	2	6	2	G	G	G	G	C	C	I	I	C	C	G	G
1031	1	61.2471	1	0	1	G	G	G	G	C	C	D	D	C	C	G	G
1032	1	63.8585	3	4	2	G	G	G	G	C	C	D	D	C	C	G	G
1033	1	63.8585	2	6	2	A	G	A	G	C	C	D	D	C	C	G	G
1034	1	61.2471	2	0	1	G	G	G	G	C	C	I	I	C	C	G	G
1035	1	63.8585	2	6	2	G	G	G	G	C	C	D	D	C	C	G	G
1036	1	63.8585	2	4	2	G	G	G	G	C	C	D	D	C	C	G	G
1037	1	61.2471	3	0	1	G	G	G	G	C	C	D	D	C	C	G	G
1038	1	63.8585	2	4	2	G	G	G	G	C	C	D	D	C	C	G	G
1039	1	61.2471	2	0	1	G	G	0	0	C	C	D	D	C	C	G	G
1040	1	61.2471	2	0	1	G	G	G	G	C	C	D	D	C	C	G	G
1041	1	63.8585	3	1	2	G	G	G	G	C	C	D	D	C	C	G	G
1042	1	61.2471	2	0	1	G	G	G	G	C	C	D	D	C	C	G	G
1043	1	63.8585	2	8	2	G	G	A	G	C	C	I	I	C	C	G	G
1044	1	63.8585	1	9	2	G	G	0	0	C	C	D	D	C	C	G	G
1045	1	61.2471	3	0	1	G	G	G	G	C	C	D	D	C	C	G	G
1046	1	61.2471	2	0	1	G	G	0	0	C	C	D	D	C	C	G	G
1047	1	61.2471	2	0	1	G	G	0	0	C	C	I	I	C	C	G	G
1048	1	63.8585	2	4	2	G	G	0	0	C	C	I	I	C	C	G	G
1049	1	63.8585	2	6	2	G	G	G	G	C	C	I	I	C	C	G	G
1050	1	61.2471	2	0	1	G	G	G	G	C	C	D	D	C	C	G	G
1051	1	61.2471	2	0	1	G	G	G	G	C	C	I	I	C	C	G	G
1052	1	63.8585	2	9	2	G	G	G	G	C	C	I	I	C	C	G	G
1053	1	61.2471	1	0	1	G	G	G	G	C	C	I	I	C	C	G	G
1054	1	63.8585	3	1	2	G	G	G	G	C	C	I	I	C	C	G	G
1055	1	63.8585	1	4	2	G	G	G	G	C	C	I	I	C	C	G	G
1056	1	63.8585	3	4	2	G	G	G	G	C	C	D	D	C	C	G	G
1057	1	61.2471	2	0	1	G	G	G	G	C	C	D	D	C	C	G	G
1058	1	63.8585	3	8	2	G	G	G	G	C	C	D	D	C	C	G	G
1059	1	63.8585	3	4	2	G	G	G	G	C	C	I	I	C	C	G	G
1060	1	61.2471	3	0	1	G	G	G	G	C	C	I	I	C	C	G	G
1061	1	63.8585	3	4	2	G	G	G	G	C	C	I	I	C	C	G	G
1062	1	63.8585	2	4	2	G	G	G	G	C	C	I	I	C	C	G	G
1063	1	63.8585	1	8	2	G	G	G	G	C	C	I	I	C	C	G	G
1064	1	63.8585	3	1	2	G	G	G	G	C	C	D	D	C	C	G	G
1065	1	61.2471	3	0	1	G	G	0	0	C	C	0	0	C	C	G	G
1066	1	61.2471	3	0	1	G	G	G	G	C	C	D	D	C	C	G	G
1067	1	63.8585	2	3	2	G	G	G	G	C	C	D	D	C	C	G	G
1068	1	61.2471	3	0	1	A	G	A	G	C	C	I	I	C	C	G	G
1069	1	61.2471	2	0	1	G	G	G	G	C	C	0	0	C	C	G	G
1070	1	61.2471	2	0	1	G	G	G	G	C	C	0	0	C	C	G	G
1071	1	63.8585	3	3	2	G	G	G	G	C	C	I	D	C	C	G	G
1072	1	61.2471	3	0	1	G	G	G	G	C	C	D	D	C	C	G	G
1073	1	63.8585	3	4	2	G	G	G	G	C	C	D	D	C	C	G	G
1074	1	61.2471	3	0	1	G	G	G	G	C	C	D	D	C	C	G	G
1075	1	63.8585	3	4	2	A	G	0	0	C	C	D	D	C	C	G	G
1076	1	61.2471	2	0	1	G	G	0	0	C	C	I	D	C	C	G	G
1077	1	63.8585	3	6	2	G	G	G	G	C	C	D	D	C	C	G	G
1078	1	61.2471	3	0	1	G	G	G	G	C	C	D	D	C	C	G	G
1079	1	61.2471	1	0	1	G	G	G	G	C	C	I	I	C	C	G	G
1080	1	63.8585	3	8	2	G	G	G	G	C	C	I	D	C	C	G	G
1081	1	63.8585	2	8	2	G	G	G	G	C	C	D	D	C	C	G	G
1082	1	63.8585	3	3	2	G	G	G	G	C	C	D	D	C	C	G	G
1083	1	61.2471	2	0	1	G	G	G	G	C	C	D	D	C	C	G	G
1084	1	61.2471	2	0	1	G	G	G	G	C	C	D	D	C	C	G	G
1085	1	61.2471	2	0	1	G	G	G	G	C	C	I	I	C	C	G	G
1086	1	61.2471	2	0	1	G	G	G	G	C	C	D	D	C	C	G	G
1087	1	63.8585	2	2	2	G	G	0	0	C	C	D	D	C	C	G	G
1088	1	63	2	0	1	G	G	A	G	C	C	I	I	C	C	G	G
1089	2	81	2	0	1	G	G	0	0	C	C	I	I	C	C	G	G
1090	1	78	2	0	1	G	G	0	0	C	C	D	D	C	C	G	G
1091	2	79	3	0	1	G	G	G	G	C	C	I	I	C	C	G	G
1092	1	69	2	0	1	G	G	G	G	C	C	D	D	C	C	G	G
1093	1	62	2	0	1	G	G	G	G	C	C	D	D	C	C	G	G
1094	1	74	2	0	1	G	G	G	G	C	C	I	I	C	C	G	G
1095	1	72	2	0	1	G	G	G	G	C	C	I	D	C	C	G	G
1096	2	56	1	0	1	G	G	G	G	C	C	D	D	C	C	G	G
1097	2	50	2	0	1	G	G	G	G	C	C	I	I	C	C	G	G
1098	2	73	2	4	2	G	G	G	G	C	C	I	I	C	C	G	G
1099	2	54	2	9	2	G	G	G	G	C	C	D	D	C	C	G	G
1100	1	60	1	4	2	G	G	G	G	C	C	D	D	C	C	G	G
1101	1	73	2	4	2	G	G	G	G	C	C	I	I	C	C	G	G
1102	1	68	2	4	2	G	G	G	G	C	C	I	I	C	C	G	G
1103	1	72	3	6	2	G	G	G	G	C	C	D	D	C	C	G	G
1104	1	73	2	4	2	G	G	G	G	C	C	I	I	C	C	G	G
1105	1	68	2	4	2	G	G	G	G	C	C	I	I	C	C	G	G
1106	2	55	3	6	2	G	G	G	G	C	C	I	I	C	C	G	G
1107	2	68	2	4	2	G	G	G	G	C	C	I	D	C	C	G	G
1108	2	61	2	4	2	G	G	G	G	C	C	I	I	C	C	G	G
1109	1	70	2	1	2	G	G	G	G	C	C	D	D	C	C	G	G
1110	1	70	2	3	2	G	G	G	G	C	C	I	I	C	C	G	G
1111	1	53	3	4	2	G	G	G	G	C	C	D	D	C	C	G	G
1112	2	69	2	4	2	G	G	G	G	C	C	D	D	C	C	G	G
1113	1	56	1	0	1	G	G	G	G	C	C	D	D	C	C	G	G
1114	1	78	2	0	1	G	G	G	G	C	C	I	I	C	C	G	G
1115	2	56	2	0	1	G	G	G	G	C	C	I	I	C	C	G	G
1116	2	76	2	0	1	G	G	G	G	C	C	I	I	C	C	G	G
1117	1	61	2	0	1	G	G	G	G	C	C	I	I	C	C	G	G
1118	1	61	1	0	1	A	G	0	0	C	C	I	I	C	C	G	G
1119	2	64	2	0	1	G	G	G	G	C	C	I	I	C	C	G	G
1120	2	53	2	0	1	G	G	G	G	C	C	I	I	C	C	G	G
1121	1	76	2	0	1	G	G	G	G	C	C	D	D	C	C	G	G
1122	1	73	2	0	1	G	G	G	G	C	C	I	D	C	C	G	G
1123	2	61	2	0	1	G	G	G	G	C	C	D	D	C	C	G	G
1124	1	53	2	0	1	G	G	G	G	C	C	I	I	C	C	G	G
1125	1	75	3	1	2	G	G	G	G	C	C	I	I	C	C	G	G
1126	2	61	3	4	2	G	G	G	G	0	0	I	I	C	C	G	G
1127	1	79	2	4	2	G	G	G	G	C	C	D	D	C	C	G	G
1128	1	58	4	4	2	G	G	G	G	C	C	D	D	C	C	G	G
1129	1	61	2	7	2	G	G	G	G	C	C	I	I	C	C	G	G
1130	2	53	2	1	2	G	G	G	G	C	C	I	I	C	C	G	G
1131	1	64	2	4	2	G	G	G	G	C	C	I	I	C	C	G	G
1132	2	68	3	3	2	G	G	G	G	C	C	I	I	C	C	G	G
1133	2	68	3	4	2	G	G	G	G	C	C	D	D	C	C	G	G
1134	1	61	3	6	2	G	G	G	G	C	C	I	I	C	C	G	G
1135	2	65	3	4	2	G	G	G	G	C	C	I	I	C	C	G	G
1136	2	59	1	4	2	G	G	G	G	C	C	D	D	C	C	G	G
1137	2	63	2	4	2	G	G	G	G	C	C	I	I	C	C	G	G
1138	1	84	2	4	2	G	G	G	G	C	C	D	D	C	C	G	G
1139	1	69	2	4	2	G	G	G	G	C	C	D	D	C	C	G	G
1140	1	61	3	1	2	G	G	G	G	C	C	I	I	C	C	G	G
1141	1	67	3	0	1	G	G	G	G	C	C	D	D	C	C	G	G
1142	2	66	2	0	1	G	G	G	G	C	C	I	I	C	C	G	G
1143	1	63	2	0	1	G	G	G	G	C	C	I	I	C	C	G	G
1144	2	50	2	0	1	G	G	G	G	C	C	D	D	C	C	G	G
1145	2	83	2	0	1	G	G	G	G	C	C	I	I	C	C	G	G
1146	1	59	2	0	1	G	G	G	G	C	C	I	I	C	C	G	G
1147	2	70	3	0	1	G	G	G	G	C	C	I	I	C	C	G	G
1148	2	74	2	0	1	G	G	G	G	C	C	D	D	C	C	G	G
1149	2	61	2	0	1	G	G	G	G	C	C	D	D	C	C	G	G
1150	1	69	2	0	1	G	G	G	G	C	C	D	D	C	C	G	G
1151	2	55	1	0	1	G	G	G	G	C	C	D	D	T	C	G	G
1152	1	51	2	0	1	G	G	G	G	C	C	I	D	C	C	G	G
1153	1	40	2	0	1	G	G	G	G	C	C	D	D	T	C	G	G
1154	2	60	1	3	2	G	G	G	G	C	C	I	I	C	C	G	G
1155	1	64	3	3	2	G	G	G	G	C	C	D	D	C	C	G	G
1156	2	54	3	4	2	G	G	G	G	C	C	D	D	C	C	G	G
1157	1	62	3	1	2	0	0	G	G	C	C	D	D	C	C	G	G
1158	1	65	2	1	2	G	G	G	G	C	C	I	I	C	C	G	G
1159	1	63	3	1	2	G	G	G	G	C	C	I	D	C	C	G	G
1160	2	67	2	4	2	A	G	A	G	C	C	I	I	C	C	G	G
1161	2	78	3	4	2	G	G	G	G	C	C	D	D	C	C	G	G
1162	1	61	3	4	2	G	G	G	G	C	C	I	I	C	C	G	G
1163	1	50	3	1	2	G	G	G	G	C	C	I	I	C	C	G	G
1164	1	83	2	1	2	G	G	0	0	C	C	I	D	C	C	G	G
1165	1	65	2	4	2	G	G	G	G	C	C	D	D	C	C	G	G
1166	1	63	2	2	2	G	G	G	G	C	C	D	D	C	C	G	G
1167	2	82	3	2	2	G	G	G	G	C	C	I	I	C	C	G	G
1168	1	77	2	0	1	G	G	0	0	C	C	D	D	C	C	G	G
1169	1	62	2	0	1	G	G	A	G	C	C	I	I	C	C	G	G
1170	1	78	2	0	1	G	G	A	G	C	C	D	D	C	C	G	G
1171	2	77	2	0	1	G	G	0	0	C	C	D	D	C	C	G	G
1172	1	54	3	0	1	G	G	A	G	C	C	I	I	C	C	G	G
1173	1	77	2	0	1	G	G	G	G	C	C	D	D	C	C	G	G
1174	2	83	1	0	1	G	G	G	G	C	C	I	I	C	C	G	G
1175	2	67	2	0	1	G	G	A	G	C	C	D	D	C	C	G	G
1176	1	56	2	0	1	G	G	0	0	C	C	I	I	C	C	G	G
1177	2	56	3	0	1	G	G	G	G	C	C	D	D	C	C	G	G
1178	1	79	2	0	1	G	G	G	G	C	C	D	D	C	C	G	G
1179	2	71	3	0	1	G	G	G	G	C	C	D	D	C	C	G	G
1180	1	76	3	2	2	G	G	G	G	C	C	I	D	C	C	G	G
1181	1	77	4	2	2	G	G	G	G	C	C	I	I	C	C	G	G
1182	1	71	2	88	2	G	G	G	G	C	C	I	I	C	C	G	G
1183	2	63	2	1	2	G	G	G	G	C	C	I	I	C	C	G	G
1184	2	66	3	4	2	G	G	G	G	C	C	I	I	C	C	G	G
1185	2	63	2	1	2	G	G	G	G	C	C	I	I	C	C	G	G
1186	2	71	3	4	2	G	G	G	G	C	C	I	I	C	C	G	G
1187	2	31	1	4	2	G	G	G	G	C	C	I	I	C	C	G	G
1188	2	69	1	1	2	G	G	G	G	C	C	D	D	C	C	G	G
1189	2	68	1	4	2	G	G	G	G	C	C	D	D	C	C	G	G
1190	2	66	2	4	2	G	G	0	0	C	C	D	D	C	C	G	G
1191	2	55	4	4	2	G	G	G	G	C	C	D	D	C	C	G	G
1192	1	65	2	0	1	G	G	G	G	C	C	D	D	C	C	G	G
1193	2	71	2	0	1	G	G	G	G	C	C	I	D	C	C	G	G
1194	1	74	2	0	1	G	G	G	G	C	C	I	I	C	C	G	G
1195	2	55	2	0	1	G	G	G	G	C	C	D	D	C	C	G	G
1196	2	81	2	0	1	G	G	G	G	C	C	D	D	C	C	G	G
1197	1	57	2	0	1	G	G	0	0	C	C	D	D	C	C	G	G
1198	2	67	2	0	1	G	G	G	G	C	C	D	D	C	C	G	G
1199	1	74	2	0	1	G	G	G	G	C	C	D	D	C	C	G	G
1200	2	64	2	0	1	A	G	A	G	C	C	D	D	C	C	G	G
1201	2	55	2	0	1	G	G	G	G	C	C	D	D	C	C	G	G
1202	1	56	2	0	1	G	G	G	G	C	C	I	D	C	C	G	G
1203	2	78	2	0	1	G	G	G	G	C	C	D	D	C	C	G	G
1204	1	82	2	0	1	G	G	G	G	C	C	I	I	C	C	G	G
1205	1	71	2	88	2	G	G	G	G	C	C	D	D	C	C	G	G
1206	2	67	3	4	2	G	G	G	G	C	C	I	I	C	C	G	G
1207	1	51	3	4	2	G	G	G	G	C	C	D	D	C	C	G	G
1208	2	65	3	4	2	G	G	G	G	C	C	D	D	C	C	G	G
1209	2	53	2	6	2	G	G	G	G	C	C	I	I	C	C	G	G
1210	1	62	2	1	2	G	G	G	G	C	C	D	D	C	C	G	G
1211	1	73	2	6	2	G	G	G	G	C	C	I	I	C	C	G	G
1212	2	60	2	4	2	G	G	G	G	C	C	D	D	C	C	G	G
1213	2	62	3	4	2	A	G	A	G	C	C	D	D	C	C	G	G
1214	1	63	3	2	2	G	G	G	G	C	C	D	D	C	C	G	G
1215	2	72	2	4	2	G	G	G	G	C	C	I	I	C	C	G	G
1216	2	81	2	4	2	G	G	G	G	C	C	I	I	C	C	G	G
1217	1	77	1	4	2	G	G	G	G	C	C	I	D	C	C	G	G
1218	1	52	2	0	1	G	G	G	G	C	C	I	I	C	C	G	G
1219	1	60	2	0	1	G	G	G	G	C	C	I	I	C	C	G	G
1220	1	64	2	0	1	G	G	G	G	C	C	I	I	C	C	G	G
1221	2	48	2	0	1	G	G	G	G	C	C	I	D	C	C	G	G
1222	2	64	2	0	1	G	G	G	G	C	C	D	D	C	C	G	G
1223	1	65	2	0	1	G	G	G	G	C	C	I	I	C	C	G	G
1224	1	69	1	0	1	G	G	G	G	C	C	I	D	C	C	G	G
1225	2	62	1	0	1	G	G	G	G	C	C	I	I	C	C	G	G
1226	1	80	2	0	1	G	G	G	G	C	C	I	D	C	C	G	G
1227	2	57	2	0	1	G	G	G	G	C	C	I	I	C	C	G	G
1228	2	64	2	0	1	G	G	G	G	C	C	D	D	C	C	G	G
1229	1	62	2	0	1	G	G	G	G	C	C	D	D	C	C	G	G
1230	2	71	2	0	1	G	G	G	G	C	C	I	I	C	C	G	G
1231	2	54	2	0	1	G	G	G	G	C	C	I	I	C	C	G	G
1232	2	69	1	4	2	G	G	G	G	C	C	I	D	C	C	G	G
1233	1	35	2	4	2	G	G	G	G	C	C	D	D	C	C	G	G
1234	1	63	1	1	2	G	G	G	G	C	C	I	D	C	C	G	G
1235	2	80	3	6	2	G	G	G	G	C	C	I	D	C	C	G	G
1236	1	77	2	4	2	G	G	G	G	C	C	D	D	C	C	G	G
1237	2	66	2	4	2	G	G	G	G	C	C	I	I	C	C	G	G
1238	2	66	3	6	2	G	G	G	G	C	C	I	I	C	C	G	G
1239	2	53	3	4	2	G	G	G	G	C	C	I	I	C	C	G	G
1240	2	71	2	4	2	G	G	0	0	C	C	D	D	C	C	G	G
1241	1	66	2	4	2	G	G	G	G	C	C	I	I	C	C	G	G
1242	2	58	3	4	2	G	G	0	0	C	C	I	I	C	C	G	G
1243	2	56	1	4	2	G	G	0	0	C	C	I	I	C	C	G	G
1244	2	66	2	6	2	G	G	G	G	C	C	D	D	C	C	G	G
1245	1	72	2	4	2	G	G	G	G	C	C	I	I	C	C	G	G
1246	2	76	2	0	1	G	G	0	0	C	C	D	D	C	C	G	G
1247	2	59	3	0	1	G	G	0	0	C	C	D	D	C	C	G	G
1248	1	63	2	0	1	G	G	0	0	C	C	I	I	C	C	G	G
1249	2	65	2	0	1	G	G	G	G	C	C	D	D	C	C	G	G
1250	1	70	2	0	1	G	G	G	G	C	C	I	I	C	C	G	G
1251	2	58	2	0	1	G	G	G	G	C	C	I	I	C	C	G	G
1252	1	63	1	0	1	G	G	G	G	C	C	D	D	C	C	G	G
1253	1	69	1	0	1	A	G	0	0	C	C	D	D	C	C	G	G
1254	1	80	1	0	1	G	G	G	G	C	C	I	I	C	C	G	G
1255	2	75	2	0	1	G	G	G	G	C	C	I	I	C	C	G	G
1256	2	66	2	0	1	G	G	G	G	C	C	I	I	C	C	G	G
1257	2	88	2	0	1	G	G	G	G	C	C	D	D	C	C	G	G
1258	2	51	3	4	2	G	G	G	G	C	C	D	D	C	C	G	G
1259	1	75	2	1	2	G	G	G	G	C	C	D	D	C	C	G	G
1260	1	80	2	4	2	G	G	G	G	C	C	D	D	C	C	G	G
1261	2	65	2	4	2	G	G	G	G	C	C	I	I	C	C	G	G
1262	1	60	3	1	2	G	G	G	G	C	C	D	D	C	C	G	G
1263	2	53	3	2	2	G	G	G	G	C	C	I	I	C	C	G	G
1264	2	72	2	2	2	G	G	G	G	C	C	I	I	C	C	G	G
1265	2	86	1	4	2	G	G	G	G	C	C	D	D	T	C	G	G
1266	1	48	3	1	2	G	G	G	G	C	C	D	D	C	C	G	G
1267	2	74	2	4	2	G	G	G	G	C	C	D	D	C	C	G	G
1268	1	63	2	4	2	G	G	G	G	C	C	D	D	C	C	G	G
1269	1	63	3	4	2	A	G	A	G	C	C	I	I	C	C	G	G
1270	1	65	1	4	2	G	G	G	G	C	C	I	D	C	C	G	G
1271	1	72	2	0	1	G	G	G	G	C	C	I	D	C	C	G	G
1272	1	78	2	0	1	G	G	G	G	C	C	I	D	C	C	G	G
1273	2	69	2	0	1	G	G	G	G	C	C	D	D	C	C	G	G
1274	2	79	2	0	1	G	G	G	G	C	C	D	D	C	C	G	G
1275	1	79	2	0	1	G	G	G	G	C	C	I	I	C	C	G	G
1276	2	59	2	0	1	G	G	G	G	C	C	D	D	C	C	G	G
1277	2	61	2	0	1	G	G	G	G	C	C	D	D	C	C	G	G
1278	1	42	2	0	1	G	G	G	G	C	C	I	I	C	C	G	G
1279	2	55	2	0	1	G	G	G	G	C	C	D	D	C	C	G	G
1280	2	60	2	0	1	G	G	G	G	C	C	D	D	C	C	G	G
1281	2	64	2	0	1	G	G	G	G	C	C	D	D	C	C	G	G
1282	1	66	2	0	1	G	G	G	G	C	C	D	D	C	C	G	G
1283	1	81	2	0	1	G	G	G	G	C	C	D	D	C	C	G	G
1284	2	65	4	2	2	G	G	G	G	C	C	I	D	C	C	G	G
1285	2	61	3	4	2	G	G	G	G	C	C	D	D	C	C	G	G
1286	1	70	3	2	2	G	G	G	G	C	C	D	D	C	C	G	G
1287	2	64	1	1	2	G	G	G	G	C	C	I	D	C	C	G	G
1288	1	88	2	7	2	G	G	G	G	C	C	I	D	C	C	G	G
1289	1	46	1	4	2	G	G	G	G	C	C	D	D	C	C	G	G
1290	1	71	3	4	2	G	G	G	G	C	C	D	D	C	C	G	G
1291	1	63	3	7	2	G	G	G	G	C	C	I	I	C	C	G	G
1292	2	64	2	4	2	G	G	G	G	C	C	D	D	C	C	G	G
1293	2	69	2	4	2	G	G	G	G	C	C	I	D	C	C	G	G
1294	2	83	3	4	2	G	G	G	G	C	C	D	D	C	C	G	G
1295	2	62	1	4	2	G	G	G	G	C	C	D	D	C	C	G	G
1296	1	78	2	6	2	G	G	G	G	C	C	D	D	C	C	G	G
1297	1	66	2	1	2	G	G	G	G	C	C	D	D	C	C	G	G
1298	2	73	3	6	2	G	G	G	G	C	C	D	D	C	C	G	G
1299	1	49	3	2	2	G	G	G	G	C	C	D	D	C	C	G	G
1300	1	64	2	0	1	A	G	0	0	C	C	I	D	C	C	G	G
1301	1	66	3	0	1	G	G	G	G	C	C	D	D	C	C	G	G
1302	1	50	3	0	1	G	G	G	G	C	C	I	I	C	C	G	G
1303	1	61	2	0	1	G	G	G	G	C	C	D	D	C	C	G	G
1304	2	70	2	0	1	G	G	G	G	C	C	I	I	C	C	G	G
1305	1	72	3	0	1	G	G	G	G	C	C	I	I	C	C	G	G
1306	2	58	4	0	1	G	G	G	G	C	C	D	D	C	C	G	G
1307	2	73	2	0	1	G	G	G	G	C	C	I	I	C	C	G	G
1308	2	66	2	0	1	G	G	G	G	C	C	I	I	C	C	G	G
1309	1	63	2	0	1	G	G	G	G	C	C	D	D	C	C	G	G
1310	1	59	2	0	1	A	G	0	0	C	C	I	I	C	C	G	G
1311	2	39	3	0	1	G	G	G	G	C	C	D	D	C	C	G	G
1312	2	75	2	0	1	G	G	G	G	C	C	D	D	C	C	G	G
1313	2	60	2	0	1	G	G	G	G	C	C	D	D	C	C	G	G
1314	2	71	2	0	1	A	G	A	G	C	C	I	D	C	C	G	G
1315	2	64	2	4	2	G	G	G	G	C	C	I	I	C	C	G	G
1316	1	53	3	4	2	G	G	G	G	C	C	I	I	C	C	G	G
1317	2	48	3	4	2	G	G	G	G	C	C	I	D	C	C	G	G
1318	1	54	3	1	2	G	G	G	G	C	C	I	I	C	C	G	G
1319	2	51	3	4	2	G	G	G	G	C	C	I	I	C	C	G	G
1320	2	78	3	6	2	G	G	G	G	C	C	D	D	C	C	G	G
1321	1	40	3	3	2	G	G	G	G	C	C	D	D	C	C	G	G
1322	2	47	2	4	2	G	G	G	G	C	C	D	D	C	C	G	G
1323	1	65	3	4	2	G	G	G	G	C	C	I	D	C	C	G	G
1324	2	56	2	4	2	G	G	G	G	C	C	D	D	C	C	G	G
1325	2	68	3	1	2	G	G	G	G	C	C	D	D	C	C	G	G
1326	1	85	2	4	2	G	G	G	G	C	C	D	D	C	C	G	G
1327	1	45	3	4	2	G	G	G	G	C	C	I	I	C	C	G	G
1328	2	86	2	4	2	G	G	G	G	C	C	D	D	C	C	G	G
1329	1	75	2	1	2	G	G	G	G	C	C	I	I	C	C	G	G
1330	2	54	2	0	1	G	G	0	0	C	C	0	0	C	C	G	G
1331	1	62	1	0	1	G	G	G	G	C	C	D	D	C	C	G	G
1332	2	81	2	0	1	G	G	G	G	C	C	I	I	C	C	G	G
1333	1	63	2	0	1	G	G	G	G	C	C	D	D	C	C	G	G
1334	2	83	2	0	1	G	G	G	G	C	C	D	D	C	C	G	G
1335	2	58	1	0	1	G	G	0	0	C	C	D	D	C	C	G	G
1336	1	61	2	0	1	G	G	G	G	C	C	I	I	C	C	G	G
1337	1	45	3	0	1	G	G	G	G	C	C	D	D	C	C	G	G
1338	1	42	2	0	1	G	G	G	G	C	C	D	D	C	C	G	G
1339	2	57	1	0	1	G	G	G	G	C	C	D	D	C	C	G	G
1340	1	69	3	4	2	G	G	G	G	C	C	I	I	C	C	G	G
1341	1	60	3	6	2	G	G	G	G	C	C	I	I	C	C	G	G
1342	1	65	3	1	2	G	G	G	G	C	C	D	D	C	C	G	G
1343	1	73	3	2	2	G	G	0	0	C	C	D	D	C	C	G	G
1344	2	50	3	4	2	G	G	G	G	C	C	D	D	C	C	G	G
1345	1	64	3	1	2	G	G	G	G	C	C	I	I	C	C	A	G
1346	2	71	3	2	2	G	G	G	G	C	C	I	I	C	C	G	G
1347	1	56	1	4	2	G	G	G	G	C	C	D	D	C	C	G	G
1348	1	76	2	1	2	G	G	G	G	C	C	D	D	C	C	G	G
1349	1	49	3	1	2	G	G	G	G	C	C	I	I	C	C	G	G
1350	2	63	2	1	2	G	G	G	G	C	C	D	D	C	C	G	G
1351	1	69	2	4	2	G	G	G	G	C	C	I	I	C	C	G	G
1352	1	64	2	0	1	G	G	G	G	C	C	I	I	C	C	G	G
1353	1	65	2	0	1	G	G	G	G	C	C	I	D	C	C	G	G
1354	1	65	2	0	1	G	G	G	G	C	C	I	I	C	C	G	G
1355	1	66	3	0	1	G	G	G	G	C	C	I	I	C	C	G	G
1356	2	74	1	0	1	G	G	G	G	C	C	D	D	C	C	G	G
1357	1	88	2	0	1	G	G	G	G	C	C	I	D	C	C	G	G
1358	1	81	2	0	1	G	G	G	G	C	C	I	I	C	C	G	G
1359	2	63	1	0	1	G	G	G	G	C	C	I	I	C	C	G	G
1360	2	91	1	0	1	G	G	A	G	C	C	I	I	C	C	G	G
1361	2	59	2	0	1	G	G	G	G	C	C	I	D	C	C	G	G
1362	2	65	2	0	1	G	G	G	G	C	C	D	D	C	C	G	G
1363	1	56	2	0	1	G	G	G	G	C	C	D	D	C	C	G	G
1364	2	62	2	0	1	G	G	G	G	C	C	D	D	C	C	G	G
1365	2	60	2	0	1	G	G	G	G	C	C	D	D	C	C	G	G
1366	2	67	2	0	1	G	G	G	G	C	C	I	I	C	C	G	G
1367	1	74	2	4	2	G	G	G	G	C	C	D	D	C	C	G	G
1368	1	45	3	1	2	G	G	G	G	C	C	D	D	C	C	G	G
1369	2	74	3	2	2	G	G	G	G	C	C	I	I	C	C	G	G
1370	1	58	3	1	2	G	G	G	G	C	C	I	I	C	C	G	G
1371	2	67	2.40303	6	2	G	G	G	G	C	C	I	I	C	C	G	G
1372	2	74	3	6	2	G	G	G	G	C	C	I	I	C	C	G	G
1373	2	58	3	4	2	G	G	G	G	C	C	I	D	C	C	G	G
1374	2	49	3	3	2	G	G	G	G	C	C	D	D	C	C	G	G
1375	2	57	3	4	2	G	G	G	G	C	C	D	D	C	C	G	G
1376	1	68	2	1	2	G	G	G	G	C	C	I	I	C	C	G	G
1377	1	70	3	1	2	G	G	G	G	C	C	I	I	C	C	G	G
1378	2	63	3	4	2	G	G	G	G	C	C	I	D	C	C	G	G
1379	2	43	1	4	2	G	G	G	G	C	C	D	D	C	C	G	G
1380	2	62	3	4	2	G	G	G	G	C	C	D	D	C	C	G	G
1381	1	85	2	4	2	G	G	G	G	C	C	I	D	C	C	G	G
1382	1	64	2	0	1	G	G	0	0	C	C	I	D	C	C	G	G
1383	1	56	4	0	1	G	G	G	G	C	C	D	D	C	C	G	G
1384	2	53	1	0	1	A	G	A	G	C	C	I	I	C	C	G	G
1385	2	54	2	0	1	G	G	G	G	C	C	I	I	C	C	G	G
1386	2	60	2	0	1	G	G	G	G	C	C	I	I	C	C	G	G
1387	2	63	2	0	1	G	G	G	G	C	C	D	D	C	C	G	G
1388	1	38	3	0	1	A	G	A	G	C	C	D	D	C	C	G	G
1389	1	55	3	0	1	G	G	0	0	C	C	D	D	C	C	G	G
1390	1	68	2	0	1	G	G	G	G	C	C	D	D	C	C	G	G
1391	2	66	2	0	1	G	G	G	G	C	C	I	I	C	C	G	G
1392	2	55	1	0	1	G	G	G	G	C	C	D	D	C	C	G	G
1393	1	51	1	0	1	G	G	G	G	C	C	D	D	C	C	G	G
1394	1	59	2	0	1	G	G	G	G	C	C	I	I	C	C	G	G
1395	2	88	2.0465	0	1	G	G	G	G	C	C	D	D	C	C	G	G
1396	1	66	2	0	1	G	G	G	G	C	C	D	D	C	C	G	G
1397	1	70	3	2	2	G	G	G	G	C	C	D	D	C	C	G	G
1398	1	69	2	1	2	G	G	G	G	C	C	I	I	C	C	G	G
1399	2	73	2	1	2	G	G	G	G	C	C	I	I	C	C	G	G
1400	1	66	2	4	2	G	G	G	G	C	C	D	D	C	C	G	G
1401	2	59	2.40303	4	2	G	G	G	G	C	C	I	I	T	C	G	G
1402	2	71	2	4	2	G	G	G	G	C	C	D	D	C	C	G	G
1403	2	70	2	4	2	G	G	G	G	C	C	D	D	C	C	G	G
1404	1	62	3	4	2	G	G	0	0	C	C	D	D	C	C	G	G
1405	1	66	2	4	2	G	G	G	G	C	C	D	D	C	C	G	G
1406	1	82	2	2	2	G	G	G	G	C	C	I	I	C	C	A	G
1407	2	70	3	4	2	G	G	G	G	C	C	I	I	C	C	G	G
1408	2	58	2	1	2	G	G	G	G	C	C	D	D	C	C	G	G
1409	1	73	3	1	2	G	G	G	G	C	C	I	I	C	C	G	G
1410	1	55	1	0	1	G	G	A	G	C	C	I	D	C	C	G	G
1411	2	82	1	0	1	G	G	G	G	C	C	D	D	C	C	G	G
1412	2	58	1	0	1	G	G	0	0	C	C	0	0	C	C	G	G
1413	2	53	2	0	1	G	G	0	0	C	C	I	I	C	C	G	G
1414	2	61	1	0	1	G	G	0	0	C	C	I	I	C	C	G	G
1415	1	64	2	0	1	G	G	G	G	C	C	I	I	C	C	G	G
1416	1	65	3	0	1	G	G	0	0	C	C	D	D	C	C	G	G
1417	2	76	1	0	1	G	G	G	G	C	C	0	0	C	C	G	G
1418	2	64	1	0	1	G	G	G	G	C	C	D	D	C	C	G	G
1419	1	64	2	0	1	G	G	G	G	C	C	D	D	C	C	G	G
1420	2	55	1	0	1	G	G	G	G	C	C	I	I	C	C	G	G
1421	1	51	2	0	1	G	G	G	G	C	C	D	D	C	C	G	G
1422	1	49	2	0	1	G	G	G	G	C	C	D	D	C	C	G	G
1423	1	51	3	4	2	G	G	G	G	C	C	I	I	C	C	G	G
1424	2	76	4	4	2	G	G	G	G	C	C	I	I	C	C	G	G
1425	2	61	2	4	2	G	G	G	G	C	C	0	0	C	C	G	G
1426	1	76	2	1	2	G	G	G	G	C	C	I	I	C	C	G	G
1427	1	65	3	1	2	G	G	G	G	C	C	D	D	C	C	G	G
1428	2	68	2	4	2	G	G	G	G	C	C	D	D	C	C	G	G
1429	2	71	2	4	2	G	G	G	G	C	C	D	D	C	C	G	G
1430	2	51	3	4	2	G	G	G	G	C	C	D	D	C	C	A	G
1431	2	59	2	4	2	A	G	A	G	C	C	I	I	C	C	G	G
1432	2	52	2	4	2	G	G	G	G	C	C	D	D	C	C	G	G
1433	1	73	2	4	2	G	G	G	G	C	C	D	D	C	C	G	G
1434	2	75	2	4	2	G	G	G	G	C	C	D	D	C	C	G	G
1435	2	71	3	1	2	G	G	G	G	C	C	I	D	C	C	G	G
1436	2	76	4	4	2	G	G	G	G	C	C	D	D	C	C	G	G
1437	2	76	2	0	1	G	G	G	G	C	C	I	I	C	C	G	G
1438	2	81	1	0	1	G	G	G	G	C	C	I	I	C	C	G	G
1439	1	64	1	0	1	G	G	G	G	C	C	I	D	C	C	G	G
1440	2	74	1	0	1	G	G	G	G	C	C	D	D	C	C	G	G
1441	1	51	1	0	1	G	G	G	G	C	C	I	D	C	C	G	G
1442	2	72	2	0	1	G	G	G	G	C	C	I	I	C	C	G	G
1443	2	68	2	0	1	G	G	G	G	C	C	D	D	C	C	G	G
1444	2	60	4	0	1	G	G	G	G	C	C	D	D	C	C	G	G
1445	2	56	1	0	1	G	G	G	G	C	C	I	I	C	C	G	G
1446	1	73	2	2	2	G	G	G	G	C	C	I	I	C	C	G	G
1447	1	67	2	4	2	G	G	G	G	C	C	D	D	C	C	G	G
1448	2	74	1	4	2	G	G	G	G	C	C	I	I	C	C	G	G
1449	2	55	3	1	2	G	G	G	G	C	C	I	D	C	C	G	G
1450	2	61	3	4	2	G	G	G	G	C	C	I	I	C	C	G	G
1451	1	79	2	4	2	G	G	G	G	C	C	I	I	C	C	G	G
1452	2	64	2	4	2	G	G	G	G	C	C	I	D	C	C	G	G
1453	1	69	2	4	2	G	G	G	G	C	C	D	D	C	C	G	G
1454	2	53	2	4	2	G	G	G	G	C	C	I	I	C	C	G	G
1455	1	75	2	4	2	G	G	G	G	C	C	D	D	C	C	G	G
1456	2	70	4	4	2	G	G	G	G	C	C	D	D	C	C	G	G
1457	1	68	3	1	2	G	G	G	G	C	C	I	I	C	C	G	G
1458	1	51	3	4	2	G	G	G	G	C	C	I	I	C	C	G	G
1459	2	73	1	0	1	G	G	0	0	C	C	I	I	C	C	G	G
1460	1	67	1	0	1	G	G	G	G	C	C	I	I	C	C	G	G
1461	1	52	2	0	1	G	G	G	G	C	C	I	I	C	C	G	G
1462	1	52	3	0	1	G	G	G	G	C	C	D	D	C	C	G	G
1463	2	75	2	0	1	G	G	G	G	C	C	D	D	C	C	G	G
1464	2	51	3	0	1	G	G	G	G	C	C	D	D	C	C	G	G
1465	1	46	2	0	1	G	G	G	G	C	C	D	D	C	C	G	G
1466	2	66	1	0	1	G	G	G	G	C	C	I	I	C	C	G	G
1467	2	78	1	0	1	G	G	G	G	C	C	0	0	C	C	G	G
1468	2	78	2	0	1	G	G	G	G	C	C	D	D	C	C	G	G
1469	1	60	2	0	1	G	G	G	G	C	C	I	I	C	C	G	G
1470	1	87	2	0	1	G	G	G	G	C	C	I	I	T	C	G	G
1471	2	49	2	0	1	G	G	G	G	C	C	D	D	C	C	G	G
1472	2	64	2	0	1	G	G	G	G	C	C	D	D	C	C	G	G
1473	1	70	3	1	2	G	G	G	G	C	C	0	0	C	C	G	G
1474	1	65	2	2	2	G	G	G	G	C	C	I	I	C	C	G	G
1475	1	55	3	4	2	G	G	G	G	C	C	D	D	C	C	G	G
1476	1	64	2	4	2	G	G	G	G	C	C	I	I	C	C	G	G
1477	1	85	2	4	2	G	G	G	G	C	C	I	D	C	C	G	G
1478	1	72	2	4	2	G	G	G	G	C	C	D	D	C	C	G	G
1479	2	70	3	1	2	G	G	G	G	C	C	D	D	C	C	G	G
1480	2	59	2	1	2	G	G	G	G	C	C	D	D	C	C	G	G
1481	1	69	2	0	1	G	G	G	G	C	C	D	D	C	C	G	G
1482	2	66	1	0	1	G	G	0	0	C	C	I	D	C	C	G	G
1483	2	53	1	0	1	G	G	0	0	C	C	D	D	C	C	G	G
1484	1	83	2	0	1	G	G	G	G	C	C	I	I	C	C	G	G
1485	2	82	1	0	1	G	G	G	G	C	C	D	D	C	C	G	G
1486	2	58	3	0	1	G	G	G	G	C	C	D	D	C	C	G	G
1487	1	55	3	0	1	G	G	G	G	C	C	I	I	C	C	G	G
1488	1	61	1	0	1	G	G	G	G	C	C	I	D	C	C	G	G
1489	2	36	2	0	1	G	G	G	G	C	C	D	D	C	C	G	G
1490	2	70	2	0	1	G	G	G	G	C	C	D	D	C	C	G	G
1491	2	53	2	1	2	G	G	G	G	C	C	D	D	C	C	G	G
1492	1	73	2	4	2	G	G	G	G	C	C	I	I	C	C	G	G
1493	2	76	2	4	2	G	G	G	G	C	C	D	D	C	C	G	G
1494	1	81	3	4	2	G	G	G	G	C	C	D	D	C	C	G	G
1495	1	72	2	4	2	G	G	G	G	C	C	D	D	C	C	G	G
1496	1	71	2	7	2	G	G	G	G	C	C	D	D	C	C	G	G
1497	2	68	3	1	2	G	G	G	G	C	C	I	I	C	C	G	G
1498	1	84	2	7	2	G	G	G	G	C	C	I	D	C	C	G	G
1499	2	61	2	4	2	G	G	G	G	C	C	I	I	C	C	G	G
1500	2	48	3	4	2	G	G	G	G	C	C	D	D	C	C	G	G
1501	2	79	2	4	2	G	G	G	G	C	C	D	D	C	C	G	G
1502	1	70	2	0	1	G	G	G	G	C	C	D	D	C	C	G	G
1503	1	51	3	0	1	G	G	G	G	C	C	D	D	C	C	G	G
1504	2	60	1	0	1	G	G	G	G	C	C	D	D	C	C	G	G
1505	1	70	2	0	1	0	0	G	G	C	C	D	D	C	C	G	G
1506	1	57	1	0	1	G	G	G	G	C	C	D	D	C	C	G	G
1507	2	78	2	0	1	G	G	G	G	C	C	D	D	C	C	G	G
1508	2	61	1	0	1	G	G	G	G	C	C	D	D	C	C	G	G
1509	2	67	2	0	1	G	G	G	G	C	C	D	D	C	C	G	G
1510	1	56	2	0	1	G	G	G	G	C	C	I	I	C	C	G	G
1511	2	47	1	0	1	G	G	G	G	C	C	D	D	C	C	G	G
1512	1	55	2	0	1	G	G	G	G	C	C	D	D	C	C	G	G
1513	2	65	1	0	1	G	G	G	G	C	C	I	I	C	C	G	G
1514	2	79	2	4	2	G	G	G	G	C	C	D	D	C	C	G	G
1515	2	76	1	6	2	G	G	G	G	C	C	D	D	C	C	G	G
1516	2	66	3	4	2	G	G	G	G	C	C	I	I	C	C	G	G
1517	2	62	2.40303	4	2	G	G	G	G	C	C	I	D	C	C	G	G
1518	1	61	4	4	2	G	G	G	G	C	C	I	I	C	C	G	G
1519	2	64	2	4	2	G	G	G	G	C	C	D	D	C	C	G	G
1520	2	71	3	1	2	G	G	G	G	C	C	I	I	C	C	G	G
1521	1	61	3	1	2	G	G	G	G	C	C	D	D	C	C	G	G
1522	2	61	3	2	2	G	G	G	G	C	C	D	D	C	C	G	G
1523	1	66	3	1	2	G	G	G	G	C	C	D	D	C	C	G	G
1524	1	63	3	7	2	G	G	G	G	C	C	I	I	C	C	G	G
1525	2	61	3	1	2	G	G	G	G	C	C	D	D	C	C	G	G
1526	1	80	3	4	2	G	G	G	G	C	C	D	D	C	C	G	G
1527	1	75	2	4	2	G	G	G	G	C	C	I	I	C	C	G	G
1528	1	72	2	0	1	G	G	G	G	C	C	I	I	C	C	G	G
1529	1	51	1	0	1	A	G	A	G	C	C	D	D	C	C	G	G
1530	1	48	3	0	1	G	G	G	G	C	C	D	D	C	C	G	G
1531	1	71	2	0	1	G	G	G	G	C	C	I	I	C	C	G	G
1532	2	51	1	0	1	G	G	G	G	C	C	D	D	C	C	G	G
1533	1	60	2	0	1	G	G	G	G	C	C	I	I	C	C	G	G
1534	2	88	2	0	1	G	G	G	G	C	C	I	D	C	C	G	G
1535	1	57	3	0	1	G	G	G	G	C	C	D	D	C	C	G	G
1536	1	58	1	0	1	G	G	G	G	C	C	D	D	C	C	G	G
1537	2	53	1	0	1	G	G	G	G	C	C	I	D	C	C	G	G
1538	1	73	1	0	1	G	G	G	G	C	C	D	D	C	C	G	G
1539	2	52	1	0	1	G	G	G	G	C	C	D	D	C	C	G	G
1540	1	56	1	0	1	G	G	G	G	C	C	I	I	C	C	G	G
1541	1	57	3	0	1	G	G	G	G	C	C	D	D	C	C	G	G
1542	1	59	2	0	1	G	G	G	G	C	C	I	D	C	C	G	G
1543	1	79	2	6	2	G	G	G	G	C	C	D	D	C	C	G	G
1544	1	80	2	4	2	G	G	G	G	C	C	D	D	C	C	G	G
1545	1	60	3	4	2	G	G	G	G	C	C	D	D	C	C	G	G
1546	1	74	3	3	2	G	G	G	G	C	C	D	D	C	C	G	G
1547	1	62	3	1	2	G	G	G	G	C	C	D	D	C	C	G	G
1548	2	63	2	4	2	G	G	G	G	C	C	I	I	C	C	G	G
1549	1	79	2	4	2	G	G	G	G	C	C	I	I	C	C	G	G
1550	1	54	3	2	2	G	G	G	G	C	C	I	I	C	C	G	G
1551	2	53	3	2	2	G	G	G	G	C	C	I	I	C	C	G	G
1552	1	66	2	4	2	G	G	G	G	C	C	D	D	C	C	G	G
1553	2	69	2	4	2	G	G	G	G	C	C	D	D	C	C	G	G
1554	2	69	3	4	2	A	G	A	G	C	C	D	D	C	C	G	G
1555	1	73	2	0	1	G	G	0	0	C	C	I	I	C	C	G	G
1556	2	63	2	0	1	G	G	A	G	C	C	D	D	C	C	G	G
1557	1	52	2	0	1	G	G	A	G	C	C	D	D	C	C	G	G
1558	2	55	2	0	1	G	G	0	0	C	C	I	I	C	C	G	G
1559	1	55	3	0	1	G	G	0	0	C	C	I	I	C	C	G	G
1560	1	55	3	0	1	G	G	0	0	C	C	I	I	C	C	G	G
1561	1	68	2	0	1	G	G	G	G	C	C	D	D	C	C	G	G
1562	2	63	2	0	1	G	G	G	G	C	C	D	D	C	C	G	G
1563	2	67	2	0	1	G	G	G	G	C	C	D	D	C	C	G	G
1564	1	60	3	0	1	G	G	G	G	C	C	I	I	C	C	G	G
1565	2	68	1	0	1	G	G	G	G	C	C	D	D	C	C	G	G
1566	2	37	2	0	1	G	G	G	G	C	C	I	I	C	C	G	G
1567	2	61	1	0	1	G	G	G	G	C	C	D	D	C	C	G	G
1568	2	61	2	6	2	G	G	G	G	C	C	D	D	C	C	G	G
1569	2	74	2	4	2	G	G	G	G	C	C	D	D	C	C	G	G
1570	2	64	1	4	2	G	G	G	G	C	C	D	D	C	C	G	G
1571	1	89	2	4	2	G	G	G	G	C	C	I	D	C	C	G	G
1572	1	64	2	4	2	G	G	G	G	C	C	I	D	C	C	G	G
1573	1	71	2	4	2	G	G	G	G	C	C	I	I	C	C	G	G
1574	2	58	3	4	2	G	G	G	G	C	C	I	I	C	C	G	G
1575	1	76	3	1	2	G	G	G	G	C	C	D	D	C	C	G	G
1576	2	77	1	4	2	G	G	G	G	C	C	D	D	C	C	G	G
1577	2	66	1	4	2	G	G	G	G	C	C	I	I	C	C	G	G
1578	1	60	2	4	2	G	G	G	G	C	C	I	I	C	C	G	G
1579	2	82	2	4	2	G	G	G	G	C	C	I	D	C	C	G	G
1580	1	64	2	4	2	G	G	G	G	C	C	D	D	C	C	G	G
1581	1	69	2	4	2	G	G	G	G	C	C	D	D	C	C	G	G
1582	2	56	1	0	1	G	G	G	G	C	C	D	D	C	C	G	G
1583	1	79	2	0	1	G	G	G	G	C	C	0	0	C	C	G	G
1584	2	43	1	0	1	G	G	G	G	C	C	D	D	C	C	G	G
1585	1	69	2	0	1	G	G	G	G	C	C	D	D	C	C	G	G
1586	1	73	1	0	1	G	G	G	G	C	C	D	D	C	C	G	G
1587	1	60	1	0	1	A	G	A	G	C	C	D	D	C	C	G	G
1588	2	70	1	0	1	G	G	G	G	C	C	I	D	C	C	G	G
1589	1	33	1	0	1	A	G	A	G	C	C	D	D	C	C	G	G
1590	1	58	1	0	1	G	G	G	G	C	C	D	D	C	C	G	G
1591	2	91	2	0	1	G	G	G	G	C	C	I	I	C	C	G	G
1592	1	55	2	0	1	G	G	G	G	C	C	I	I	C	C	G	G
1593	1	58	1	0	1	G	G	G	G	C	C	D	D	C	C	G	G
1594	1	65	1	0	1	G	G	G	G	C	C	D	D	C	C	G	G
1595	2	36	1	0	1	G	G	G	G	C	C	D	D	C	C	G	G
1596	2	74	2	1	2	G	G	G	G	C	C	I	I	C	C	G	G
1597	2	71	1	4	2	G	G	G	G	C	C	I	D	C	C	G	G
1598	1	64	3	4	2	G	G	G	G	C	C	D	D	C	C	G	G
1599	1	83	2	4	2	G	G	G	G	C	C	D	D	C	C	G	G
1600	2	68	1	4	2	G	G	G	G	C	C	D	D	C	C	G	G
1601	1	65	2	4	2	G	G	G	G	C	C	D	D	C	C	G	G
1602	2	64	2	4	2	G	G	G	G	C	C	I	D	C	C	G	G
1603	1	68	3	2	2	A	G	G	G	C	C	D	D	C	C	G	G
1604	1	51	1	4	2	G	G	G	G	C	C	I	I	C	C	G	G
1605	2	82	2	4	2	G	G	G	G	C	C	D	D	C	C	G	G
1606	2	76	3	4	2	G	G	G	G	C	C	D	D	C	C	G	G
1607	1	65	2	6	2	G	G	G	G	C	C	D	D	C	C	G	G
1608	2	70	2	3	2	G	G	G	G	C	C	I	I	C	C	G	G
1609	1	60	2	1	2	G	G	G	G	C	C	D	D	C	C	G	G
1610	1	69	1	0	1	G	G	G	G	C	C	D	D	C	C	G	G
1611	2	78	4	0	1	G	G	G	G	C	C	I	D	C	C	G	G
1612	1	59	1	0	1	G	G	G	G	C	C	I	I	C	C	G	G
1613	1	58	1	0	1	G	G	G	G	C	C	D	D	C	C	G	G
1614	2	75	1	0	1	G	G	G	G	C	C	I	I	C	C	G	G
1615	2	56	3	0	1	G	G	G	G	C	C	D	D	C	C	G	G
1616	1	68	2	0	1	G	G	G	G	C	C	D	D	C	C	G	G
1617	2	70	1	0	1	G	G	G	G	C	C	D	D	C	C	G	G
1618	2	54	2	0	1	G	G	G	G	C	C	I	I	C	C	G	G
1619	1	73	2	0	1	G	G	G	G	C	C	I	I	T	C	G	G
1620	1	76	2	0	1	G	G	G	G	C	C	D	D	C	C	G	G
1621	2	43	2	0	1	G	G	0	0	C	C	D	D	C	C	G	G
1622	1	53	1	0	1	G	G	G	G	C	C	D	D	C	C	G	G
1623	1	44	1	0	1	G	G	G	G	C	C	D	D	C	C	G	G
1624	1	43	1	0	1	G	G	G	G	C	C	D	D	C	C	G	G
1625	2	83	2	4	2	G	G	0	0	C	C	D	D	C	C	G	G
1626	2	59	3	4	2	G	G	G	G	C	C	D	D	C	C	G	G
1627	1	59	2	2	2	G	G	0	0	C	C	I	I	C	C	G	G
1628	1	65	3	6	2	G	G	G	G	C	C	D	D	C	C	G	G
1629	1	72	2	4	2	G	G	G	G	C	C	D	D	C	C	G	G
1630	1	57	3	1	2	G	G	G	G	C	C	D	D	C	C	G	G
1631	1	59	3	4	2	G	G	G	G	C	C	D	D	T	C	G	G
1632	1	78	3	4	2	G	G	0	0	C	C	D	D	C	C	G	G
1633	1	39	2	6	2	G	G	0	0	C	C	D	D	C	C	G	G
1634	2	74	2	4	2	G	G	G	G	C	C	I	D	C	C	G	G
1635	1	66	2	4	2	G	G	0	0	C	C	D	D	C	C	G	G
1636	1	58	2	1	2	G	G	0	0	C	C	I	I	C	C	G	G
1637	2	48	2	0	1	G	G	A	G	C	C	D	D	C	C	G	G
1638	1	57	1	0	1	G	G	0	0	C	C	D	D	C	C	G	G
1639	1	56	3	0	1	G	G	G	G	C	C	I	I	C	C	G	G
1640	1	61	1	0	1	G	G	0	0	C	C	D	D	C	C	G	G
1641	1	37	1	0	1	G	G	0	0	C	C	D	D	C	C	G	G
1642	1	58	3	0	1	A	G	A	G	C	C	D	D	C	C	G	G
1643	2	64	1	0	1	G	G	G	G	C	C	D	D	C	C	G	G
1644	1	55	2	0	1	G	G	G	G	C	C	I	I	C	C	G	G
1645	1	74	2	0	1	G	G	G	G	C	C	D	D	C	C	G	G
1646	2	57	2	0	1	G	G	0	0	C	C	I	I	C	C	G	G
1647	1	63	2	0	1	G	G	G	G	C	C	I	I	C	C	G	G
1648	2	57	3	0	1	G	G	G	G	C	C	I	I	C	C	G	G
1649	1	71	3	1	2	G	G	G	G	C	C	I	I	C	C	G	G
1650	1	75	2	4	2	G	G	G	G	C	C	I	I	C	C	G	G
1651	2	82	2	1	2	G	G	G	G	C	C	D	D	C	C	G	G
1652	1	64	2	4	2	G	G	G	G	C	C	D	D	C	C	G	G
1653	2	70	2	4	2	G	G	G	G	C	C	I	D	C	C	G	G
1654	1	58	2	1	2	G	G	G	G	C	C	D	D	C	C	G	G
1655	2	67	3	2	2	G	G	G	G	C	C	D	D	C	C	G	G
1656	1	54	2	2	2	G	G	0	0	C	C	D	D	C	C	G	G
1657	2	60	2	4	2	G	G	G	G	C	C	D	D	C	C	G	G
1658	2	69	2	4	2	G	G	G	G	C	C	I	I	C	C	G	G
1659	1	60	3	4	2	G	G	G	G	C	C	D	D	C	C	G	G
1660	1	49	2	1	2	G	G	G	G	C	C	D	D	C	C	G	G
1661	1	71	2	1	2	G	G	G	G	C	C	D	D	C	C	G	G
1662	1	70	2	1	2	G	G	G	G	C	C	I	I	C	C	G	G
1663	1	74	2	0	1	G	G	G	G	C	C	I	I	C	C	G	G
1664	1	60	2	0	1	G	G	G	G	C	C	D	D	C	C	G	G
1665	1	39	1	0	1	G	G	G	G	C	C	I	I	C	C	G	G
1666	2	59	1	0	1	G	G	G	G	C	C	0	0	C	C	G	G
1667	1	40	1	0	1	G	G	G	G	C	C	D	D	C	C	G	G
1668	1	41	1	0	1	G	G	G	G	C	C	D	D	C	C	G	G
1669	1	59	1	0	1	G	G	G	G	C	C	D	D	C	C	G	G
1670	1	60	2	0	1	G	G	G	G	C	C	D	D	C	C	G	G
1671	2	48	1	0	1	G	G	G	G	C	C	I	D	C	C	G	G
1672	1	38	1	0	1	G	G	G	G	C	C	I	I	C	C	G	G
1673	2	54	2	0	1	G	G	G	G	C	C	I	I	C	C	G	G
1674	1	56	2	0	1	G	G	G	G	C	C	I	D	C	C	G	G
1675	2	67	2	6	2	G	G	G	G	C	C	D	D	C	C	G	G
1676	1	74	2	4	2	G	G	G	G	C	C	0	0	C	C	G	G
1677	2	54	2	5	2	G	G	G	G	C	C	D	D	C	C	G	G
1678	1	71	2	4	2	G	G	G	G	C	C	I	D	C	C	G	G
1679	2	54	2.40303	4	2	G	G	G	G	C	C	I	D	C	C	G	G
1680	2	68	3	4	2	G	G	G	G	C	C	D	D	C	C	G	G
1681	1	52	3	1	2	G	G	G	G	C	C	D	D	C	C	G	G
1682	2	74	2	4	2	G	G	G	G	C	C	D	D	C	C	G	G
1683	2	42	2	4	2	G	G	G	G	C	C	I	I	C	C	G	G
1684	2	80	3	3	2	G	G	G	G	C	C	D	D	C	C	G	G
1685	2	69	2	4	2	G	G	G	G	C	C	I	I	C	C	G	G
1686	2	66	3	7	2	G	G	G	G	C	C	I	I	C	C	G	G
1687	2	56	1	3	2	G	G	G	G	C	C	D	D	C	C	G	G
1688	2	73	2	1	2	G	G	G	G	C	C	I	I	C	C	G	G
1689	1	45	1	0	1	G	G	G	G	C	C	D	D	C	C	G	G
1690	1	72	2	0	1	G	G	G	G	C	C	I	I	C	C	G	G
1691	2	50	2	0	1	G	G	G	G	C	C	D	D	C	C	G	G
1692	2	63	1	0	1	G	G	G	G	C	C	D	D	C	C	G	G
1693	1	70	2	0	1	G	G	G	G	C	C	I	I	C	C	G	G
1694	2	57	2	0	1	G	G	G	G	C	C	I	D	C	C	G	G
1695	2	46	1	0	1	G	G	G	G	C	C	D	D	C	C	G	G
1696	2	42	1	0	1	G	G	G	G	C	C	D	D	C	C	G	G
1697	1	38	2	0	1	G	G	G	G	C	C	I	I	C	C	G	G
1698	2	69	1	0	1	G	G	G	G	C	C	I	I	C	C	G	G
1699	1	78	1	0	1	G	G	G	G	C	C	D	D	C	C	G	G
1700	1	71	2	0	1	G	G	G	G	C	C	I	D	C	C	G	G
1701	1	60	2	0	1	G	G	G	G	C	C	I	I	C	C	G	G
1702	1	71	2	4	2	G	G	G	G	C	C	D	D	C	C	G	G
1703	1	65	3	2	2	G	G	0	0	C	C	D	D	C	C	G	G
1704	2	61	2	1	2	G	G	G	G	C	C	I	I	C	C	G	G
1705	2	59	2	4	2	G	G	G	G	C	C	I	I	C	C	G	G
1706	2	66	2	4	2	G	G	G	G	C	C	D	D	C	C	G	G
1707	1	60	2	1	2	G	G	G	G	C	C	I	I	C	C	G	G
1708	1	65	3	6	2	G	G	G	G	C	C	D	D	C	C	G	G
1709	2	61	2	4	2	G	G	G	G	C	C	I	I	C	C	G	G
1710	1	67	2	4	2	G	G	A	G	C	C	D	D	C	C	G	G
1711	2	62	2	4	2	G	G	G	G	C	C	D	D	C	C	G	G
1712	1	72	2	4	2	G	G	G	G	C	C	I	I	C	C	G	G
1713	2	57	2	4	2	G	G	G	G	C	C	I	I	C	C	G	G
1714	1	74	1	0	1	G	G	G	G	C	C	D	D	C	C	G	G
1715	1	54	1	0	1	G	G	G	G	C	C	I	I	C	C	G	G
1716	1	61	1	0	1	G	G	0	0	C	C	D	D	C	C	G	G
1717	1	62	2	0	1	G	G	A	G	C	C	D	D	C	C	G	G
1718	1	74	2	0	1	A	G	A	G	C	C	I	I	C	C	G	G
1719	1	86	2	0	1	G	G	G	G	C	C	I	I	C	C	G	G
1720	1	75	1	0	1	G	G	G	G	C	C	I	I	C	C	G	G
1721	2	53	2	0	1	G	G	0	0	C	C	I	I	C	C	G	G
1722	1	82	1	0	1	G	G	0	0	C	C	D	D	C	C	G	G
1723	1	76	3	0	1	G	G	G	G	C	C	D	D	C	C	G	G
1724	1	82	2	0	1	G	G	G	G	C	C	I	I	C	C	G	G
1725	1	37	1	0	1	G	G	G	G	C	C	D	D	C	C	G	G
1726	1	63	2	0	1	G	G	G	G	C	C	I	I	C	C	G	G
1727	2	63	1	0	1	G	G	G	G	C	C	I	I	C	C	G	G
1728	1	58	3	2	2	G	G	G	G	C	C	I	I	C	C	G	G
1729	2	36	3	6	2	G	G	0	0	C	C	D	D	C	C	G	G
1730	2	56	2	6	2	G	G	G	G	C	C	I	I	C	C	G	G
1731	1	54	3	1	2	G	G	G	G	C	C	I	I	C	C	G	G
1732	2	72	3	1	2	G	G	G	G	C	C	I	I	C	C	G	G
1733	2	39	1	4	2	G	G	G	G	C	C	D	D	C	C	G	G
1734	2	76	2	3	2	G	G	G	G	C	C	D	D	C	C	G	G
1735	1	57	2	1	2	G	G	G	G	C	C	D	D	C	C	G	G
1736	1	78	3	1	2	G	G	G	G	C	C	I	I	C	C	G	G
1737	1	77	3	4	2	G	G	G	G	C	C	I	D	C	C	G	G
1738	2	74	2	4	2	G	G	G	G	C	C	D	D	C	C	G	G
1739	2	57	2.40303	4	2	G	G	G	G	C	C	I	I	C	C	G	G
1740	2	63	3	4	2	G	G	G	G	C	C	D	D	C	C	G	G
1741	1	77	2	1	2	G	G	G	G	C	C	0	0	C	C	G	G
1742	2	53	1	0	1	G	G	G	G	C	C	I	I	C	C	G	G
1743	1	56	1	0	1	G	G	G	G	C	C	D	D	C	C	G	G
1744	1	66	1	0	1	G	G	G	G	C	C	D	D	C	C	G	G
1745	2	50	1	0	1	A	G	A	G	C	C	D	D	C	C	G	G
1746	1	78	2.0465	0	1	G	G	G	G	C	C	I	I	C	C	G	G
1747	2	58	1	0	1	G	G	G	G	C	C	I	I	C	C	G	G
1748	1	46	1	0	1	G	G	G	G	C	C	I	I	C	C	G	G
1749	1	79	4	0	1	G	G	G	G	C	C	D	D	C	C	A	G
1750	2	66	1	0	1	G	G	G	G	C	C	0	0	C	C	G	G
1751	2	67	1	0	1	G	G	G	G	C	C	D	D	C	C	G	G
1752	1	78	1	0	1	A	G	A	G	C	C	D	D	C	C	G	G
1753	1	64	1	0	1	G	G	G	G	C	C	I	I	C	C	G	G
1754	2	52	1	0	1	G	G	G	G	C	C	D	D	C	C	G	G
1755	2	62	3	6	2	G	G	G	G	C	C	I	I	C	C	G	G
1756	2	66	1	6	2	G	G	G	G	C	C	D	D	C	C	G	G
1757	1	76	2	1	2	G	G	G	G	C	C	D	D	C	C	G	G
1758	2	45	1	4	2	G	G	G	G	C	C	I	D	C	C	G	G
1759	1	80	1	4	2	G	G	G	G	C	C	I	I	C	C	G	G
1760	2	65	3	4	2	G	G	G	G	C	C	I	I	C	C	G	G
1761	1	61	3	7	2	G	G	A	G	C	C	D	D	C	C	G	G
1762	1	82	2	4	2	A	G	0	0	C	C	D	D	C	C	G	G
1763	1	44	3	3	2	G	G	G	G	C	C	I	I	C	C	G	G
1764	1	78	2	3	2	G	G	G	G	C	C	D	D	C	C	G	G
1765	2	72	1	4	2	G	G	G	G	C	C	I	I	C	C	G	G
1766	1	60	3	2	2	G	G	G	G	C	C	I	I	C	C	G	G
1767	1	70	1	0	1	G	G	G	G	C	C	I	I	C	C	G	G
1768	1	61	1	0	1	G	G	G	G	C	C	D	D	C	C	G	G
1769	2	60	1	0	1	G	G	G	G	C	C	I	I	C	C	G	G
1770	2	57	1	0	1	G	G	G	G	C	C	I	I	C	C	G	G
1771	1	72	1	0	1	G	G	G	G	C	C	D	D	C	C	G	G
1772	2	58	1	0	1	G	G	G	G	C	C	I	I	C	C	G	G
1773	2	58	1	0	1	G	G	G	G	C	C	I	I	C	C	G	G
1774	2	49	1	0	1	A	G	A	G	C	C	D	D	C	C	G	G
1775	1	65	1	0	1	G	G	G	G	C	C	D	D	C	C	G	G
1776	1	56	1	0	1	G	G	G	G	C	C	D	D	C	C	G	G
1777	2	66	1	0	1	G	G	G	G	C	C	D	D	C	C	G	G
1778	2	42	1	0	1	G	G	G	G	C	C	I	I	C	C	G	G
1779	1	67	1	0	1	G	G	G	G	C	C	I	I	C	C	G	G
1780	1	73	2	1	2	G	G	G	G	C	C	D	D	C	C	G	G
1781	2	42	3	2	2	G	G	G	G	C	C	0	0	C	C	G	G
1782	2	71	2	88	2	G	G	G	G	C	C	D	D	C	C	G	G
1783	1	55	2	1	2	G	G	G	G	C	C	I	I	C	C	G	G
1784	1	72	4	2	2	G	G	G	G	C	C	I	I	C	C	G	G
1785	2	78	2	4	2	G	G	G	G	C	C	I	I	C	C	G	G
1786	1	74	2	4	2	G	G	G	G	C	C	I	I	C	C	G	G
1787	1	76	2.40303	4	2	G	G	G	G	C	C	D	D	C	C	G	G
1788	1	78	2	1	2	G	G	0	0	C	C	0	0	C	C	G	G
1789	1	73	2	1	2	G	G	G	G	C	C	I	D	C	C	G	G
1790	2	85	2	1	2	G	G	G	G	C	C	I	I	C	C	G	G
1791	2	65	4	4	2	G	G	G	G	C	C	D	D	C	C	G	G
1792	1	83	2	4	2	G	G	G	G	C	C	I	I	C	C	G	G
1793	1	76	2	1	2	G	G	G	G	C	C	I	I	C	C	G	G
1794	1	78	1	0	1	G	G	0	0	C	C	D	D	C	C	G	G
1795	2	70	1	0	1	G	G	0	0	C	C	D	D	C	C	G	G
1796	1	72	1	0	1	G	G	A	G	C	C	I	D	C	C	G	G
1797	2	67	1	0	1	G	G	A	G	C	C	I	I	C	C	G	G
1798	1	49	1	0	1	G	G	0	0	C	C	I	I	C	C	G	G
1799	1	54	1	0	1	G	G	0	0	C	C	I	I	C	C	G	G
1800	1	58	1	0	1	G	G	0	0	C	C	I	I	C	C	G	G
1801	1	77	1	0	1	G	G	A	G	C	C	D	D	C	C	G	G
1802	1	69	1	0	1	G	G	G	G	C	C	D	D	C	C	G	G
1803	2	45	1	0	1	G	G	0	0	C	C	D	D	C	C	G	G
1804	1	61	1	0	1	G	G	G	G	C	C	I	I	C	C	G	G
1805	2	75	1	0	1	G	G	G	G	C	C	I	I	C	C	G	G
1806	1	51	1	0	1	G	G	G	G	C	C	I	I	C	C	G	G
1807	1	66	2	0	1	G	G	G	G	C	C	D	D	C	C	G	G
1808	1	66	1	0	1	G	G	G	G	C	C	I	D	C	C	G	G
1809	2	69	1	0	1	G	G	G	G	C	C	I	I	C	C	G	G
1810	1	81	2	1	2	G	G	G	G	C	C	I	D	C	C	G	G
1811	2	91	2	1	2	G	G	G	G	C	C	D	D	C	C	G	G
1812	1	71	2	6	2	G	G	G	G	C	C	D	D	C	C	G	G
1813	1	73	2	4	2	G	G	G	G	C	C	D	D	C	C	G	G
1814	1	67	3	4	2	G	G	G	G	C	C	D	D	C	C	G	G
1815	1	58	3	1	2	G	G	G	G	C	C	D	D	C	C	G	G
1816	1	75	2	1	2	G	G	G	G	C	C	D	D	C	C	G	G
1817	2	61	1	4	2	G	G	G	G	C	C	I	I	C	C	G	G
1818	2	60	3	4	2	A	G	A	G	C	C	D	D	C	C	G	G
1819	2	51	3	4	2	G	G	G	G	C	C	D	D	C	C	G	G
1820	1	55	2	4	2	G	G	G	G	C	C	D	D	C	C	G	G
1821	1	72	3	4	2	G	G	G	G	C	C	D	D	C	C	G	G
1822	2	76	1	0	1	G	G	G	G	C	C	D	D	C	C	G	G
1823	2	76	1	0	1	G	G	0	0	C	C	D	D	C	C	G	G
1824	2	86	1	0	1	G	G	G	G	C	C	D	D	C	C	G	G
1825	1	76	1	0	1	G	G	G	G	C	C	D	D	C	C	A	G
1826	2	69	1	0	1	G	G	G	G	C	C	I	I	C	C	G	G
1827	1	69	1	0	1	G	G	G	G	C	C	D	D	C	C	G	G
1828	1	76	2	0	1	G	G	G	G	C	C	D	D	C	C	G	G
1829	2	78	1	0	1	G	G	G	G	C	C	I	D	C	C	G	G
1830	2	54	1	0	1	G	G	0	0	C	C	D	D	C	C	G	G
1831	1	67	2	0	1	G	G	G	G	C	C	D	D	C	C	G	G
1832	2	53	1	0	1	A	G	A	G	C	C	I	D	C	C	G	G
1833	2	67	1	0	1	G	G	G	G	C	C	D	D	C	C	G	G
1834	1	71	2	0	1	G	G	G	G	C	C	D	D	C	C	G	G
1835	1	71	4	0	1	G	G	G	G	C	C	I	D	C	C	G	G
1836	1	56	1	0	1	G	G	G	G	C	C	I	I	C	C	G	G
1837	2	68	2.40303	4	2	G	G	G	G	C	C	D	D	C	C	G	G
1838	2	78	3	3	2	G	G	G	G	C	C	D	D	C	C	G	G
1839	2	48	3	4	2	G	G	G	G	C	C	D	D	C	C	G	G
1840	1	76	2	6	2	G	G	G	G	C	C	I	I	C	C	G	G
1841	2	81	2	4	2	G	G	G	G	C	C	D	D	C	C	G	G
1842	1	74	3	6	2	G	G	G	G	C	C	D	D	C	C	G	G
1843	1	66	2	4	2	G	G	0	0	C	C	D	D	C	C	G	G
1844	2	54	1	4	2	G	G	G	G	C	C	D	D	C	C	G	G
1845	1	80	2	4	2	G	G	G	G	C	C	D	D	C	C	G	G
1846	2	75	2	1	2	G	G	G	G	C	C	I	D	C	C	G	G
1847	1	58	3	2	2	G	G	G	G	C	C	I	I	C	C	G	G
1848	2	79	1	4	2	G	G	G	G	C	C	I	I	C	C	G	G
1849	2	65	3	3	2	G	G	G	G	C	C	D	D	C	C	G	G
1850	2	70	2	4	2	G	G	G	G	C	C	D	D	C	C	G	G
1851	1	51	2	4	2	G	G	G	G	C	C	D	D	C	C	G	G
1852	2	70	1	0	1	G	G	G	G	C	C	I	I	C	C	G	G
1853	1	66	4	0	1	G	G	G	G	C	C	D	D	C	C	G	G
1854	1	63	1	0	1	G	G	G	G	C	C	I	I	C	C	G	G
1855	1	66	1	0	1	G	G	G	G	C	C	I	I	C	C	G	G
1856	2	32	1	0	1	G	G	G	G	C	C	D	D	C	C	G	G
1857	1	75	1	0	1	G	G	G	G	C	C	I	I	C	C	G	G
1858	2	69	1	0	1	G	G	G	G	C	C	D	D	C	C	G	G
1859	2	56	1	0	1	G	G	G	G	C	C	D	D	C	C	G	G
1860	2	53	1	0	1	G	G	G	G	C	C	D	D	C	C	G	G
1861	2	68	1	0	1	G	G	G	G	C	C	D	D	C	C	G	G
1862	1	68	1	0	1	G	G	G	G	C	C	D	D	C	C	G	G
1863	2	70	1	0	1	G	G	G	G	C	C	D	D	C	C	G	G
1864	1	72	1	0	1	G	G	G	G	C	C	I	D	C	C	G	G
1865	1	59	2	0	1	G	G	G	G	C	C	D	D	C	C	G	G
1866	2	73	1	0	1	G	G	G	G	C	C	I	I	C	C	G	G
1867	2	58	1	0	1	G	G	0	0	C	C	D	D	C	C	G	G
1868	2	64	3	1	2	G	G	G	G	C	C	D	D	C	C	G	G
1869	2	75	1	4	2	G	G	0	0	C	C	D	D	C	C	G	G
1870	1	56	3	4	2	G	G	G	G	C	C	I	I	C	C	G	G
1871	1	64	2	6	2	G	G	G	G	C	C	I	I	C	C	G	G
1872	1	61	2	4	2	G	G	G	G	C	C	0	0	C	C	G	G
1873	1	41	2	4	2	G	G	G	G	C	C	D	D	C	C	G	G
1874	2	85	3	3	2	G	G	G	G	C	C	I	I	C	C	G	G
1875	2	70	3	4	2	G	G	G	G	C	C	I	I	C	C	G	G
1876	1	67	2	4	2	G	G	0	0	C	C	D	D	C	C	G	G
1877	2	61	2	4	2	G	G	G	G	C	C	D	D	C	C	G	G
1878	2	73	2	4	2	G	G	G	G	C	C	I	I	C	C	G	G
1879	2	67	2	4	2	G	G	G	G	C	C	D	D	C	C	G	G
1880	1	60	3	1	2	G	G	G	G	C	C	D	D	C	C	G	G
1881	2	53	1	0	1	G	G	0	0	C	C	D	D	C	C	G	G
1882	2	77	1	0	1	G	G	0	0	C	C	D	D	C	C	G	G
1883	1	59	1	0	1	G	G	G	G	C	C	D	D	C	C	G	G
1884	1	69	1	0	1	G	G	A	G	C	C	I	I	C	C	G	G
1885	2	52	1	0	1	A	G	A	G	C	C	D	D	C	C	G	G
1886	1	66	1	0	1	G	G	G	G	C	C	I	I	C	C	G	G
1887	1	84	1	0	1	G	G	0	0	C	C	D	D	C	C	G	G
1888	2	63	1	0	1	G	G	0	0	C	C	D	D	C	C	G	G
1889	1	55	1	0	1	G	G	G	G	C	C	I	D	C	C	G	G
1890	1	66	1	0	1	G	G	G	G	C	C	D	D	C	C	G	G
1891	1	74	1	0	1	G	G	G	G	C	C	D	D	C	C	G	G
1892	1	60	2	0	1	G	G	G	G	C	C	I	I	C	C	G	G
1893	1	74	1	0	1	G	G	G	G	C	C	I	I	C	C	G	G
1894	1	75	1	0	1	G	G	G	G	C	C	I	I	C	C	G	G
1895	2	58	1	0	1	G	G	G	G	C	C	D	D	C	C	G	G
1896	1	50	1	4	2	G	G	G	G	C	C	D	D	C	C	G	G
1897	1	76	2	1	2	G	G	G	G	C	C	D	D	C	C	G	G
1898	2	40	3	4	2	G	G	G	G	C	C	D	D	C	C	G	G
1899	2	65	3	3	2	G	G	G	G	C	C	I	I	C	C	G	G
1900	2	75	2	1	2	G	G	G	G	C	C	I	I	C	C	G	G
1901	1	55	2	4	2	G	G	G	G	C	C	D	D	C	C	G	G
1902	2	63	3	6	2	G	G	G	G	C	C	D	D	C	C	G	G
1903	2	74	1	4	2	G	G	G	G	C	C	I	I	C	C	G	G
1904	2	71	2	4	2	G	G	G	G	C	C	I	I	C	C	G	G
1905	2	71	3	4	2	G	G	G	G	C	C	D	D	C	C	G	G
1906	1	71	2	2	2	G	G	G	G	C	C	D	D	C	C	G	G
1907	1	71	2	2	2	G	G	G	G	C	C	I	I	C	C	G	G
1908	1	74	2	1	2	G	G	G	G	C	C	I	D	C	C	G	G
1909	2	69	1	0	1	G	G	G	G	C	C	D	D	C	C	G	G
1910	2	70	1	0	1	G	G	G	G	C	C	D	D	C	C	G	G
1911	2	35	1	0	1	G	G	G	G	C	C	I	I	C	C	G	G
1912	2	57	1	0	1	G	G	G	G	C	C	0	0	C	C	G	G
1913	1	61	1	0	1	G	G	G	G	C	C	D	D	C	C	G	G
1914	2	88	1	0	1	G	G	G	G	C	C	D	D	C	C	G	G
1915	2	47	1	0	1	G	G	G	G	C	C	D	D	C	C	G	G
1916	1	62	1	0	1	G	G	G	G	C	C	D	D	C	C	G	G
1917	2	63	1	0	1	G	G	G	G	C	C	I	I	C	C	G	G
1918	2	73	1	0	1	G	G	G	G	C	C	D	D	C	C	G	G
1919	1	76	1	0	1	G	G	G	G	C	C	D	D	C	C	G	G
1920	1	69	1	0	1	G	G	G	G	C	C	D	D	C	C	G	G
1921	1	45	1	4	2	G	G	G	G	C	C	I	I	C	C	G	G
1922	1	85	3	2	2	G	G	G	G	C	C	D	D	C	C	G	G
1923	1	60	3	4	2	G	G	G	G	C	C	D	D	C	C	G	G
1924	1	83	3	6	2	G	G	G	G	C	C	D	D	C	C	G	G
1925	2	53	1	9	2	G	G	G	G	C	C	I	I	C	C	G	G
1926	2	84	2	4	2	G	G	G	G	C	C	D	D	C	C	G	G
1927	1	56	2	2	2	G	G	G	G	C	C	I	D	C	C	G	G
1928	1	66	3	4	2	G	G	G	G	C	C	I	I	C	C	G	G
1929	1	61	2	4	2	G	G	G	G	C	C	D	D	C	C	A	G
1930	2	70	3	4	2	G	G	G	G	C	C	D	D	C	C	G	G
1931	2	64	2	4	2	G	G	G	G	C	C	D	D	C	C	G	G
1932	1	46	4	2	2	G	G	G	G	C	C	D	D	C	C	G	G
1933	1	73	2	3	2	G	G	G	G	C	C	D	D	C	C	G	G
1934	1	76	1	0	1	G	G	G	G	C	C	I	D	C	C	G	G
1935	2	69	1	0	1	G	G	G	G	C	C	D	D	C	C	G	G
1936	1	69	1	0	1	G	G	G	G	C	C	D	D	C	C	G	G
1937	2	49	1	0	1	G	G	G	G	C	C	I	I	C	C	G	G
1938	1	81	2	0	1	G	G	G	G	C	C	I	I	C	C	G	G
1939	1	66	1	0	1	G	G	G	G	C	C	I	D	C	C	G	G
1940	1	70	2	0	1	G	G	G	G	C	C	I	I	C	C	G	G
1941	2	67	1	0	1	G	G	G	G	C	C	I	D	C	C	G	G
1942	1	56	1	0	1	G	G	G	G	C	C	D	D	C	C	G	G
1943	1	79	1	0	1	G	G	G	G	C	C	D	D	C	C	G	G
1944	1	61	1	0	1	G	G	G	G	C	C	I	I	C	C	G	G
1945	2	56	1	0	1	G	G	G	G	C	C	D	D	C	C	G	G
1946	2	65	1	0	1	G	G	G	G	C	C	D	D	C	C	G	G
1947	2	62	3	4	2	G	G	G	G	C	C	I	I	0	0	G	G
1948	2	46	3	4	2	G	G	G	G	C	C	I	I	C	C	G	G
1949	1	78	2	4	2	G	G	G	G	C	C	I	I	C	C	G	G
1950	1	71	2	1	2	G	G	G	G	C	C	I	I	C	C	G	G
1951	1	71	2	4	2	G	G	G	G	C	C	D	D	C	C	G	G
1952	1	61	2	1	2	G	G	G	G	C	C	D	D	C	C	G	G
1953	1	69	1	4	2	G	G	G	G	C	C	I	I	C	C	G	G
1954	1	50	1	4	2	G	G	G	G	C	C	I	I	C	C	G	G
1955	2	41	3	4	2	G	G	G	G	C	C	D	D	C	C	G	G
1956	1	59	3	1	2	G	G	G	G	C	C	D	D	C	C	G	G
1957	2	63	2	4	2	G	G	G	G	C	C	I	I	C	C	G	G
1958	1	82	3	4	2	G	G	G	G	C	C	D	D	C	C	G	G
1959	2	77	2	6	2	G	G	0	0	C	C	I	I	C	C	G	G
1960	2	66	1	0	1	G	G	G	G	C	C	I	D	C	C	G	G
1961	1	67	1	0	1	G	G	G	G	C	C	I	I	C	C	G	G
1962	1	53	1	0	1	G	G	G	G	C	C	D	D	C	C	G	G
1963	1	45	1	0	1	G	G	0	0	C	C	D	D	C	C	G	G
1964	1	62	1	0	1	G	G	G	G	C	C	D	D	C	C	G	G
1965	2	75	1	0	1	G	G	G	G	C	C	I	D	C	C	G	G
1966	1	67	1	0	1	G	G	G	G	C	C	D	D	C	C	G	G
1967	2	56	1	0	1	G	G	G	G	C	C	I	I	C	C	G	G
1968	2	52	1	0	1	A	G	A	G	C	C	D	D	C	C	G	G
1969	2	78	1	0	1	G	G	G	G	C	C	D	D	C	C	G	G
1970	2	74	1	0	1	G	G	G	G	C	C	D	D	C	C	G	G
1971	2	58	1	0	1	G	G	G	G	C	C	D	D	C	C	G	G
1972	2	72	2	4	2	G	G	G	G	C	C	I	D	C	C	G	G
1973	2	70	3	1	2	G	G	G	G	C	C	I	I	C	C	G	G
1974	2	70	1	4	2	G	G	G	G	C	C	I	I	C	C	G	G
1975	2	50	2	4	2	G	G	G	G	C	C	I	D	C	C	G	G
1976	1	60	3	1	2	G	G	G	G	C	C	I	I	C	C	G	G
1977	2	58	2	4	2	G	G	G	G	C	C	I	D	C	C	G	G
1978	1	74	2	1	2	G	G	G	G	C	C	I	I	C	C	G	G
1979	2	52	3	4	2	G	G	G	G	C	C	D	D	C	C	G	G
1980	1	62	3	1	2	G	G	G	G	C	C	I	I	C	C	G	G
1981	1	59	1	4	2	G	G	G	G	C	C	D	D	C	C	G	G
1982	1	67	2	4	2	G	G	G	G	C	C	I	I	C	C	G	G
1983	1	52	3	4	2	G	G	G	G	C	C	I	I	C	C	G	G
1984	2	56	1	4	2	G	G	G	G	C	C	I	I	C	C	G	G
1985	2	58	2	3	2	G	G	G	G	C	C	I	I	C	C	G	G
1986	1	68	3	2	2	G	G	G	G	C	C	D	D	C	C	G	G
1987	1	50	1	0	1	G	G	G	G	C	C	I	I	C	C	G	G
1988	1	56	1	0	1	G	G	G	G	C	C	I	I	C	C	G	G
1989	1	48	1	0	1	G	G	G	G	C	C	0	0	C	C	G	G
1990	1	53	1	0	1	G	G	G	G	C	C	D	D	C	C	G	G
1991	1	56	1	0	1	G	G	G	G	C	C	D	D	C	C	G	G
1992	2	73	1	0	1	G	G	G	G	C	C	I	I	C	C	G	G
1993	2	80	1	0	1	G	G	G	G	C	C	I	I	C	C	G	G
1994	1	52	2.0465	0	1	G	G	G	G	C	C	D	D	C	C	G	G
1995	2	55	1	0	1	G	G	G	G	C	C	I	I	C	C	G	G
1996	2	80	1	0	1	G	G	G	G	C	C	D	D	C	C	G	G
1997	2	41	1	0	1	G	G	G	G	C	C	I	I	C	C	G	G
1998	1	79	2	0	1	G	G	G	G	C	C	0	0	C	C	G	G
[truncated: 8,270 more rows]

## Sheet: Data_3
Source Data 3. Raw data of germline mutations in MSK-IMPACT dataset
Tumor_Sample_Barcode	Normal_Sample	CANCER_TYPE	Cancer_Subtype	Sex	Ancestry	Smoking_status_ever_vs_never.	Somatic_TP53_mutation_status	Somatic_EGFR_mutations_status	Somatic_KRAS_mutation_status	ATM_SNP	loss_of_heterozygosity._ATM	allelic_imbalance_ATM	LOH_ALT
A-fb1a7bb70ff2-T01-IM3	A-fb1a7bb70ff2-N01-IM3	Non-SCLC	LUAD	Female	Euro	former	NO	NO	YES	Absent	NA	NA	NO
A-3d8e5855e4f4-T01-IM3	A-3d8e5855e4f4-N01-IM3	Non-SCLC	LUAD	Male	Euro	former	YES	NO	NO	Absent	NA	NA	NO
A-9453d2a7894e-T01-IM6	A-9453d2a7894e-N01-IM6	Non-SCLC	LUAD	Female	Euro	former	NO	NO	YES	Absent	NA	NA	NO
A-f26cffbeb847-T01-IM3	A-f26cffbeb847-N01-IM3	Non-SCLC	LUAD	NA	Euro	former	NO	NO	YES	Absent	NA	NA	NO
A-1ad239ed4d81-T01-IM5	A-1ad239ed4d81-N01-IM5	Non-SCLC	LUAD	Male	Euro	former	YES	NO	NO	Absent	NA	NA	NO
A-b0b804b52ba3-T01-IM6	A-b0b804b52ba3-N01-IM6	Non-SCLC	LUAD	Male	Euro	former	NO	YES	NO	Absent	NA	NA	NO
A-b2803199ca31-T01-IM3	A-b2803199ca31-N01-IM3	Non-SCLC	LUAD	NA	Euro	former	YES	NO	NO	Absent	NA	NA	NO
A-6051e416c2ef-T01-IM6	A-6051e416c2ef-N01-IM6	Non-SCLC	LUAD	Female	Euro	current	YES	NO	YES	Absent	NA	NA	NO
A-15016a69978d-T01-IM3	A-15016a69978d-N01-IM3	Non-SCLC	LUAD	NA	Euro	former	YES	NO	YES	Absent	NA	NA	NO
A-2cfff33fce5b-T01-IM6	A-2cfff33fce5b-N01-IM6	Non-SCLC	LUAD	NA	Euro	current	YES	NO	NO	Absent	NA	NA	NO
A-d3e1857bf2f3-T01-IM5	A-d3e1857bf2f3-N01-IM5	Non-SCLC	LUAD	Female	Euro	never	NO	NO	NO	Absent	NA	NA	NO
A-f808965d0b09-T01-IM5	A-f808965d0b09-N01-IM5	Non-SCLC	LUAD	Female	Euro	former	NO	NO	YES	Absent	NA	NA	NO
A-a61358676007-T01-IM6	A-a61358676007-N01-IM6	Non-SCLC	LUAD	Female	Euro	former	YES	NO	YES	Absent	NA	NA	NO
A-ab88444ed051-T01-IM5	A-ab88444ed051-N01-IM5	Non-SCLC	LUAD	Female	Euro	former	NO	NO	YES	Absent	NA	NA	NO
A-b93205103b28-T01-IM5	A-b93205103b28-N01-IM5	Non-SCLC	LUAD	Female	Euro	current	NO	NO	NO	Absent	NA	NA	NO
A-438045990c6d-T01-IM5	A-438045990c6d-N01-IM5	Non-SCLC	LUAD	Female	Euro	former	NO	NO	NO	Absent	NA	NA	NO
A-5398622f61b6-T01-IM3	A-5398622f61b6-N01-IM3	Non-SCLC	LUAD	NA	Euro	former	YES	NO	NO	Absent	NA	NA	NO
A-ab27b9742b4c-T01-IM5	A-ab27b9742b4c-N01-IM5	Non-SCLC	LUAD	Female	Euro	former	YES	NO	YES	Absent	NA	NA	NO
A-f6fbd7e956f5-T01-IM6	A-f6fbd7e956f5-N01-IM6	Non-SCLC	LUAD	Male	Euro	never	YES	NO	NO	Absent	NA	NA	NO
A-f0460ff02e4a-T01-IM3	A-f0460ff02e4a-N01-IM3	Non-SCLC	LUAD	NA	Euro	former	NO	NO	NO	Absent	NA	NA	NO
A-c789329476d0-T01-IM6	A-c789329476d0-N01-IM6	Non-SCLC	LUAD	Female	Euro	former	NO	NO	YES	Absent	NA	NA	NO
A-c396704f2ca3-T01-IM5	A-c396704f2ca3-N01-IM5	Non-SCLC	LUAD	Female	Euro	current	YES	NO	NO	Absent	NA	NA	NO
A-8970d07a30cb-T01-IM5	A-8970d07a30cb-N01-IM5	Non-SCLC	LUAD	Male	Euro	current	YES	NO	YES	Absent	NA	NA	NO
A-bf62aecff626-T01-IM3	A-bf62aecff626-N01-IM3	Non-SCLC	LUAD	NA	Euro	former	NO	NO	NO	Absent	NA	NA	NO
A-143c933c2872-T01-IM3	A-143c933c2872-N01-IM3	Non-SCLC	LUAD	Male	Euro	former	NO	NO	YES	Absent	NA	NA	NO
A-5dff9df934e3-T01-IM5	A-5dff9df934e3-N01-IM5	Non-SCLC	LUAD	Male	Euro	current	NO	NO	NO	Absent	NA	NA	NO
A-7ce3acf349f7-T01-IM6	A-7ce3acf349f7-N01-IM6	Non-SCLC	LUAD	Female	NA	never	YES	NO	YES	Absent	NA	NA	NO
A-a8be78cf5464-T01-IM5	A-a8be78cf5464-N01-IM5	Non-SCLC	LUAD	Female	Euro	current	YES	NO	YES	Absent	NA	NA	NO
A-94d580e42bd0-T01-IM6	A-94d580e42bd0-N01-IM6	Non-SCLC	LUAD	Female	Euro	former	NO	NO	YES	Absent	NA	NA	NO
A-82d14bcfae3f-T01-IM5	A-82d14bcfae3f-N01-IM5	Non-SCLC	LUAD	Female	Euro	never	NO	NO	NO	Absent	NA	NA	NO
A-8634027f4394-T01-IM6	A-8634027f4394-N01-IM6	Non-SCLC	LUAD	Female	Euro	former	YES	YES	NO	Absent	NA	NA	NO
A-30d2c1a93a9c-T01-IM3	A-30d2c1a93a9c-N01-IM3	Non-SCLC	LUAD	Female	Euro	former	YES	NO	NO	Absent	NA	NA	NO
A-ba7a6bad5eac-T01-IM5	A-ba7a6bad5eac-N01-IM5	Non-SCLC	LUAD	Male	Euro	former	YES	YES	NO	Absent	NA	NA	NO
A-dffc1863ba97-T01-IM6	A-dffc1863ba97-N01-IM6	Non-SCLC	LUAD	Female	Euro	former	NO	NO	YES	Absent	NA	NA	NO
A-d5a4258f15a1-T01-IM5	A-d5a4258f15a1-N01-IM5	Non-SCLC	LUAD	Male	Euro	current	NO	NO	YES	Absent	NA	NA	NO
A-bbb1c6df5247-T01-IM3	A-bbb1c6df5247-N01-IM3	Non-SCLC	LUAD	NA	Euro	former	YES	YES	NO	Absent	NA	NA	NO
A-854162402a15-T01-IM5	A-854162402a15-N01-IM5	Non-SCLC	LUAD	Male	Euro	former	YES	NO	NO	Absent	NA	NA	NO
A-07929a3b29cf-T01-IM3	A-07929a3b29cf-N01-IM3	Non-SCLC	LUAD	NA	Euro	former	YES	NO	NO	Absent	NA	NA	NO
A-5c6495090095-T01-IM5	A-5c6495090095-N01-IM5	Non-SCLC	LUAD	Female	Euro	current	YES	NO	NO	Absent	NA	NA	NO
A-42a7161fa8cd-T01-IM5	A-42a7161fa8cd-N01-IM5	Non-SCLC	LUAD	Male	Euro	former	NO	NO	NO	Absent	NA	NA	NO
A-c73110ef54e3-T01-IM5	A-c73110ef54e3-N01-IM5	Non-SCLC	LUAD	Female	Euro	former	NO	NO	NO	Absent	NA	NA	NO
A-97f3f3f2b716-T01-IM5	A-97f3f3f2b716-N01-IM5	Non-SCLC	LUAD	Male	Euro	former	NO	NO	YES	Absent	NA	NA	NO
A-45b8df33d2ec-T01-IM6	A-45b8df33d2ec-N01-IM6	Non-SCLC	LUAD	Female	Euro	former	NO	NO	YES	Absent	NA	NA	NO
A-f8af38e70a13-T01-IM5	A-f8af38e70a13-N01-IM5	Non-SCLC	LUAD	Male	Euro	former	YES	NO	NO	Absent	NA	NA	NO
A-9934d47d1cd6-T01-IM6	A-9934d47d1cd6-N01-IM6	Non-SCLC	LUAD	Female	Euro	never	NO	NO	NO	Present			NO
A-92b7e1357f5b-T01-IM5	A-92b7e1357f5b-N01-IM5	Non-SCLC	LUAD	Male	NA	never	YES	NO	NO	Absent	NA	NA	NO
A-7f7e6c0b5431-T02-IM6	A-7f7e6c0b5431-N01-IM6	Non-SCLC	LUAD	Female	Euro	former	NO	YES	NO	Absent	NA	NA	NO
A-471a12efcc4c-T01-IM5	A-471a12efcc4c-N01-IM5	Non-SCLC	LUAD	Female	NA	former	NO	YES	NO	Absent	NA	NA	NO
A-c3664cc3d8f6-T01-IM3	A-c3664cc3d8f6-N01-IM3	Non-SCLC	LUAD	NA	Euro	former	NO	NO	YES	Absent	NA	NA	NO
A-316d98424868-T01-IM3	A-316d98424868-N01-IM3	Non-SCLC	LUAD	Female	NA	never	NO	NO	NO	Absent	NA	NA	NO
A-2cc9197f0ce9-T01-IM3	A-2cc9197f0ce9-N01-IM3	Non-SCLC	LUAD	Female	NA	former	YES	NO	NO	Absent	NA	NA	NO
A-9e13c33c8283-T01-IM6	A-9e13c33c8283-N01-IM6	Non-SCLC	LUAD	Female	African	current	NO	NO	NO	Absent	NA	NA	NO
A-5517033e79a5-T02-IM5	A-5517033e79a5-N01-IM5	Non-SCLC	LUAD	Female	Euro	former	NO	NO	YES	Absent	NA	NA	NO
A-bafa666bc1c5-T01-IM5	A-bafa666bc1c5-N01-IM5	Non-SCLC	LUAD	Female	Euro	former	YES	NO	NO	Absent	NA	NA	NO
A-1979ae39495a-T01-IM6	A-1979ae39495a-N01-IM6	Non-SCLC	LUAD	Female	Euro	former	NO	NO	YES	Absent	NA	NA	NO
A-13e465844aa5-T01-IM6	A-13e465844aa5-N01-IM6	Non-SCLC	LUAD	Male	Euro	former	NO	NO	NO	Absent	NA	NA	NO
A-7bca3edf4d86-T01-IM6	A-7bca3edf4d86-N01-IM6	Non-SCLC	LUAD	Female	Euro	former	YES	NO	YES	Absent	NA	NA	NO
A-854dbd04d2ad-T01-IM5	A-854dbd04d2ad-N01-IM5	Non-SCLC	LUAD	NA	Euro	former	YES	NO	NO	Absent	NA	NA	NO
A-8e8b4e92eb90-T01-IM5	A-8e8b4e92eb90-N01-IM5	Non-SCLC	LUAD	Female	Euro	former	YES	NO	YES	Absent	NA	NA	NO
A-197e57f3784c-T01-IM3	A-197e57f3784c-N01-IM3	Non-SCLC	LUAD	NA	Euro	current	YES	NO	NO	Absent	NA	NA	NO
A-465a97b2019c-T01-IM6	A-465a97b2019c-N01-IM6	Non-SCLC	LUAD	Female	Euro	former	YES	NO	YES	Present	TRUE	ALT_GAIN	YES
A-59aa38de55c6-T01-IM6	A-59aa38de55c6-N01-IM6	Non-SCLC	LUAD	Female	Euro	former	NO	NO	NO	Absent	NA	NA	NO
A-467c6308dcf7-T01-IM6	A-467c6308dcf7-N01-IM6	Non-SCLC	LUAD	Male	Euro	former	NO	NO	NO	Absent	NA	NA	NO
A-f9fe144a3eae-T01-IM3	A-f9fe144a3eae-N01-IM3	Non-SCLC	LUAD	Female	Euro	never	NO	NO	NO	Absent	NA	NA	NO
A-3388ceec0237-T01-IM6	A-3388ceec0237-N01-IM6	Non-SCLC	LUAD	Female	Euro	former	YES	NO	NO	Absent	NA	NA	NO
A-526880beb9fb-T01-IM5	A-526880beb9fb-N01-IM5	Non-SCLC	LUAD	NA	Euro	current	YES	NO	NO	Absent	NA	NA	NO
A-d47e10a4af91-T01-IM6	A-d47e10a4af91-N01-IM6	Non-SCLC	LUAD	Male	Euro	former	NO	NO	NO	Absent	NA	NA	NO
A-b6a95fb03efa-T01-IM3	A-b6a95fb03efa-N01-IM3	Non-SCLC	LUAD	NA	Euro	former	YES	NO	NO	Absent	NA	NA	NO
A-3ee348f36082-T01-IM6	A-3ee348f36082-N01-IM6	Non-SCLC	LUAD	Female	Euro	former	NO	NO	YES	Absent	NA	NA	NO
A-0208d4ba0713-T01-IM5	A-0208d4ba0713-N01-IM5	Non-SCLC	LUAD	Female	Euro	former	YES	NO	NO	Absent	NA	NA	NO
A-09592e7db94f-T01-IM5	A-09592e7db94f-N01-IM5	Non-SCLC	LUAD	Female	Euro	current	NO	NO	YES	Absent	NA	NA	NO
A-ec4ae0864920-T01-IM5	A-ec4ae0864920-N01-IM5	Non-SCLC	LUAD	Female	Euro	former	NO	NO	NO	Absent	NA	NA	NO
A-e1955a792c66-T01-IM5	A-e1955a792c66-N01-IM5	Non-SCLC	LUAD	Male	NA	never	YES	NO	NO	Absent	NA	NA	NO
A-c21df62d8e97-T01-IM5	A-c21df62d8e97-N01-IM5	Non-SCLC	LUAD	Female	Euro	former	NO	NO	YES	Absent	NA	NA	NO
A-c3c95bb6c9d8-T01-IM3	A-c3c95bb6c9d8-N01-IM3	Non-SCLC	LUAD	NA	Euro	former	YES	NO	NO	Absent	NA	NA	NO
A-99f279211d32-T01-IM5	A-99f279211d32-N01-IM5	Non-SCLC	LUAD	Male	Euro	former	YES	NO	YES	Absent	NA	NA	NO
A-632598430fb5-T01-IM6	A-632598430fb5-N01-IM6	Non-SCLC	LUAD	NA	Euro	former	NO	NO	NO	Absent	NA	NA	NO
A-6cf226864980-T01-IM3	A-6cf226864980-N01-IM3	Non-SCLC	LUAD	Male	Euro	former	YES	NO	YES	Absent	NA	NA	NO
A-fe1cc1c973f6-T01-IM5	A-fe1cc1c973f6-N01-IM5	Non-SCLC	LUAD	Male	Euro	never	YES	NO	NO	Absent	NA	NA	NO
A-657750d87068-T01-IM5	A-657750d87068-N01-IM5	Non-SCLC	LUAD	Female	NA	former	YES	NO	YES	Absent	NA	NA	NO
A-88b0edb0bb10-T01-IM5	A-88b0edb0bb10-N01-IM5	Non-SCLC	LUAD	Female	Euro	former	NO	NO	YES	Absent	NA	NA	NO
A-4e7f0809521a-T01-IM5	A-4e7f0809521a-N01-IM5	Non-SCLC	LUAD	Female	Euro	former	NO	NO	YES	Absent	NA	NA	NO
A-4a87e5618b16-T01-IM5	A-4a87e5618b16-N01-IM5	Non-SCLC	LUAD	Female	Euro	current	YES	NO	YES	Absent	NA	NA	NO
A-92c5ed7fc64c-T01-IM5	A-92c5ed7fc64c-N01-IM5	Non-SCLC	LUAD	Female	Euro	former	NO	NO	YES	Absent	NA	NA	NO
A-8d5e575b4661-T01-IM5	A-8d5e575b4661-N01-IM5	Non-SCLC	LUAD	NA	Euro	former	NO	NO	YES	Absent	NA	NA	NO
A-3ab3358cb17f-T01-IM3	A-3ab3358cb17f-N01-IM3	Non-SCLC	LUAD	NA	Euro	never	YES	NO	YES	Absent	NA	NA	NO
A-51abfc48e046-T01-IM3	A-51abfc48e046-N01-IM3	Non-SCLC	LUAD	Male	Euro	former	YES	NO	YES	Absent	NA	NA	NO
A-d61b0c733649-T01-IM6	A-d61b0c733649-N01-IM6	Non-SCLC	LUAD	Male	Euro	former	NO	NO	YES	Absent	NA	NA	NO
A-7f2d653cec14-T01-IM5	A-7f2d653cec14-N01-IM5	Non-SCLC	LUAD	Male	Euro	former	NO	NO	YES	Absent	NA	NA	NO
A-a4e43ce1efe8-T01-IM5	A-a4e43ce1efe8-N01-IM5	Non-SCLC	LUAD	Male	Euro	former	NO	NO	NO	Absent	NA	NA	NO
A-3507a2dc6f9f-T01-IM3	A-3507a2dc6f9f-N01-IM3	Non-SCLC	LUAD	NA	Euro	former	YES	NO	NO	Absent	NA	NA	NO
A-0334064cbc77-T01-IM3	A-0334064cbc77-N01-IM3	Non-SCLC	LUAD	NA	Euro	former	YES	NO	NO	Absent	NA	NA	NO
A-7ac59e3b4922-T01-IM6	A-7ac59e3b4922-N01-IM6	Non-SCLC	LUAD	Male	Euro	former	YES	YES	NO	Absent	NA	NA	NO
A-61a84bc1f524-T01-IM5	A-61a84bc1f524-N01-IM5	Non-SCLC	LUAD	Female	Euro	former	YES	NO	YES	Absent	NA	NA	NO
A-e3aa87f4d454-T01-IM5	A-e3aa87f4d454-N01-IM5	Non-SCLC	LUAD	Male	Euro	current	YES	NO	NO	Absent	NA	NA	NO
A-fc1c9e063201-T01-IM5	A-fc1c9e063201-N01-IM5	Non-SCLC	LUAD	Female	Euro	former	YES	NO	YES	Absent	NA	NA	NO
A-6e3eaee6dff0-T01-IM3	A-6e3eaee6dff0-N01-IM3	Non-SCLC	LUAD	NA	Euro	never	NO	NO	NO	Absent	NA	NA	NO
A-815b947911fd-T01-IM5	A-815b947911fd-N01-IM5	Non-SCLC	LUAD	Male	Euro	former	NO	NO	YES	Absent	NA	NA	NO
A-4fac30e52b7c-T01-IM3	A-4fac30e52b7c-N01-IM3	Non-SCLC	LUAD	Female	Euro	former	YES	NO	YES	Absent	NA	NA	NO
A-0da12b9908f4-T01-IM3	A-0da12b9908f4-N01-IM3	Non-SCLC	LUAD	NA	Euro	former	YES	NO	NO	Absent	NA	NA	NO
A-74719e84faba-T01-IM3	A-74719e84faba-N01-IM3	Non-SCLC	LUAD	Female	Euro	former	NO	NO	YES	Absent	NA	NA	NO
A-47f51cf40596-T01-IM3	A-47f51cf40596-N01-IM3	Non-SCLC	LUAD	Male	NA	former	YES	NO	NO	Absent	NA	NA	NO
A-4a5a453962f3-T01-IM5	A-4a5a453962f3-N01-IM5	Non-SCLC	LUAD	Female	NA	never	YES	NO	NO	Absent	NA	NA	NO
A-458963a1be74-T01-IM6	A-458963a1be74-N01-IM6	Non-SCLC	LUAD	Male	Euro	former	YES	NO	YES	Absent	NA	NA	NO
A-24c15597d448-T01-IM6	A-24c15597d448-N01-IM6	Non-SCLC	LUAD	Female	NA	never	YES	NO	NO	Absent	NA	NA	NO
A-b7875045b51f-T01-IM5	A-b7875045b51f-N01-IM5	Non-SCLC	LUAD	Male	Asian	former	NO	NO	YES	Absent	NA	NA	NO
A-952abd1f4891-T01-IM3	A-952abd1f4891-N01-IM3	Non-SCLC	LUAD	Male	Euro	former	NO	YES	NO	Absent	NA	NA	NO
A-70c8d81151b9-T01-IM6	A-70c8d81151b9-N01-IM6	Non-SCLC	LUAD	Female	NA	current	YES	NO	YES	Absent	NA	NA	NO
A-b2ab45d8b6c3-T01-IM6	A-b2ab45d8b6c3-N01-IM6	Non-SCLC	LUAD	Female	Asian	never	NO	NO	NO	Absent	NA	NA	NO
A-564a901112f3-T01-IM5	A-564a901112f3-N01-IM5	Non-SCLC	LUAD	Female	NA	never	NO	YES	NO	Absent	NA	NA	NO
A-f8feaa669401-T01-IM3	A-f8feaa669401-N01-IM3	Non-SCLC	LUAD	NA	Asian	former	YES	NO	NO	Absent	NA	NA	NO
A-2dc165418688-T01-IM5	A-2dc165418688-N01-IM5	Non-SCLC	LUAD	NA	NA	current	NO	NO	YES	Absent	NA	NA	NO
A-23c219696801-T01-IM5	A-23c219696801-N01-IM5	Non-SCLC	LUAD	Female	NA	former	YES	NO	NO	Absent	NA	NA	NO
A-cddb94257aaf-T02-IM6	A-cddb94257aaf-N01-IM6	Non-SCLC	LUAD	Female	NA	never	YES	YES	NO	Absent	NA	NA	NO
A-63cf4e15c666-T01-IM6	A-63cf4e15c666-N01-IM6	Non-SCLC	LUAD	Female	NA	current	YES	NO	NO	Absent	NA	NA	NO
A-13b636a24b38-T01-IM5	A-13b636a24b38-N01-IM5	Non-SCLC	LUAD	Female	NA	former	YES	NO	NO	Absent	NA	NA	NO
A-cbc5d2fce3ac-T01-IM5	A-cbc5d2fce3ac-N01-IM5	Non-SCLC	LUAD	Male	NA	former	NO	NO	YES	Absent	NA	NA	NO
A-a85ec2dd22b3-T01-IM5	A-a85ec2dd22b3-N01-IM5	Non-SCLC	LUAD	Male	African	current	YES	NO	NO	Absent	NA	NA	NO
A-a283ee68b45c-T01-IM5	A-a283ee68b45c-N01-IM5	Non-SCLC	LUAD	Male	African	current	YES	NO	YES	Absent	NA	NA	NO
A-e19994129459-T01-IM6	A-e19994129459-N01-IM6	Non-SCLC	LUAD	Female	Euro	current	YES	NO	NO	Absent	NA	NA	NO
A-75ad50c4010c-T01-IM6	A-75ad50c4010c-N01-IM6	Non-SCLC	LUAD	Female	Euro	former	NO	NO	YES	Absent	NA	NA	NO
A-c09ad9eed151-T01-IM5	A-c09ad9eed151-N01-IM5	Non-SCLC	LUAD	Female	Euro	former	YES	NO	NO	Absent	NA	NA	NO
A-d849c9d8db8a-T02-IM5	A-d849c9d8db8a-N01-IM5	Non-SCLC	LUAD	Female	Euro	never	YES	YES	NO	Absent	NA	NA	NO
A-af19f3b0cc7b-T01-IM5	A-af19f3b0cc7b-N01-IM5	Non-SCLC	LUAD	Female	Euro	never	YES	NO	NO	Absent	NA	NA	NO
A-ab2cad3a6247-T02-IM5	A-ab2cad3a6247-N01-IM5	Non-SCLC	LUAD	Female	Euro	former	NO	NO	YES	Absent	NA	NA	NO
A-ca958560e773-T01-IM5	A-ca958560e773-N01-IM5	Non-SCLC	LUAD	Male	Euro	former	YES	NO	YES	Absent	NA	NA	NO
A-6f9756de679d-T01-IM5	A-6f9756de679d-N01-IM5	Non-SCLC	LUAD	Female	Euro	former	YES	NO	NO	Absent	NA	NA	NO
A-67b538af72dc-T01-IM5	A-67b538af72dc-N01-IM5	Non-SCLC	LUAD	Male	Euro	never	NO	NO	NO	Absent	NA	NA	NO
A-b4f0b55a59a6-T01-IM5	A-b4f0b55a59a6-N01-IM5	Non-SCLC	LUAD	Female	Euro	former	NO	NO	YES	Present			NO
A-2948c162d428-T02-IM5	A-2948c162d428-N01-IM5	Non-SCLC	LUAD	Male	Euro	former	YES	YES	NO	Absent	NA	NA	NO
A-e9a35b280f9a-T01-IM6	A-e9a35b280f9a-N01-IM6	Non-SCLC	LUAD	Male	Euro	former	YES	NO	NO	Absent	NA	NA	NO
A-777894fb6224-T01-IM3	A-777894fb6224-N01-IM3	Non-SCLC	LUAD	Female	Euro	former	YES	NO	YES	Absent	NA	NA	NO
A-8eb10e806112-T01-IM3	A-8eb10e806112-N01-IM3	Non-SCLC	LUAD	NA	Euro	never	YES	YES	NO	Absent	NA	NA	NO
A-280502790c6d-T01-IM6	A-280502790c6d-N01-IM6	Non-SCLC	LUAD	Female	Euro	former	NO	NO	YES	Absent	NA	NA	NO
A-54c0839c1054-T01-IM6	A-54c0839c1054-N01-IM6	Non-SCLC	LUAD	Male	Euro	former	NO	NO	YES	Absent	NA	NA	NO
A-dd415c8c2346-T01-IM3	A-dd415c8c2346-N01-IM3	Non-SCLC	LUAD	Female	Euro	never	YES	NO	NO	Absent	NA	NA	NO
A-7426476d1c2a-T01-IM3	A-7426476d1c2a-N01-IM3	Non-SCLC	LUAD	NA	Euro	former	YES	NO	NO	Absent	NA	NA	NO
A-192bb3717419-T01-IM3	A-192bb3717419-N01-IM3	Non-SCLC	LUAD	Male	Euro	former	NO	NO	YES	Absent	NA	NA	NO
A-d484b7b9ec76-T01-IM5	A-d484b7b9ec76-N01-IM5	Non-SCLC	LUAD	Male	Euro	former	YES	NO	NO	Absent	NA	NA	NO
A-57254a2f76ac-T01-IM5	A-57254a2f76ac-N01-IM5	Non-SCLC	LUAD	Female	Euro	current	YES	NO	NO	Absent	NA	NA	NO
A-c59cc1bc0434-T01-IM5	A-c59cc1bc0434-N01-IM5	Non-SCLC	LUAD	Male	Euro	current	NO	NO	YES	Absent	NA	NA	NO
A-c9837375fffc-T01-IM6	A-c9837375fffc-N01-IM6	Non-SCLC	LUAD	Male	Euro	former	NO	NO	YES	Absent	NA	NA	NO
A-d1795c310f91-T02-IM5	A-d1795c310f91-N01-IM5	Non-SCLC	LUAD	Male	Euro	former	NO	NO	NO	Absent	NA	NA	NO
A-6c707128b502-T01-IM3	A-6c707128b502-N01-IM3	Non-SCLC	LUAD	Male	Euro	never	YES	NO	NO	Absent	NA	NA	NO
A-fa138e2717e7-T01-IM6	A-fa138e2717e7-N01-IM6	Non-SCLC	LUAD	Female	Euro	current	NO	NO	YES	Absent	NA	NA	NO
A-7c1ea0f884ef-T01-IM6	A-7c1ea0f884ef-N01-IM6	Non-SCLC	LUAD	NA	Euro	never	NO	NO	NO	Absent	NA	NA	NO
A-3fb35a5ad88f-T01-IM3	A-3fb35a5ad88f-N01-IM3	Non-SCLC	LUAD	NA	Euro	former	YES	NO	NO	Absent	NA	NA	NO
A-7d72c31ee974-T01-IM3	A-7d72c31ee974-N01-IM3	Non-SCLC	LUAD	Male	Euro	former	NO	NO	NO	Absent	NA	NA	NO
A-6e98ccfe0e51-T01-IM3	A-6e98ccfe0e51-N01-IM3	Non-SCLC	LUAD	NA	Euro	former	NO	NO	YES	Absent	NA	NA	NO
A-59ed6f8281c8-T01-IM3	A-59ed6f8281c8-N01-IM3	Non-SCLC	LUAD	NA	Euro	never	YES	YES	NO	Absent	NA	NA	NO
A-60b5b08e3150-T01-IM6	A-60b5b08e3150-N01-IM6	Non-SCLC	LUAD	NA	Euro	former	NO	NO	YES	Absent	NA	NA	NO
A-12731f2d9838-T01-IM3	A-12731f2d9838-N01-IM3	Non-SCLC	LUAD	Female	Euro	former	NO	NO	YES	Absent	NA	NA	NO
A-fb12a39bb78b-T01-IM3	A-fb12a39bb78b-N01-IM3	Non-SCLC	LUAD	NA	Euro	current	YES	NO	NO	Absent	NA	NA	NO
A-1c554231755d-T02-IM6	A-1c554231755d-N01-IM6	Non-SCLC	LUAD	Female	Euro	former	YES	NO	NO	Absent	NA	NA	NO
A-0f41e78a06ca-T01-IM5	A-0f41e78a06ca-N01-IM5	Non-SCLC	LUAD	Male	Euro	never	NO	NO	NO	Absent	NA	NA	NO
A-452d9528020c-T01-IM5	A-452d9528020c-N01-IM5	Non-SCLC	LUAD	Female	Euro	former	YES	NO	NO	Absent	NA	NA	NO
A-f838cef86d85-T02-IM6	A-f838cef86d85-N01-IM6	Non-SCLC	LUAD	Female	Euro	former	NO	NO	YES	Absent	NA	NA	NO
A-964160f935c0-T01-IM5	A-964160f935c0-N01-IM5	Non-SCLC	LUAD	Male	Euro	current	NO	NO	YES	Absent	NA	NA	NO
A-31337e4dd82f-T01-IM6	A-31337e4dd82f-N01-IM6	Non-SCLC	LUAD	Female	Euro	current	NO	NO	YES	Absent	NA	NA	NO
A-b81cb11009ef-T01-IM5	A-b81cb11009ef-N01-IM5	Non-SCLC	LUAD	Female	Euro	current	YES	NO	NO	Absent	NA	NA	NO
A-644f4d04f263-T01-IM5	A-644f4d04f263-N01-IM5	Non-SCLC	LUAD	Male	Euro	current	YES	NO	YES	Absent	NA	NA	NO
A-e34d9d9d3a8d-T01-IM6	A-e34d9d9d3a8d-N01-IM6	Non-SCLC	LUAD	Male	Euro	former	YES	NO	NO	Absent	NA	NA	NO
A-7aca8a3cf362-T01-IM5	A-7aca8a3cf362-N01-IM5	Non-SCLC	LUAD	Female	Euro	former	NO	NO	YES	Absent	NA	NA	NO
A-42a4614db7fb-T01-IM3	A-42a4614db7fb-N01-IM3	Non-SCLC	LUAD	NA	Euro	former	YES	NO	YES	Absent	NA	NA	NO
A-06c4c19654c6-T02-IM5	A-06c4c19654c6-N01-IM5	Non-SCLC	LUAD	Female	Euro	former	NO	NO	YES	Absent	NA	NA	NO
A-ec08695d1bdc-T01-IM5	A-ec08695d1bdc-N01-IM5	Non-SCLC	LUAD	Female	Euro	former	YES	NO	YES	Absent	NA	NA	NO
A-238747dee1e2-T01-IM3	A-238747dee1e2-N01-IM3	Non-SCLC	LUAD	Female	Euro	former	NO	NO	YES	Absent	NA	NA	NO
A-43b3d4372a4b-T01-IM5	A-43b3d4372a4b-N01-IM5	Non-SCLC	LUAD	Female	NA	former	YES	NO	NO	Absent	NA	NA	NO
A-cec1bcecedfd-T01-IM5	A-cec1bcecedfd-N01-IM5	Non-SCLC	LUAD	Male	NA	former	NO	NO	NO	Absent	NA	NA	NO
A-ea367eb1f5c4-T01-IM6	A-ea367eb1f5c4-N01-IM6	Non-SCLC	LUAD	Female	Asian	never	YES	YES	NO	Absent	NA	NA	NO
A-35eada33258e-T01-IM5	A-35eada33258e-N01-IM5	Non-SCLC	LUAD	Male	NA	current	NO	NO	YES	Absent	NA	NA	NO
A-b0a3989673fc-T01-IM5	A-b0a3989673fc-N01-IM5	Non-SCLC	LUAD	Male	NA	former	YES	NO	YES	Absent	NA	NA	NO
A-461eebb46640-T02-IM5	A-461eebb46640-N01-IM5	Non-SCLC	LUAD	Male	NA	former	NO	YES	NO	Absent	NA	NA	NO
A-6a10f17b1159-T01-IM5	A-6a10f17b1159-N01-IM5	Non-SCLC	LUAD	Female	African	former	YES	NO	NO	Absent	NA	NA	NO
A-dc3caa0ce9d9-T01-IM3	A-dc3caa0ce9d9-N01-IM3	Non-SCLC	LUAD	Female	Euro	former	YES	YES	NO	Absent	NA	NA	NO
A-1ada9d400657-T01-IM5	A-1ada9d400657-N01-IM5	Non-SCLC	LUAD	Male	Euro	former	NO	NO	NO	Absent	NA	NA	NO
A-4ead5e944453-T01-IM3	A-4ead5e944453-N01-IM3	Non-SCLC	LUAD	NA	Euro	never	YES	YES	NO	Absent	NA	NA	NO
A-a989ca94a01b-T01-IM5	A-a989ca94a01b-N01-IM5	Non-SCLC	LUAD	Female	Euro	former	YES	NO	YES	Absent	NA	NA	NO
A-f24358d0eb7e-T01-IM3	A-f24358d0eb7e-N01-IM3	Non-SCLC	LUAD	Female	Euro	never	YES	YES	NO	Absent	NA	NA	NO
A-6b8e2c294e7a-T03-IM6	A-6b8e2c294e7a-N01-IM6	Non-SCLC	LUAD	Female	Euro	never	NO	YES	NO	Absent	NA	NA	NO
A-974a012505c4-T01-IM6	A-974a012505c4-N01-IM6	Non-SCLC	LUAD	Female	Euro	former	YES	NO	YES	Absent	NA	NA	NO
A-809a49435e69-T01-IM3	A-809a49435e69-N01-IM3	Non-SCLC	LUAD	NA	Euro	former	NO	NO	YES	Absent	NA	NA	NO
A-4ffc6c07486e-T01-IM6	A-4ffc6c07486e-N01-IM6	Non-SCLC	LUAD	NA	Euro	former	YES	NO	NO	Present		REF_GAIN	NO
A-ccc67ed33c9e-T01-IM5	A-ccc67ed33c9e-N01-IM5	Non-SCLC	LUAD	Female	Euro	never	YES	YES	NO	Absent	NA	NA	NO
A-f4144e271155-T01-IM5	A-f4144e271155-N01-IM5	Non-SCLC	LUAD	Male	Euro	former	NO	NO	YES	Absent	NA	NA	NO
A-08951060690c-T01-IM6	A-08951060690c-N01-IM6	Non-SCLC	LUAD	Female	Euro	never	NO	NO	NO	Absent	NA	NA	NO
A-bcf3cb2fa408-T01-IM3	A-bcf3cb2fa408-N01-IM3	Non-SCLC	LUAD	Male	Euro	former	NO	NO	YES	Absent	NA	NA	NO
A-0ae19c21e040-T01-IM5	A-0ae19c21e040-N01-IM5	Non-SCLC	LUAD	Female	Euro	former	YES	NO	NO	Absent	NA	NA	NO
A-76c87ec120f7-T01-IM5	A-76c87ec120f7-N01-IM5	Non-SCLC	LUAD	Female	Euro	current	NO	NO	YES	Absent	NA	NA	NO
A-f398f6bf59ca-T01-IM6	A-f398f6bf59ca-N01-IM6	Non-SCLC	LUAD	Male	Euro	former	YES	NO	NO	Absent	NA	NA	NO
A-883a117e840b-T01-IM6	A-883a117e840b-N01-IM6	Non-SCLC	LUAD	Female	Euro	never	NO	NO	YES	Absent	NA	NA	NO
A-61f9e4c66aa4-T01-IM5	A-61f9e4c66aa4-N01-IM5	Non-SCLC	LUAD	Female	Euro	former	YES	NO	NO	Absent	NA	NA	NO
A-1b9ab598711f-T01-IM6	A-1b9ab598711f-N01-IM6	Non-SCLC	LUAD	Male	Euro	former	NO	NO	YES	Absent	NA	NA	NO
A-3c6bf96dffa3-T01-IM6	A-3c6bf96dffa3-N01-IM6	Non-SCLC	LUAD	Female	Euro	former	NO	NO	NO	Absent	NA	NA	NO
A-48c776bdd059-T01-IM6	A-48c776bdd059-N01-IM6	Non-SCLC	LUAD	Female	NA	former	YES	NO	YES	Absent	NA	NA	NO
A-25734ee7b578-T01-IM6	A-25734ee7b578-N01-IM6	Non-SCLC	LUAD	Female	Euro	former	YES	NO	YES	Absent	NA	NA	NO
A-69a3a8b62968-T02-IM5	A-69a3a8b62968-N01-IM5	Non-SCLC	LUAD	NA	Euro	never	YES	YES	NO	Absent	NA	NA	NO
A-213d2454fc6d-T01-IM6	A-213d2454fc6d-N01-IM6	Non-SCLC	LUAD	Female	Euro	former	YES	NO	YES	Absent	NA	NA	NO
A-2317a34d03f8-T01-IM3	A-2317a34d03f8-N01-IM3	Non-SCLC	LUAD	Female	Euro	former	YES	NO	NO	Absent	NA	NA	NO
A-6cfb5155ea89-T01-IM5	A-6cfb5155ea89-N01-IM5	Non-SCLC	LUAD	Female	Euro	former	YES	NO	NO	Absent	NA	NA	NO
A-7cd4458618c4-T01-IM6	A-7cd4458618c4-N01-IM6	Non-SCLC	LUAD	Female	Euro	never	YES	YES	NO	Absent	NA	NA	NO
A-870dfdf2dcf6-T02-IM5	A-870dfdf2dcf6-N01-IM5	Non-SCLC	LUAD	NA	Euro	never	NO	NO	NO	Absent	NA	NA	NO
A-9127df38d78b-T01-IM6	A-9127df38d78b-N01-IM6	Non-SCLC	LUAD	Female	Euro	current	NO	NO	YES	Absent	NA	NA	NO
A-7d34e0c3064b-T01-IM3	A-7d34e0c3064b-N01-IM3	Non-SCLC	LUAD	NA	Euro	former	YES	NO	NO	Absent	NA	NA	NO
A-febc29e95184-T01-IM5	A-febc29e95184-N01-IM5	Non-SCLC	LUAD	Female	Euro	current	NO	NO	YES	Absent	NA	NA	NO
A-576b47614964-T02-IM6	A-576b47614964-N01-IM6	Non-SCLC	LUAD	Male	NA	former	NO	NO	YES	Absent	NA	NA	NO
A-d13ca9993d70-T01-IM6	A-d13ca9993d70-N01-IM6	Non-SCLC	LUAD	Male	Euro	former	NO	NO	YES	Absent	NA	NA	NO
A-af572311db3b-T01-IM5	A-af572311db3b-N01-IM5	Non-SCLC	LUAD	Female	Euro	never	NO	NO	NO	Absent	NA	NA	NO
A-1052daf4f637-T01-IM6	A-1052daf4f637-N01-IM6	Non-SCLC	LUAD	NA	Euro	former	NO	NO	YES	Absent	NA	NA	NO
A-c58661dcc199-T02-IM3	A-c58661dcc199-N01-IM3	Non-SCLC	LUAD	Female	Euro	former	YES	NO	NO	Present	TRUE	REF_GAIN	NO
A-fd0f9fc7ef8f-T01-IM6	A-fd0f9fc7ef8f-N01-IM6	Non-SCLC	LUAD	Female	Euro	current	YES	NO	YES	Present	TRUE	ALT_GAIN	YES
A-2a2cca16e602-T01-IM5	A-2a2cca16e602-N01-IM5	Non-SCLC	LUAD	Female	Euro	former	YES	YES	NO	Absent	NA	NA	NO
A-048eec77fe88-T01-IM3	A-048eec77fe88-N01-IM3	Non-SCLC	LUAD	Female	Euro	former	YES	NO	NO	Absent	NA	NA	NO
A-ee519b018fc6-T01-IM5	A-ee519b018fc6-N01-IM5	Non-SCLC	LUAD	Female	Euro	never	NO	NO	NO	Absent	NA	NA	NO
A-cd34e0e69a5f-T02-IM5	A-cd34e0e69a5f-N01-IM5	Non-SCLC	LUAD	Female	Euro	never	YES	YES	NO	Absent	NA	NA	NO
A-258957256a2c-T01-IM5	A-258957256a2c-N01-IM5	Non-SCLC	LUAD	Male	Euro	never	YES	YES	NO	Absent	NA	NA	NO
A-8b3d115ea433-T01-IM6	A-8b3d115ea433-N01-IM6	Non-SCLC	LUAD	Male	Euro	former	YES	NO	NO	Absent	NA	NA	NO
A-df3ab9527663-T01-IM5	A-df3ab9527663-N01-IM5	Non-SCLC	LUAD	Female	Euro	former	YES	YES	NO	Absent	NA	NA	NO
A-1e0d1878399b-T01-IM6	A-1e0d1878399b-N01-IM6	Non-SCLC	LUAD	Female	Euro	former	NO	NO	YES	Absent	NA	NA	NO
A-9d3f1d6a743f-T01-IM6	A-9d3f1d6a743f-N01-IM6	Non-SCLC	LUAD	Female	Euro	former	NO	NO	NO	Absent	NA	NA	NO
A-741b4fe11f51-T01-IM5	A-741b4fe11f51-N01-IM5	Non-SCLC	LUAD	Male	Euro	never	NO	YES	NO	Absent	NA	NA	NO
A-bd953fc8ad95-T01-IM5	A-bd953fc8ad95-N01-IM5	Non-SCLC	LUAD	Male	Euro	former	YES	NO	NO	Absent	NA	NA	NO
A-360e59455a35-T01-IM6	A-360e59455a35-N01-IM6	Non-SCLC	LUAD	Female	Euro	current	YES	NO	NO	Absent	NA	NA	NO
A-fed4a54c137e-T01-IM5	A-fed4a54c137e-N01-IM5	Non-SCLC	LUAD	Female	Euro	never	YES	YES	NO	Absent	NA	NA	NO
A-08966b0eb964-T01-IM5	A-08966b0eb964-N01-IM5	Non-SCLC	LUAD	Male	Euro	former	NO	NO	YES	Absent	NA	NA	NO
A-58e5567a6fa3-T01-IM3	A-58e5567a6fa3-N01-IM3	Non-SCLC	LUAD	Male	Euro	former	NO	NO	YES	Absent	NA	NA	NO
A-488893a21627-T01-IM3	A-488893a21627-N01-IM3	Non-SCLC	LUAD	Female	Euro	former	YES	NO	NO	Absent	NA	NA	NO
A-025d49f60765-T01-IM5	A-025d49f60765-N01-IM5	Non-SCLC	LUAD	Male	Euro	current	NO	NO	YES	Absent	NA	NA	NO
A-43ea5c6837be-T01-IM6	A-43ea5c6837be-N01-IM6	Non-SCLC	LUAD	Male	Euro	current	YES	NO	NO	Absent	NA	NA	NO
A-83c5105c1c19-T01-IM5	A-83c5105c1c19-N01-IM5	Non-SCLC	LUAD	Female	Euro	former	YES	YES	NO	Absent	NA	NA	NO
A-e13cf43856b2-T02-IM5	A-e13cf43856b2-N01-IM5	Non-SCLC	LUAD	Male	Euro	former	NO	NO	NO	Absent	NA	NA	NO
A-1246502a9fc0-T01-IM6	A-1246502a9fc0-N01-IM6	Non-SCLC	LUAD	Female	Euro	never	YES	NO	NO	Absent	NA	NA	NO
A-470d829b0477-T01-IM5	A-470d829b0477-N01-IM5	Non-SCLC	LUAD	Female	Euro	never	YES	YES	NO	Absent	NA	NA	NO
A-6d5eda097124-T01-IM6	A-6d5eda097124-N01-IM6	Non-SCLC	LUAD	Female	Euro	former	NO	NO	YES	Absent	NA	NA	NO
A-0d84e429a077-T01-IM5	A-0d84e429a077-N01-IM5	Non-SCLC	LUAD	Female	Euro	former	NO	NO	YES	Absent	NA	NA	NO
A-c0d6898fbca0-T01-IM6	A-c0d6898fbca0-N01-IM6	Non-SCLC	LUAD	Female	Euro	never	NO	NO	NO	Absent	NA	NA	NO
A-7c96822833cf-T01-IM6	A-7c96822833cf-N01-IM6	Non-SCLC	LUAD	Male	NA	former	NO	NO	YES	Absent	NA	NA	NO
A-b3abf0550e94-T02-IM6	A-b3abf0550e94-N01-IM6	Non-SCLC	LUAD	Male	Euro	former	NO	NO	NO	Absent	NA	NA	NO
A-ac50ebcbbea8-T01-IM5	A-ac50ebcbbea8-N01-IM5	Non-SCLC	LUAD	Female	NA	never	NO	YES	NO	Absent	NA	NA	NO
A-235c7dd279b4-T01-IM6	A-235c7dd279b4-N01-IM6	Non-SCLC	LUAD	Female	NA	never	NO	YES	NO	Absent	NA	NA	NO
A-262731ab22d4-T01-IM6	A-262731ab22d4-N01-IM6	Non-SCLC	LUAD	Female	NA	former	NO	NO	YES	Absent	NA	NA	NO
A-add068228ab4-T01-IM5	A-add068228ab4-N01-IM5	Non-SCLC	LUAD	Female	Asian	never	YES	NO	YES	Absent	NA	NA	NO
A-0721d6e72787-T01-IM5	A-0721d6e72787-N01-IM5	Non-SCLC	LUAD	Male	Asian	never	NO	YES	NO	Absent	NA	NA	NO
A-d87adf28845b-T01-IM3	A-d87adf28845b-N01-IM3	Non-SCLC	LUAD	NA	Asian	never	NO	YES	NO	Absent	NA	NA	NO
A-666440bccd62-T02-IM5	A-666440bccd62-N01-IM5	Non-SCLC	LUAD	Male	Euro	former	NO	YES	NO	Absent	NA	NA	NO
A-9763c8da05fc-T01-IM3	A-9763c8da05fc-N01-IM3	Non-SCLC	LUAD	NA	NA	current	YES	NO	YES	Absent	NA	NA	NO
A-5abdbf33c1db-T01-IM5	A-5abdbf33c1db-N01-IM5	Non-SCLC	LUAD	Female	NA	former	YES	NO	NO	Absent	NA	NA	NO
A-3583cc431663-T01-IM6	A-3583cc431663-N01-IM6	Non-SCLC	LUAD	Male	NA	current	NO	NO	YES	Absent	NA	NA	NO
A-47bde4cccbad-T01-IM6	A-47bde4cccbad-N01-IM6	Non-SCLC	LUAD	Male	Euro	never	YES	YES	NO	Absent	NA	NA	NO
A-b6580d704f20-T01-IM5	A-b6580d704f20-N01-IM5	Non-SCLC	LUAD	Female	Euro	former	NO	NO	YES	Absent	NA	NA	NO
A-1cdbca9baa08-T01-IM5	A-1cdbca9baa08-N01-IM5	Non-SCLC	LUAD	Female	Euro	former	YES	NO	NO	Absent	NA	NA	NO
A-26129d7543f4-T02-IM6	A-26129d7543f4-N01-IM6	Non-SCLC	LUAD	Female	Euro	former	NO	YES	YES	Absent	NA	NA	NO
A-1c9266ca6188-T01-IM3	A-1c9266ca6188-N01-IM3	Non-SCLC	LUAD	Male	Euro	former	NO	NO	NO	Absent	NA	NA	NO
A-93f2bc303c96-T01-IM6	A-93f2bc303c96-N01-IM6	Non-SCLC	LUAD	Female	Euro	never	YES	YES	NO	Absent	NA	NA	NO
A-3775db2a39c8-T01-IM6	A-3775db2a39c8-N01-IM6	Non-SCLC	LUAD	Female	Euro	current	YES	NO	YES	Absent	NA	NA	NO
A-f792032d9abb-T01-IM6	A-f792032d9abb-N01-IM6	Non-SCLC	LUAD	Female	Euro	current	YES	NO	NO	Absent	NA	NA	NO
A-8021f59899c6-T01-IM3	A-8021f59899c6-N01-IM3	Non-SCLC	LUAD	Female	Euro	current	YES	NO	NO	Absent	NA	NA	NO
A-ab1b689db98a-T01-IM5	A-ab1b689db98a-N01-IM5	Non-SCLC	LUAD	Female	Euro	former	YES	NO	NO	Absent	NA	NA	NO
A-e5495759a4e4-T01-IM5	A-e5495759a4e4-N01-IM5	Non-SCLC	LUAD	Female	Euro	former	YES	NO	NO	Absent	NA	NA	NO
A-9a5d206ccd2e-T01-IM5	A-9a5d206ccd2e-N01-IM5	Non-SCLC	LUAD	Female	Euro	former	YES	NO	YES	Absent	NA	NA	NO
A-e9ac5a35f11a-T01-IM3	A-e9ac5a35f11a-N01-IM3	Non-SCLC	LUAD	NA	Euro	former	NO	NO	NO	Absent	NA	NA	NO
A-64cc3d9e49b7-T01-IM6	A-64cc3d9e49b7-N01-IM6	Non-SCLC	LUAD	Male	Euro	former	NO	NO	YES	Absent	NA	NA	NO
A-18aa48b48e34-T02-IM5	A-18aa48b48e34-N01-IM5	Non-SCLC	LUAD	Female	Euro	former	NO	NO	YES	Absent	NA	NA	NO
A-32fa71200881-T01-IM6	A-32fa71200881-N01-IM6	Non-SCLC	LUAD	Female	Euro	former	YES	NO	YES	Absent	NA	NA	NO
A-64eec3be466d-T01-IM6	A-64eec3be466d-N01-IM6	Non-SCLC	LUAD	Female	Euro	former	NO	YES	NO	Absent	NA	NA	NO
A-661aa46fad00-T01-IM5	A-661aa46fad00-N01-IM5	Non-SCLC	LUAD	Female	Euro	former	YES	NO	NO	Absent	NA	NA	NO
A-1dacd52a5563-T01-IM3	A-1dacd52a5563-N01-IM3	Non-SCLC	LUAD	Female	Euro	current	NO	NO	YES	Absent	NA	NA	NO
A-010c35b4cf46-T01-IM5	A-010c35b4cf46-N01-IM5	Non-SCLC	LUAD	Female	Euro	current	YES	NO	NO	Absent	NA	NA	NO
A-975845eab244-T02-IM5	A-975845eab244-N01-IM5	Non-SCLC	LUAD	Female	Euro	never	NO	NO	NO	Absent	NA	NA	NO
A-c8d12d606c2e-T01-IM5	A-c8d12d606c2e-N01-IM5	Non-SCLC	LUAD	Female	Euro	former	NO	NO	YES	Absent	NA	NA	NO
A-3bb5847045a7-T01-IM6	A-3bb5847045a7-N01-IM6	Non-SCLC	LUAD	Male	Euro	never	NO	NO	NO	Absent	NA	NA	NO
A-8677af35356f-T01-IM5	A-8677af35356f-N01-IM5	Non-SCLC	LUAD	Male	Euro	former	YES	NO	NO	Absent	NA	NA	NO
A-6f0bd2118bf0-T01-IM6	A-6f0bd2118bf0-N01-IM6	Non-SCLC	LUAD	Male	Euro	former	NO	NO	YES	Absent	NA	NA	NO
A-31431128e51c-T01-IM6	A-31431128e51c-N01-IM6	Non-SCLC	LUAD	Female	Euro	former	YES	YES	NO	Absent	NA	NA	NO
A-08ce1c49bc11-T01-IM5	A-08ce1c49bc11-N01-IM5	Non-SCLC	LUAD	Female	Euro	current	YES	NO	YES	Absent	NA	NA	NO
A-846e27c93651-T01-IM6	A-846e27c93651-N01-IM6	Non-SCLC	LUAD	Female	Euro	former	YES	NO	YES	Absent	NA	NA	NO
A-707488bdf6c4-T01-IM6	A-707488bdf6c4-N01-IM6	Non-SCLC	LUAD	Female	Euro	current	YES	NO	YES	Absent	NA	NA	NO
A-e96cd08671e5-T01-IM5	A-e96cd08671e5-N01-IM5	Non-SCLC	LUAD	Female	Euro	former	NO	NO	NO	Absent	NA	NA	NO
A-a0c4345825cb-T01-IM6	A-a0c4345825cb-N01-IM6	Non-SCLC	LUAD	Female	Euro	former	YES	NO	YES	Absent	NA	NA	NO
A-869165df7285-T01-IM5	A-869165df7285-N01-IM5	Non-SCLC	LUAD	Male	Euro	current	YES	NO	NO	Absent	NA	NA	NO
A-96de35000d4e-T01-IM6	A-96de35000d4e-N01-IM6	Non-SCLC	LUAD	Female	Euro	current	YES	NO	YES	Absent	NA	NA	NO
A-74c63f380b94-T01-IM5	A-74c63f380b94-N01-IM5	Non-SCLC	LUAD	Female	Euro	former	YES	YES	NO	Absent	NA	NA	NO
A-878bb9ed3655-T01-IM6	A-878bb9ed3655-N01-IM6	Non-SCLC	LUAD	Male	Euro	former	YES	NO	YES	Absent	NA	NA	NO
A-813c47ccd6ee-T01-IM6	A-813c47ccd6ee-N01-IM6	Non-SCLC	LUAD	Female	Euro	never	NO	YES	NO	Absent	NA	NA	NO
A-844b03a3a9d5-T01-IM6	A-844b03a3a9d5-N01-IM6	Non-SCLC	LUAD	Male	Euro	former	YES	NO	NO	Absent	NA	NA	NO
A-0781ad1ff2b4-T01-IM6	A-0781ad1ff2b4-N01-IM6	Non-SCLC	LUAD	Female	Euro	current	NO	NO	YES	Absent	NA	NA	NO
A-efde0b598fb0-T01-IM6	A-efde0b598fb0-N01-IM6	Non-SCLC	LUAD	Female	Euro	never	YES	NO	YES	Absent	NA	NA	NO
A-81e802e5bdee-T01-IM6	A-81e802e5bdee-N01-IM6	Non-SCLC	LUAD	Male	Euro	current	NO	NO	YES	Absent	NA	NA	NO
A-df13efd55f87-T01-IM6	A-df13efd55f87-N01-IM6	Non-SCLC	LUAD	NA	Euro	never	YES	YES	NO	Absent	NA	NA	NO
A-6ff792c0be2e-T01-IM6	A-6ff792c0be2e-N01-IM6	Non-SCLC	LUAD	Female	Euro	former	YES	NO	YES	Absent	NA	NA	NO
A-b0a05db3dc6f-T01-IM6	A-b0a05db3dc6f-N01-IM6	Non-SCLC	LUAD	Female	Euro	never	YES	YES	NO	Absent	NA	NA	NO
A-f9db3f6a4c6f-T01-IM6	A-f9db3f6a4c6f-N01-IM6	Non-SCLC	LUAD	Female	Euro	current	NO	YES	NO	Absent	NA	NA	NO
A-ea5f8ea34373-T01-IM5	A-ea5f8ea34373-N01-IM5	Non-SCLC	LUAD	Female	Euro	former	YES	NO	NO	Present		REF_GAIN	NO
A-b323c133e419-T01-IM5	A-b323c133e419-N01-IM5	Non-SCLC	LUAD	Female	Euro	former	NO	NO	YES	Present		ALT_GAIN	NO
A-99aef3a7ee38-T01-IM6	A-99aef3a7ee38-N01-IM6	Non-SCLC	LUAD	Female	Euro	current	NO	NO	YES	Absent	NA	NA	NO
A-14e18a2903fe-T01-IM5	A-14e18a2903fe-N01-IM5	Non-SCLC	LUAD	Female	Euro	former	YES	NO	YES	Absent	NA	NA	NO
A-1fc6adf068d4-T02-IM5	A-1fc6adf068d4-N01-IM5	Non-SCLC	LUAD	Female	Euro	former	YES	YES	NO	Absent	NA	NA	NO
A-a5033a8abe77-T02-IM6	A-a5033a8abe77-N01-IM6	Non-SCLC	LUAD	Female	Euro	former	YES	NO	NO	Absent	NA	NA	NO
A-5574dee1c622-T01-IM6	A-5574dee1c622-N01-IM6	Non-SCLC	LUAD	Male	Euro	never	YES	NO	NO	Absent	NA	NA	NO
A-9e1ba2ef94b1-T01-IM3	A-9e1ba2ef94b1-N01-IM3	Non-SCLC	LUAD	NA	Euro	former	NO	NO	YES	Absent	NA	NA	NO
A-7bc2d3217312-T01-IM5	A-7bc2d3217312-N01-IM5	Non-SCLC	LUAD	Female	Euro	former	NO	NO	YES	Absent	NA	NA	NO
A-f1cbe50ef3a7-T01-IM5	A-f1cbe50ef3a7-N01-IM5	Non-SCLC	LUAD	Female	Euro	former	YES	NO	NO	Absent	NA	NA	NO
A-3afabf13d1db-T01-IM6	A-3afabf13d1db-N01-IM6	Non-SCLC	LUAD	Female	Euro	current	YES	NO	YES	Absent	NA	NA	NO
A-05a6513127d5-T01-IM6	A-05a6513127d5-N01-IM6	Non-SCLC	LUAD	Male	Euro	current	NO	NO	YES	Absent	NA	NA	NO
A-da0b53eac153-T01-IM6	A-da0b53eac153-N01-IM6	Non-SCLC	LUAD	Female	Euro	former	YES	YES	NO	Absent	NA	NA	NO
A-8f166e623e32-T01-IM6	A-8f166e623e32-N01-IM6	Non-SCLC	LUAD	Female	NA	former	NO	NO	NO	Absent	NA	NA	NO
A-a674d34ca398-T01-IM5	A-a674d34ca398-N01-IM5	Non-SCLC	LUAD	Male	Euro	former	YES	NO	YES	Absent	NA	NA	NO
A-682eb1b328f3-T01-IM5	A-682eb1b328f3-N01-IM5	Non-SCLC	LUAD	NA	Euro	former	NO	NO	YES	Absent	NA	NA	NO
A-c35ac7fcef23-T01-IM5	A-c35ac7fcef23-N01-IM5	Non-SCLC	LUAD	Male	NA	former	NO	YES	NO	Absent	NA	NA	NO
A-a56c7ebcf28f-T01-IM6	A-a56c7ebcf28f-N01-IM6	Non-SCLC	LUAD	Female	Euro	former	YES	YES	NO	Absent	NA	NA	NO
A-6535a28e33fc-T02-IM3	A-6535a28e33fc-N01-IM3	Non-SCLC	LUAD	Female	Euro	former	YES	NO	NO	Absent	NA	NA	NO
A-520b13b57e0d-T01-IM6	A-520b13b57e0d-N01-IM6	Non-SCLC	LUAD	Male	Euro	never	NO	NO	NO	Absent	NA	NA	NO
A-d6d1dcf7e0c5-T01-IM5	A-d6d1dcf7e0c5-N01-IM5	Non-SCLC	LUAD	NA	Euro	former	NO	NO	YES	Absent	NA	NA	NO
A-4569fe4ae9b4-T01-IM3	A-4569fe4ae9b4-N01-IM3	Non-SCLC	LUAD	Male	Euro	current	YES	NO	NO	Absent	NA	NA	NO
A-ad84bee9235e-T01-IM5	A-ad84bee9235e-N01-IM5	Non-SCLC	LUAD	Female	Euro	former	NO	NO	NO	Absent	NA	NA	NO
A-e472efa5fc48-T01-IM3	A-e472efa5fc48-N01-IM3	Non-SCLC	LUAD	Female	Euro	former	NO	NO	NO	Absent	NA	NA	NO
A-0299a4bc4ca1-T01-IM5	A-0299a4bc4ca1-N01-IM5	Non-SCLC	LUAD	Male	Euro	former	YES	NO	NO	Absent	NA	NA	NO
A-a8744ceefe9e-T01-IM6	A-a8744ceefe9e-N01-IM6	Non-SCLC	LUAD	Female	Euro	former	NO	NO	NO	Absent	NA	NA	NO
A-a03b8f2b6e45-T01-IM6	A-a03b8f2b6e45-N01-IM6	Non-SCLC	LUAD	Female	Euro	former	NO	NO	NO	Absent	NA	NA	NO
A-893f0f2d82e6-T01-IM6	A-893f0f2d82e6-N01-IM6	Non-SCLC	LUAD	Female	Euro	former	NO	YES	NO	Absent	NA	NA	NO
A-75ae1fbd03bb-T01-IM5	A-75ae1fbd03bb-N01-IM5	Non-SCLC	LUAD	Male	Euro	former	YES	NO	YES	Absent	NA	NA	NO
A-8a105275d654-T01-IM6	A-8a105275d654-N01-IM6	Non-SCLC	LUAD	Male	Euro	former	NO	NO	YES	Absent	NA	NA	NO
A-1ddd626c518e-T01-IM6	A-1ddd626c518e-N01-IM6	Non-SCLC	LUAD	Male	Euro	never	NO	NO	NO	Present		REF_GAIN	NO
A-162506cb3a14-T01-IM6	A-162506cb3a14-N01-IM6	Non-SCLC	LUAD	Female	Euro	former	NO	YES	NO	Absent	NA	NA	NO
A-a8cd10d9f096-T01-IM6	A-a8cd10d9f096-N01-IM6	Non-SCLC	LUAD	Male	Euro	former	NO	NO	YES	Absent	NA	NA	NO
A-06380fd47651-T01-IM3	A-06380fd47651-N01-IM3	Non-SCLC	LUAD	NA	Euro	former	YES	NO	YES	Absent	NA	NA	NO
A-3de29f48766e-T02-IM5	A-3de29f48766e-N01-IM5	Non-SCLC	LUAD	Female	NA	never	YES	YES	NO	Absent	NA	NA	NO
A-675b3a014e05-T01-IM5	A-675b3a014e05-N01-IM5	Non-SCLC	LUAD	NA	Euro	former	NO	NO	YES	Absent	NA	NA	NO
A-1cc599364808-T01-IM5	A-1cc599364808-N01-IM5	Non-SCLC	LUAD	Male	NA	former	NO	NO	YES	Absent	NA	NA	NO
A-8b17a527ae8e-T01-IM6	A-8b17a527ae8e-N01-IM6	Non-SCLC	LUAD	Female	Euro	former	NO	YES	NO	Absent	NA	NA	NO
A-ee2762357479-T01-IM6	A-ee2762357479-N01-IM6	Non-SCLC	LUAD	Female	NA	never	NO	YES	NO	Absent	NA	NA	NO
A-59c836591b91-T01-IM5	A-59c836591b91-N01-IM5	Non-SCLC	LUAD	NA	Asian	never	YES	YES	NO	Absent	NA	NA	NO
A-4434bd2f1ecf-T01-IM3	A-4434bd2f1ecf-N01-IM3	Non-SCLC	LUAD	NA	NA	former	YES	NO	YES	Absent	NA	NA	NO
A-1c0ac0059207-T01-IM6	A-1c0ac0059207-N01-IM6	Non-SCLC	LUAD	Female	Asian	never	NO	NO	NO	Absent	NA	NA	NO
A-b739eff5b67a-T01-IM6	A-b739eff5b67a-N01-IM6	Non-SCLC	LUAD	Male	NA	former	YES	NO	YES	Absent	NA	NA	NO
A-224d33501b3f-T01-IM6	A-224d33501b3f-N01-IM6	Non-SCLC	LUAD	Female	Asian	never	YES	NO	NO	Absent	NA	NA	NO
A-121bbccfa4a6-T01-IM6	A-121bbccfa4a6-N01-IM6	Non-SCLC	LUAD	Male	Asian	former	NO	NO	NO	Absent	NA	NA	NO
A-2fe77f1d401a-T01-IM6	A-2fe77f1d401a-N01-IM6	Non-SCLC	LUAD	Female	NA	never	NO	YES	NO	Absent	NA	NA	NO
A-6e6bed4363ca-T01-IM6	A-6e6bed4363ca-N01-IM6	Non-SCLC	Other_NSCLC	NA	Asian	never	YES	YES	NO	Absent	NA	NA	NO
A-a8a679913e1c-T01-IM6	A-a8a679913e1c-N01-IM6	Non-SCLC	LUAD	Male	Asian	never	NO	YES	NO	Absent	NA	NA	NO
A-1e2d58d7843e-T01-IM5	A-1e2d58d7843e-N01-IM5	Non-SCLC	LUAD	NA	Asian	never	YES	YES	NO	Absent	NA	NA	NO
A-d69fabe73a7f-T01-IM6	A-d69fabe73a7f-N01-IM6	Non-SCLC	LUAD	Male	Asian	former	YES	YES	NO	Absent	NA	NA	NO
A-f687d78d44db-T01-IM6	A-f687d78d44db-N01-IM6	Non-SCLC	LUAD	Female	NA	former	NO	NO	YES	Absent	NA	NA	NO
A-ede9cbf6bf84-T01-IM3	A-ede9cbf6bf84-N01-IM3	Non-SCLC	LUAD	NA	NA	former	NO	NO	YES	Absent	NA	NA	NO
A-1ba20719a24b-T01-IM3	A-1ba20719a24b-N01-IM3	Non-SCLC	LUAD	NA	NA	former	YES	NO	NO	Absent	NA	NA	NO
A-a12a2dd99361-T01-IM3	A-a12a2dd99361-N01-IM3	Non-SCLC	LUAD	Female	NA	never	NO	YES	NO	Absent	NA	NA	NO
A-b684ed8e3817-T01-IM6	A-b684ed8e3817-N01-IM6	Non-SCLC	LUAD	Female	NA	former	NO	NO	YES	Absent	NA	NA	NO
A-8dfae5aa35b2-T02-IM6	A-8dfae5aa35b2-N01-IM6	Non-SCLC	LUAD	Male	NA	never	NO	NO	NO	Absent	NA	NA	NO
A-b32588fa946f-T03-IM6	A-b32588fa946f-N01-IM6	Non-SCLC	LUAD	Female	African	former	NO	NO	YES	Absent	NA	NA	NO
A-3059eb141d0f-T01-IM5	A-3059eb141d0f-N01-IM5	Non-SCLC	LUAD	Male	Euro	former	NO	NO	YES	Absent	NA	NA	NO
A-1b250a2375db-T01-IM5	A-1b250a2375db-N01-IM5	Non-SCLC	LUAD	Male	Euro	current	NO	NO	NO	Absent	NA	NA	NO
A-54bae7e8da8d-T01-IM3	A-54bae7e8da8d-N01-IM3	Non-SCLC	LUAD	Female	Euro	former	NO	NO	NO	Absent	NA	NA	NO
A-64662ed6e713-T01-IM3	A-64662ed6e713-N01-IM3	Non-SCLC	LUAD	Female	Euro	former	YES	NO	NO	Absent	NA	NA	NO
A-3d57cc94f4bd-T02-IM6	A-3d57cc94f4bd-N01-IM6	Non-SCLC	LUAD	Female	Euro	current	NO	NO	YES	Absent	NA	NA	NO
A-f08d9db0e8ee-T01-IM3	A-f08d9db0e8ee-N01-IM3	Non-SCLC	LUAD	Female	Euro	never	YES	NO	NO	Absent	NA	NA	NO
A-94b2953d3b7b-T01-IM3	A-94b2953d3b7b-N01-IM3	Non-SCLC	LUAD	Female	Euro	former	YES	NO	NO	Absent	NA	NA	NO
A-033f5a88da3a-T01-IM6	A-033f5a88da3a-N01-IM6	Non-SCLC	LUAD	Female	Euro	former	NO	NO	YES	Absent	NA	NA	NO
A-78a2b1848c28-T01-IM5	A-78a2b1848c28-N01-IM5	Non-SCLC	LUAD	Female	Euro	former	YES	NO	NO	Absent	NA	NA	NO
A-def66535fbd3-T01-IM6	A-def66535fbd3-N01-IM6	Non-SCLC	LUAD	Female	Euro	former	YES	NO	NO	Absent	NA	NA	NO
A-4a678b5d3a9f-T01-IM5	A-4a678b5d3a9f-N01-IM5	Non-SCLC	LUAD	Male	Euro	former	YES	NO	NO	Absent	NA	NA	NO
A-b7dc884cf8f7-T01-IM6	A-b7dc884cf8f7-N01-IM6	Non-SCLC	LUAD	Female	Euro	former	NO	NO	YES	Absent	NA	NA	NO
A-fb7e04ab1c2a-T01-IM6	A-fb7e04ab1c2a-N01-IM6	Non-SCLC	LUAD	NA	Euro	current	NO	NO	YES	Absent	NA	NA	NO
A-33cd48784044-T01-IM5	A-33cd48784044-N01-IM5	Non-SCLC	LUAD	Male	Euro	former	YES	NO	NO	Absent	NA	NA	NO
A-0329af4c1d62-T01-IM6	A-0329af4c1d62-N01-IM6	Non-SCLC	LUAD	Female	Euro	current	NO	NO	YES	Absent	NA	NA	NO
A-4657e2cc564b-T01-IM5	A-4657e2cc564b-N01-IM5	Non-SCLC	LUAD	Male	Euro	never	YES	NO	NO	Absent	NA	NA	NO
A-2872bb575132-T01-IM3	A-2872bb575132-N01-IM3	Non-SCLC	LUAD	NA	Euro	former	NO	NO	YES	Absent	NA	NA	NO
A-d5a7771d4a26-T01-IM5	A-d5a7771d4a26-N01-IM5	Non-SCLC	LUAD	Female	Euro	former	NO	NO	NO	Absent	NA	NA	NO
A-96a0ba359b4d-T01-IM6	A-96a0ba359b4d-N01-IM6	Non-SCLC	LUAD	Male	Euro	current	YES	NO	NO	Absent	NA	NA	NO
A-97f683dae805-T01-IM5	A-97f683dae805-N01-IM5	Non-SCLC	LUAD	Female	Euro	former	NO	NO	NO	Absent	NA	NA	NO
A-d71f91b8e4f8-T01-IM5	A-d71f91b8e4f8-N01-IM5	Non-SCLC	LUAD	Female	Euro	former	NO	NO	YES	Present		ALT_GAIN	NO
A-935115d1ad07-T01-IM5	A-935115d1ad07-N01-IM5	Non-SCLC	LUAD	Male	Euro	former	YES	NO	NO	Present		ALT_GAIN	NO
A-7ce25604a1e3-T01-IM6	A-7ce25604a1e3-N01-IM6	Non-SCLC	LUAD	Male	Euro	current	YES	YES	NO	Absent	NA	NA	NO
A-4ab4cd3ff87a-T02-IM5	A-4ab4cd3ff87a-N01-IM5	Non-SCLC	LUAD	Male	Euro	former	YES	NO	YES	Absent	NA	NA	NO
A-49843f4b6c4c-T02-IM3	A-49843f4b6c4c-N01-IM3	Non-SCLC	LUAD	Male	Euro	former	YES	NO	NO	Absent	NA	NA	NO
A-13cdd399420c-T01-IM6	A-13cdd399420c-N01-IM6	Non-SCLC	LUAD	Male	Euro	current	NO	NO	YES	Absent	NA	NA	NO
A-e850429d877c-T01-IM5	A-e850429d877c-N01-IM5	Non-SCLC	LUAD	NA	Euro	current	NO	NO	YES	Absent	NA	NA	NO
A-dc061e8fa5ac-T02-IM6	A-dc061e8fa5ac-N01-IM6	Non-SCLC	LUAD	Female	Euro	never	NO	YES	NO	Absent	NA	NA	NO
A-5cdb6cbd2e68-T01-IM5	A-5cdb6cbd2e68-N01-IM5	Non-SCLC	LUAD	NA	Euro	former	YES	NO	NO	Absent	NA	NA	NO
A-10b756110f07-T01-IM6	A-10b756110f07-N01-IM6	Non-SCLC	LUAD	Male	Euro	former	YES	NO	NO	Absent	NA	NA	NO
A-f998dfd34b59-T01-IM3	A-f998dfd34b59-N01-IM3	Non-SCLC	LUAD	NA	Euro	former	NO	NO	NO	Absent	NA	NA	NO
A-f27b970dfae9-T01-IM5	A-f27b970dfae9-N01-IM5	Non-SCLC	LUAD	Female	Euro	former	NO	NO	YES	Absent	NA	NA	NO
A-7545e568d3fe-T01-IM3	A-7545e568d3fe-N01-IM3	Non-SCLC	LUAD	Male	Euro	never	YES	YES	NO	Absent	NA	NA	NO
A-ffb2c2f7d8f8-T01-IM6	A-ffb2c2f7d8f8-N01-IM6	Non-SCLC	LUAD	Male	Euro	never	NO	YES	NO	Absent	NA	NA	NO
A-364d3bbe85a9-T01-IM3	A-364d3bbe85a9-N01-IM3	Non-SCLC	LUAD	NA	Euro	former	NO	NO	NO	Absent	NA	NA	NO
A-c945dc9b2508-T02-IM5	A-c945dc9b2508-N01-IM5	Non-SCLC	LUAD	Male	Euro	former	YES	NO	YES	Absent	NA	NA	NO
A-022b395df315-T01-IM3	A-022b395df315-N01-IM3	Non-SCLC	LUAD	NA	Euro	former	YES	NO	YES	Absent	NA	NA	NO
A-94f8863af46d-T01-IM5	A-94f8863af46d-N01-IM5	Non-SCLC	LUAD	Female	Euro	former	YES	NO	YES	Absent	NA	NA	NO
A-f3d4e89b71f2-T01-IM5	A-f3d4e89b71f2-N01-IM5	Non-SCLC	LUAD	NA	Euro	former	NO	NO	YES	Absent	NA	NA	NO
A-30d264ab96ce-T03-IM6	A-30d264ab96ce-N02-IM6	Non-SCLC	LUAD	Female	Euro	never	NO	YES	NO	Absent	NA	NA	NO
A-5042beb87da0-T01-IM6	A-5042beb87da0-N01-IM6	Non-SCLC	LUAD	Male	Euro	never	NO	NO	NO	Absent	NA	NA	NO
A-842da7a895a6-T01-IM6	A-842da7a895a6-N01-IM6	Non-SCLC	LUAD	NA	Euro	former	NO	NO	YES	Absent	NA	NA	NO
A-f1573827b33e-T01-IM6	A-f1573827b33e-N01-IM6	Non-SCLC	LUAD	Female	Euro	current	NO	NO	NO	Absent	NA	NA	NO
A-d1955debc418-T01-IM6	A-d1955debc418-N01-IM6	Non-SCLC	LUAD	Male	Euro	current	YES	NO	NO	Absent	NA	NA	NO
A-7755bd4f664f-T01-IM6	A-7755bd4f664f-N01-IM6	Non-SCLC	LUAD	NA	Euro	current	YES	NO	NO	Absent	NA	NA	NO
A-04daab6fb1e5-T01-IM6	A-04daab6fb1e5-N01-IM6	Non-SCLC	LUAD	Male	Euro	former	YES	NO	NO	Absent	NA	NA	NO
A-9af3658384ea-T01-IM6	A-9af3658384ea-N01-IM6	Non-SCLC	LUAD	Male	Euro	former	NO	NO	YES	Absent	NA	NA	NO
A-6fc61b454aa0-T01-IM6	A-6fc61b454aa0-N01-IM6	Non-SCLC	LUAD	Female	Euro	former	NO	YES	NO	Absent	NA	NA	NO
A-0fcdbeb518a9-T01-IM5	A-0fcdbeb518a9-N01-IM5	Non-SCLC	LUAD	Female	Euro	former	NO	NO	YES	Absent	NA	NA	NO
A-00b1bc02155d-T01-IM6	A-00b1bc02155d-N01-IM6	Non-SCLC	LUAD	Male	Euro	former	NO	NO	YES	Absent	NA	NA	NO
A-1e2da6e66b1c-T03-IM5	A-1e2da6e66b1c-N01-IM5	Non-SCLC	LUAD	NA	Euro	former	YES	NO	NO	Absent	NA	NA	NO
A-6bbbf54ce226-T01-IM6	A-6bbbf54ce226-N01-IM6	Non-SCLC	LUAD	Female	Euro	former	NO	NO	YES	Absent	NA	NA	NO
A-25573537731b-T01-IM6	A-25573537731b-N01-IM6	Non-SCLC	LUAD	NA	Euro	current	YES	NO	YES	Absent	NA	NA	NO
A-34ce0ab22001-T01-IM3	A-34ce0ab22001-N01-IM3	Non-SCLC	LUAD	NA	Euro	former	YES	NO	NO	Absent	NA	NA	NO
A-ac24b44aedfe-T01-IM5	A-ac24b44aedfe-N01-IM5	Non-SCLC	LUAD	Female	Euro	former	NO	YES	NO	Absent	NA	NA	NO
A-f8c130b52ee1-T01-IM6	A-f8c130b52ee1-N01-IM6	Non-SCLC	LUAD	Male	Euro	former	NO	YES	NO	Absent	NA	NA	NO
A-33af97ca8083-T01-IM6	A-33af97ca8083-N01-IM6	Non-SCLC	LUAD	Female	Euro	former	NO	NO	YES	Absent	NA	NA	NO
A-7c1a49b3e727-T01-IM6	A-7c1a49b3e727-N01-IM6	Non-SCLC	LUAD	Female	Euro	former	NO	NO	YES	Absent	NA	NA	NO
A-85ffb3f7ddc5-T01-IM5	A-85ffb3f7ddc5-N01-IM5	Non-SCLC	LUAD	Female	Euro	current	NO	NO	YES	Absent	NA	NA	NO
A-2b1319b63eca-T01-IM6	A-2b1319b63eca-N01-IM6	Non-SCLC	LUAD	Female	Euro	current	YES	NO	NO	Absent	NA	NA	NO
A-babca63bde7d-T01-IM3	A-babca63bde7d-N01-IM3	Non-SCLC	LUAD	NA	Euro	current	YES	YES	NO	Absent	NA	NA	NO
A-3789c4933f14-T01-IM3	A-3789c4933f14-N01-IM3	Non-SCLC	LUAD	Female	Euro	never	YES	NO	NO	Absent	NA	NA	NO
A-716f914e004d-T01-IM5	A-716f914e004d-N01-IM5	Non-SCLC	LUAD	Female	Euro	former	NO	NO	YES	Absent	NA	NA	NO
A-2e92583bcd36-T01-IM6	A-2e92583bcd36-N01-IM6	Non-SCLC	LUAD	Male	Euro	former	NO	YES	NO	Absent	NA	NA	NO
A-e0b3e5f3e6aa-T01-IM6	A-e0b3e5f3e6aa-N01-IM6	Non-SCLC	LUAD	Male	Euro	never	NO	YES	NO	Absent	NA	NA	NO
A-e12fd3510c10-T01-IM6	A-e12fd3510c10-N01-IM6	Non-SCLC	LUAD	Female	Euro	former	YES	YES	NO	Absent	NA	NA	NO
A-233b1650063e-T01-IM6	A-233b1650063e-N01-IM6	Non-SCLC	LUAD	Female	Euro	never	YES	NO	NO	Absent	NA	NA	NO
A-c1c2ee28f337-T01-IM5	A-c1c2ee28f337-N01-IM5	Non-SCLC	LUAD	Male	Euro	never	NO	NO	NO	Absent	NA	NA	NO
A-f5a3d09017bc-T01-IM3	A-f5a3d09017bc-N01-IM3	Non-SCLC	LUAD	NA	Euro	former	YES	NO	YES	Absent	NA	NA	NO
A-3c6e3bf5c036-T01-IM3	A-3c6e3bf5c036-N01-IM3	Non-SCLC	LUAD	NA	Euro	former	YES	NO	NO	Absent	NA	NA	NO
A-2d2d0a32eaa7-T01-IM6	A-2d2d0a32eaa7-N01-IM6	Non-SCLC	LUAD	Female	Euro	former	NO	NO	YES	Absent	NA	NA	NO
A-9f6bb1cf15bc-T01-IM3	A-9f6bb1cf15bc-N01-IM3	Non-SCLC	LUAD	Male	Euro	never	YES	YES	NO	Absent	NA	NA	NO
A-d9171273de85-T01-IM3	A-d9171273de85-N01-IM3	Non-SCLC	LUAD	Male	Euro	former	NO	NO	NO	Absent	NA	NA	NO
A-350199a1a763-T01-IM6	A-350199a1a763-N01-IM6	Non-SCLC	LUAD	Female	Euro	current	YES	NO	NO	Absent	NA	NA	NO
A-a25e3a37f313-T02-IM5	A-a25e3a37f313-N01-IM5	Non-SCLC	LUAD	Female	Euro	current	YES	NO	YES	Absent	NA	NA	NO
A-af5fe0c9c301-T01-IM6	A-af5fe0c9c301-N01-IM6	Non-SCLC	LUAD	Female	Euro	former	YES	NO	NO	Absent	NA	NA	NO
A-57de17c7ee1b-T01-IM6	A-57de17c7ee1b-N01-IM6	Non-SCLC	LUAD	Female	Euro	never	YES	NO	NO	Absent	NA	NA	NO
A-eef94e32d65e-T01-IM3	A-eef94e32d65e-N01-IM3	Non-SCLC	LUAD	Female	Euro	former	NO	NO	YES	Present			NO
A-a3c311c7a093-T01-IM6	A-a3c311c7a093-N01-IM6	Non-SCLC	LUAD	Female	Euro	current	YES	NO	NO	Absent	NA	NA	NO
A-7fc58f0b5f8b-T01-IM6	A-7fc58f0b5f8b-N01-IM6	Non-SCLC	LUAD	Female	Euro	former	NO	NO	YES	Absent	NA	NA	NO
A-c9e51abb2546-T01-IM6	A-c9e51abb2546-N01-IM6	Non-SCLC	LUAD	Male	Euro	former	YES	YES	NO	Absent	NA	NA	NO
A-e360560f813e-T01-IM6	A-e360560f813e-N01-IM6	Non-SCLC	LUAD	Female	Euro	current	NO	NO	NO	Absent	NA	NA	NO
A-20276c2e2797-T01-IM3	A-20276c2e2797-N01-IM3	Non-SCLC	LUAD	Female	Euro	never	YES	NO	YES	Absent	NA	NA	NO
A-10d34975a9d2-T02-IM6	A-10d34975a9d2-N01-IM6	Non-SCLC	LUAD	Male	Euro	former	NO	NO	YES	Absent	NA	NA	NO
A-25b66b0b9dbd-T01-IM6	A-25b66b0b9dbd-N01-IM6	Non-SCLC	LUAD	Female	Euro	former	NO	NO	NO	Absent	NA	NA	NO
A-c38d3a006168-T01-IM6	A-c38d3a006168-N01-IM6	Non-SCLC	LUAD	Female	NA	never	NO	NO	NO	Absent	NA	NA	NO
A-084f3520b5fb-T01-IM6	A-084f3520b5fb-N01-IM6	Non-SCLC	LUAD	Female	NA	never	NO	YES	NO	Absent	NA	NA	NO
A-6ddfe9ce8606-T01-IM3	A-6ddfe9ce8606-N01-IM3	Non-SCLC	LUAD	NA	Euro	never	YES	YES	NO	Absent	NA	NA	NO
A-e5741623a773-T01-IM6	A-e5741623a773-N01-IM6	Non-SCLC	LUAD	Female	NA	never	NO	YES	NO	Absent	NA	NA	NO
A-1fb7d5e6c9ef-T02-IM6	A-1fb7d5e6c9ef-N01-IM6	Non-SCLC	LUAD	Female	Asian	never	YES	YES	NO	Absent	NA	NA	NO
A-0066bf8bbd70-T01-IM6	A-0066bf8bbd70-N01-IM6	Non-SCLC	LUAD	NA	Asian	former	NO	NO	NO	Absent	NA	NA	NO
A-482e88711cad-T01-IM5	A-482e88711cad-N01-IM5	Non-SCLC	LUAD	Female	Asian	former	NO	YES	NO	Absent	NA	NA	NO
A-3ff952ea027d-T01-IM5	A-3ff952ea027d-N01-IM5	Non-SCLC	LUAD	NA	NA	former	YES	NO	NO	Absent	NA	NA	NO
A-405d79f94543-T01-IM5	A-405d79f94543-N01-IM5	Non-SCLC	LUAD	NA	Asian	former	NO	YES	NO	Absent	NA	NA	NO
A-894f88c3a1ba-T02-IM6	A-894f88c3a1ba-N01-IM6	Non-SCLC	LUAD	Female	Asian	never	YES	YES	NO	Absent	NA	NA	NO
A-41fde8a16b7f-T01-IM6	A-41fde8a16b7f-N01-IM6	Non-SCLC	LUAD	Female	NA	former	YES	NO	NO	Absent	NA	NA	NO
A-58c3de7db7c7-T01-IM6	A-58c3de7db7c7-N01-IM6	Non-SCLC	LUAD	Female	NA	never	YES	YES	NO	Absent	NA	NA	NO
A-5a3ff59caf65-T01-IM6	A-5a3ff59caf65-N01-IM6	Non-SCLC	LUAD	Female	Asian	never	NO	NO	NO	Absent	NA	NA	NO
A-2cbaeced642a-T01-IM5	A-2cbaeced642a-N01-IM5	Non-SCLC	LUAD	Female	NA	never	NO	YES	NO	Absent	NA	NA	NO
A-7dba336a9535-T01-IM3	A-7dba336a9535-N01-IM3	Non-SCLC	LUAD	NA	NA	former	YES	NO	NO	Absent	NA	NA	NO
A-15c92a9391bc-T01-IM6	A-15c92a9391bc-N01-IM6	Non-SCLC	LUAD	Female	NA	never	NO	YES	NO	Absent	NA	NA	NO
A-db89a239673b-T01-IM6	A-db89a239673b-N01-IM6	Non-SCLC	LUAD	Female	NA	current	NO	NO	YES	Absent	NA	NA	NO
A-c7c9b67387f2-T01-IM6	A-c7c9b67387f2-N01-IM6	Non-SCLC	LUAD	Male	NA	never	NO	NO	NO	Absent	NA	NA	NO
A-cb80a001d296-T01-IM6	A-cb80a001d296-N01-IM6	Non-SCLC	LUAD	Male	NA	current	YES	NO	NO	Absent	NA	NA	NO
A-7581621e4495-T01-IM6	A-7581621e4495-N01-IM6	Non-SCLC	LUAD	NA	NA	former	YES	NO	NO	Absent	NA	NA	NO
A-ec5601993034-T01-IM3	A-ec5601993034-N01-IM3	Non-SCLC	LUAD	NA	NA	former	NO	YES	NO	Absent	NA	NA	NO
A-6bdb3233fd88-T01-IM5	A-6bdb3233fd88-N01-IM5	Non-SCLC	LUAD	Female	NA	current	YES	NO	YES	Absent	NA	NA	NO
A-61f4a60c54c8-T01-IM6	A-61f4a60c54c8-N01-IM6	Non-SCLC	LUAD	Female	NA	current	YES	NO	NO	Absent	NA	NA	NO
A-d9ca0e36d0c1-T01-IM6	A-d9ca0e36d0c1-N01-IM6	Non-SCLC	LUAD	Female	NA	current	NO	NO	YES	Absent	NA	NA	NO
A-33a3055dede7-T01-IM5	A-33a3055dede7-N01-IM5	Non-SCLC	LUAD	Male	African	former	YES	NO	YES	Absent	NA	NA	NO
A-e02701649e8b-T01-IM5	A-e02701649e8b-N01-IM5	Non-SCLC	LUAD	Female	African	former	YES	NO	NO	Absent	NA	NA	NO
A-375caa3dc794-T01-IM5	A-375caa3dc794-N01-IM5	Non-SCLC	LUAD	Male	African	never	NO	NO	NO	Absent	NA	NA	NO
A-d529213fe6d0-T01-IM3	A-d529213fe6d0-N01-IM3	Non-SCLC	LUAD	NA	African	former	YES	NO	NO	Absent	NA	NA	NO
A-906be5054716-T01-IM5	A-906be5054716-N01-IM5	Non-SCLC	Other_NSCLC	NA	Euro	never	YES	NO	NO	Absent	NA	NA	NO
A-0c2afa2ba304-T01-IM6	A-0c2afa2ba304-N01-IM6	Non-SCLC	LUAD	Female	Euro	former	YES	NO	NO	Absent	NA	NA	NO
A-1de98034cf9c-T01-IM6	A-1de98034cf9c-N01-IM6	Non-SCLC	LUAD	Female	Euro	former	YES	YES	NO	Absent	NA	NA	NO
A-a85a7bcf4a43-T01-IM3	A-a85a7bcf4a43-N01-IM3	Non-SCLC	LUAD	NA	Euro	current	YES	NO	NO	Absent	NA	NA	NO
A-726e25bc6cdb-T01-IM3	A-726e25bc6cdb-N01-IM3	Non-SCLC	LUAD	Female	Euro	former	NO	NO	NO	Absent	NA	NA	NO
A-7d67512be858-T01-IM6	A-7d67512be858-N01-IM6	Non-SCLC	LUAD	Female	Euro	former	NO	NO	YES	Absent	NA	NA	NO
A-a517e5512817-T01-IM6	A-a517e5512817-N01-IM6	Non-SCLC	LUAD	Male	Euro	current	NO	NO	YES	Absent	NA	NA	NO
A-f051ac4596c0-T01-IM6	A-f051ac4596c0-N01-IM6	Non-SCLC	LUAD	NA	Euro	former	NO	NO	NO	Absent	NA	NA	NO
A-b30321432da7-T01-IM5	A-b30321432da7-N01-IM5	Non-SCLC	LUAD	NA	Euro	current	NO	NO	NO	Absent	NA	NA	NO
A-5cd505e92da8-T01-IM6	A-5cd505e92da8-N01-IM6	Non-SCLC	LUAD	Male	Euro	former	YES	NO	NO	Absent	NA	NA	NO
A-67db93d79286-T01-IM5	A-67db93d79286-N01-IM5	Non-SCLC	LUAD	Female	Euro	former	NO	NO	NO	Absent	NA	NA	NO
A-f0b6b06f272e-T01-IM6	A-f0b6b06f272e-N01-IM6	Non-SCLC	LUAD	Female	Euro	former	NO	NO	YES	Absent	NA	NA	NO
A-9d4a1f01d0a5-T01-IM5	A-9d4a1f01d0a5-N01-IM5	Non-SCLC	LUAD	Female	Euro	current	NO	NO	YES	Absent	NA	NA	NO
A-72b58d8be006-T02-IM6	A-72b58d8be006-N01-IM6	Non-SCLC	LUAD	Female	Euro	former	YES	NO	NO	Absent	NA	NA	NO
A-b06855d87f77-T01-IM3	A-b06855d87f77-N01-IM3	Non-SCLC	LUAD	NA	Euro	current	YES	NO	YES	Absent	NA	NA	NO
A-47379bcad99e-T01-IM6	A-47379bcad99e-N01-IM6	Non-SCLC	LUAD	Female	Euro	former	NO	NO	NO	Absent	NA	NA	NO
A-c9660cc191fe-T01-IM6	A-c9660cc191fe-N01-IM6	Non-SCLC	LUAD	Female	Euro	current	NO	NO	NO	Absent	NA	NA	NO
A-7781b4f25d1e-T02-IM6	A-7781b4f25d1e-N01-IM6	Non-SCLC	LUAD	Male	Euro	current	NO	YES	NO	Absent	NA	NA	NO
A-994f5afcb15a-T01-IM6	A-994f5afcb15a-N01-IM6	Non-SCLC	LUAD	Male	Euro	former	NO	NO	YES	Absent	NA	NA	NO
A-c441bdfdee18-T01-IM6	A-c441bdfdee18-N01-IM6	Non-SCLC	LUAD	Female	Euro	former	YES	NO	YES	Absent	NA	NA	NO
A-d6570ed1e9ff-T01-IM5	A-d6570ed1e9ff-N01-IM5	Non-SCLC	LUAD	Female	Euro	former	NO	NO	YES	Absent	NA	NA	NO
A-153a756d9a40-T01-IM6	A-153a756d9a40-N01-IM6	Non-SCLC	LUAD	Male	Euro	current	NO	NO	YES	Absent	NA	NA	NO
A-ae79de5a9d89-T01-IM6	A-ae79de5a9d89-N01-IM6	Non-SCLC	LUAD	Male	Euro	current	YES	NO	NO	Absent	NA	NA	NO
A-cb63318fcbe8-T01-IM3	A-cb63318fcbe8-N01-IM3	Non-SCLC	LUAD	NA	Euro	former	NO	NO	NO	Absent	NA	NA	NO
A-965900834b55-T01-IM5	A-965900834b55-N01-IM5	Non-SCLC	LUAD	Female	Euro	former	NO	YES	NO	Absent	NA	NA	NO
A-aed776f85500-T01-IM6	A-aed776f85500-N01-IM6	Non-SCLC	LUAD	Male	Euro	former	NO	NO	YES	Absent	NA	NA	NO
A-303f0d7e59fe-T01-IM6	A-303f0d7e59fe-N01-IM6	Non-SCLC	LUAD	Female	Euro	former	NO	NO	NO	Absent	NA	NA	NO
A-4109bf7b8c7b-T01-IM6	A-4109bf7b8c7b-N01-IM6	Non-SCLC	LUAD	Male	Euro	current	NO	NO	NO	Absent	NA	NA	NO
A-2608e368a0ac-T04-IM6	A-2608e368a0ac-N01-IM6	Non-SCLC	LUAD	Female	Euro	current	YES	NO	YES	Absent	NA	NA	NO
A-9f7a8f30084f-T02-IM6	A-9f7a8f30084f-N01-IM6	Non-SCLC	Other_NSCLC	Female	Euro	former	NO	YES	NO	Absent	NA	NA	NO
A-f571d25a075f-T01-IM5	A-f571d25a075f-N01-IM5	Non-SCLC	LUAD	Female	Euro	former	YES	NO	YES	Present		REF_GAIN	NO
A-e6111a1e441a-T01-IM6	A-e6111a1e441a-N01-IM6	Non-SCLC	LUAD	Female	Euro	never	NO	YES	NO	Absent	NA	NA	NO
A-1c0bc4a6edf8-T01-IM6	A-1c0bc4a6edf8-N01-IM6	Non-SCLC	LUAD	Female	Euro	never	NO	NO	NO	Absent	NA	NA	NO
A-d2946ebe0974-T01-IM6	A-d2946ebe0974-N01-IM6	Non-SCLC	LUAD	Female	Euro	never	NO	NO	NO	Absent	NA	NA	NO
A-b803e4dfd69e-T01-IM5	A-b803e4dfd69e-N01-IM5	Non-SCLC	LUAD	Male	Euro	former	NO	NO	NO	Absent	NA	NA	NO
A-c63dede95e9a-T01-IM6	A-c63dede95e9a-N01-IM6	Non-SCLC	LUAD	Male	Euro	former	NO	YES	NO	Present		ALT_GAIN	NO
A-6c76614e5420-T01-IM6	A-6c76614e5420-N01-IM6	Non-SCLC	LUAD	Female	NA	never	NO	NO	NO	Absent	NA	NA	NO
A-95251ed233fd-T01-IM6	A-95251ed233fd-N01-IM6	Non-SCLC	LUAD	Male	Euro	former	YES	NO	NO	Absent	NA	NA	NO
A-85b2a4f57d7f-T01-IM6	A-85b2a4f57d7f-N01-IM6	Non-SCLC	LUAD	Female	Euro	former	NO	NO	YES	Absent	NA	NA	NO
A-c894bdf81cd2-T01-IM6	A-c894bdf81cd2-N01-IM6	Non-SCLC	LUAD	Female	Euro	former	NO	NO	YES	Absent	NA	NA	NO
A-6ba731990795-T01-IM6	A-6ba731990795-N01-IM6	Non-SCLC	LUAD	Male	Euro	former	NO	NO	YES	Absent	NA	NA	NO
A-1ecd8282c8c2-T01-IM6	A-1ecd8282c8c2-N01-IM6	Non-SCLC	LUAD	Female	Euro	former	YES	NO	NO	Absent	NA	NA	NO
A-b965f3c578ed-T01-IM6	A-b965f3c578ed-N01-IM6	Non-SCLC	LUAD	NA	Euro	never	NO	NO	NO	Absent	NA	NA	NO
A-d1b31700d76f-T02-IM5	A-d1b31700d76f-N01-IM5	Non-SCLC	LUAD	NA	Euro	former	YES	YES	NO	Absent	NA	NA	NO
A-a5529dc5b467-T01-IM6	A-a5529dc5b467-N01-IM6	Non-SCLC	LUAD	Female	Euro	current	YES	YES	NO	Absent	NA	NA	NO
A-95b0e251eb16-T01-IM6	A-95b0e251eb16-N01-IM6	Non-SCLC	LUAD	Male	Euro	former	YES	NO	YES	Absent	NA	NA	NO
A-90eaad2921a7-T01-IM5	A-90eaad2921a7-N01-IM5	Non-SCLC	LUAD	Male	Euro	former	NO	YES	NO	Absent	NA	NA	NO
A-fa7c866c27a7-T01-IM6	A-fa7c866c27a7-N01-IM6	Non-SCLC	LUAD	Female	Euro	current	YES	NO	YES	Absent	NA	NA	NO
A-608914326f37-T01-IM6	A-608914326f37-N01-IM6	Non-SCLC	LUAD	Female	Euro	former	NO	NO	NO	Absent	NA	NA	NO
A-1a428b2a04e3-T01-IM6	A-1a428b2a04e3-N01-IM6	Non-SCLC	LUAD	Male	Euro	former	NO	NO	NO	Absent	NA	NA	NO
A-7727474fcef3-T01-IM6	A-7727474fcef3-N01-IM6	Non-SCLC	LUAD	Female	Euro	former	NO	YES	NO	Absent	NA	NA	NO
A-87f33ac32fef-T02-IM6	A-87f33ac32fef-N01-IM6	Non-SCLC	LUAD	Female	Euro	former	YES	NO	NO	Absent	NA	NA	NO
A-c2b69713912a-T01-IM5	A-c2b69713912a-N01-IM5	Non-SCLC	LUAD	Female	Euro	former	YES	NO	YES	Absent	NA	NA	NO
A-4b152732075a-T01-IM5	A-4b152732075a-N01-IM5	Non-SCLC	LUAD	Female	Euro	current	NO	NO	YES	Absent	NA	NA	NO
A-a1ac4efa9f2f-T01-IM6	A-a1ac4efa9f2f-N01-IM6	Non-SCLC	LUAD	Female	Euro	former	YES	NO	NO	Absent	NA	NA	NO
A-1b50c025fd3d-T01-IM5	A-1b50c025fd3d-N01-IM5	Non-SCLC	LUAD	Female	Euro	former	NO	NO	NO	Absent	NA	NA	NO
A-6a8205da35db-T01-IM6	A-6a8205da35db-N01-IM6	Non-SCLC	LUAD	NA	Euro	former	YES	NO	YES	Absent	NA	NA	NO
A-ca136c31f567-T01-IM5	A-ca136c31f567-N01-IM5	Non-SCLC	LUAD	Female	Euro	former	NO	NO	YES	Absent	NA	NA	NO
A-8ec500144989-T01-IM6	A-8ec500144989-N01-IM6	Non-SCLC	LUAD	Female	Euro	former	NO	NO	NO	Absent	NA	NA	NO
A-7d704573ccf4-T01-IM5	A-7d704573ccf4-N01-IM5	Non-SCLC	LUAD	Female	Euro	never	YES	NO	NO	Absent	NA	NA	NO
A-ea1186d4b353-T01-IM6	A-ea1186d4b353-N01-IM6	Non-SCLC	LUAD	Female	Euro	never	YES	NO	NO	Absent	NA	NA	NO
A-58447af4c969-T02-IM6	A-58447af4c969-N01-IM6	Non-SCLC	LUAD	Male	Euro	former	NO	NO	NO	Absent	NA	NA	NO
A-2ce22ea76615-T01-IM3	A-2ce22ea76615-N01-IM3	Non-SCLC	LUAD	Female	Euro	former	YES	YES	NO	Absent	NA	NA	NO
A-fc775b005615-T01-IM6	A-fc775b005615-N01-IM6	Non-SCLC	LUAD	NA	Euro	former	YES	NO	NO	Absent	NA	NA	NO
A-f4ccf4ed5b6c-T01-IM5	A-f4ccf4ed5b6c-N01-IM5	Non-SCLC	LUAD	Female	Euro	former	YES	NO	YES	Absent	NA	NA	NO
A-b50a6cdf2b87-T01-IM3	A-b50a6cdf2b87-N01-IM3	Non-SCLC	LUAD	Female	Euro	former	NO	NO	YES	Absent	NA	NA	NO
A-19cbe6879c6c-T01-IM3	A-19cbe6879c6c-N01-IM3	Non-SCLC	LUAD	Male	Euro	former	YES	NO	NO	Absent	NA	NA	NO
A-55f95c8563a5-T01-IM3	A-55f95c8563a5-N01-IM3	Non-SCLC	LUAD	Female	Euro	former	YES	NO	YES	Absent	NA	NA	NO
A-97a942bb45f0-T01-IM5	A-97a942bb45f0-N01-IM5	Non-SCLC	LUAD	Male	Euro	current	NO	NO	YES	Absent	NA	NA	NO
A-7b47da577df7-T01-IM5	A-7b47da577df7-N01-IM5	Non-SCLC	LUAD	Male	Euro	former	NO	NO	YES	Absent	NA	NA	NO
A-d6bf3cdbd023-T01-IM6	A-d6bf3cdbd023-N01-IM6	Non-SCLC	LUAD	Male	Euro	former	NO	NO	NO	Absent	NA	NA	NO
A-26a108017523-T01-IM6	A-26a108017523-N01-IM6	Non-SCLC	LUAD	Female	Euro	never	NO	YES	NO	Absent	NA	NA	NO
A-3a6b4207a815-T01-IM5	A-3a6b4207a815-N01-IM5	Non-SCLC	LUAD	Male	Euro	former	NO	NO	YES	Absent	NA	NA	NO
A-922f95dfe990-T01-IM6	A-922f95dfe990-N01-IM6	Non-SCLC	LUAD	Female	Euro	former	NO	NO	NO	Absent	NA	NA	NO
A-863c2dfd37e5-T01-IM6	A-863c2dfd37e5-N01-IM6	Non-SCLC	LUAD	Male	Euro	never	NO	NO	NO	Absent	NA	NA	NO
A-8d6d15209ca8-T01-IM6	A-8d6d15209ca8-N01-IM6	Non-SCLC	LUAD	Female	Euro	current	YES	NO	YES	Absent	NA	NA	NO
A-4d752fd68f6c-T02-IM6	A-4d752fd68f6c-N01-IM6	Non-SCLC	LUAD	Female	Euro	former	NO	NO	YES	Absent	NA	NA	NO
A-65f6877120bd-T01-IM6	A-65f6877120bd-N01-IM6	Non-SCLC	LUAD	NA	Euro	current	NO	NO	NO	Absent	NA	NA	NO
A-7f262525729b-T01-IM6	A-7f262525729b-N01-IM6	Non-SCLC	LUAD	Male	Euro	former	NO	NO	NO	Absent	NA	NA	NO
A-2be38912f555-T01-IM5	A-2be38912f555-N01-IM5	Non-SCLC	LUAD	Female	Euro	former	NO	NO	YES	Absent	NA	NA	NO
A-769284f1974c-T01-IM5	A-769284f1974c-N01-IM5	Non-SCLC	LUAD	Female	Euro	former	NO	NO	YES	Absent	NA	NA	NO
A-f2055d8b6be1-T01-IM6	A-f2055d8b6be1-N01-IM6	Non-SCLC	LUAD	Female	Euro	current	YES	NO	NO	Absent	NA	NA	NO
A-359bf2a40e03-T01-IM5	A-359bf2a40e03-N01-IM5	Non-SCLC	LUAD	Female	Euro	former	NO	NO	YES	Absent	NA	NA	NO
A-a80d6e915182-T01-IM3	A-a80d6e915182-N01-IM3	Non-SCLC	LUAD	Male	Euro	former	YES	NO	NO	Absent	NA	NA	NO
A-4b91915154ad-T01-IM3	A-4b91915154ad-N01-IM3	Non-SCLC	LUAD	Female	Euro	current	NO	NO	NO	Absent	NA	NA	NO
A-38ac846fa1fb-T01-IM6	A-38ac846fa1fb-N01-IM6	Non-SCLC	LUAD	Female	Euro	never	NO	YES	NO	Present	TRUE	ALT_GAIN	YES
A-17c27097b45d-T01-IM6	A-17c27097b45d-N01-IM6	Non-SCLC	LUAD	Female	NA	former	YES	YES	NO	Absent	NA	NA	NO
A-c0d847b02bd5-T01-IM6	A-c0d847b02bd5-N01-IM6	Non-SCLC	LUAD	Male	Euro	former	NO	NO	YES	Absent	NA	NA	NO
A-d64b04ee56a3-T01-IM5	A-d64b04ee56a3-N01-IM5	Non-SCLC	LUAD	Female	Euro	never	YES	YES	NO	Absent	NA	NA	NO
A-9e9a32bb3239-T01-IM6	A-9e9a32bb3239-N01-IM6	Non-SCLC	LUAD	Male	Euro	former	NO	YES	NO	Absent	NA	NA	NO
A-4720f0833b0c-T01-IM5	A-4720f0833b0c-N01-IM5	Non-SCLC	LUAD	Female	Euro	former	YES	YES	NO	Absent	NA	NA	NO
A-63490aeceb86-T01-IM6	A-63490aeceb86-N01-IM6	Non-SCLC	LUAD	NA	Euro	current	NO	NO	YES	Absent	NA	NA	NO
A-250423ac61dd-T01-IM5	A-250423ac61dd-N01-IM5	Non-SCLC	LUAD	Female	Euro	never	NO	YES	NO	Absent	NA	NA	NO
A-16c2643cb6e7-T01-IM5	A-16c2643cb6e7-N01-IM5	Non-SCLC	LUAD	Male	Euro	never	NO	YES	NO	Present	TRUE	REF_GAIN	NO
A-9a3bdf952aeb-T01-IM3	A-9a3bdf952aeb-N01-IM3	Non-SCLC	LUAD	NA	Euro	former	YES	NO	NO	Absent	NA	NA	NO
A-c92fcf2b8370-T02-IM6	A-c92fcf2b8370-N02-IM6	Non-SCLC	LUAD	Male	Euro	never	NO	NO	NO	Absent	NA	NA	NO
A-0883df164c3f-T02-IM6	A-0883df164c3f-N01-IM6	Non-SCLC	LUAD	Female	Euro	former	YES	YES	NO	Absent	NA	NA	NO
A-a53f6d166fb3-T01-IM5	A-a53f6d166fb3-N01-IM5	Non-SCLC	LUAD	Female	Euro	never	NO	NO	NO	Absent	NA	NA	NO
A-2a84b225d574-T02-IM6	A-2a84b225d574-N01-IM6	Non-SCLC	LUAD	Female	Euro	former	NO	NO	YES	Absent	NA	NA	NO
A-fb007b23fa15-T01-IM6	A-fb007b23fa15-N01-IM6	Non-SCLC	LUAD	NA	Euro	never	NO	NO	NO	Absent	NA	NA	NO
A-e816c985fe37-T01-IM6	A-e816c985fe37-N01-IM6	Non-SCLC	LUAD	Female	Euro	never	YES	NO	NO	Absent	NA	NA	NO
A-c3751b812ff6-T01-IM5	A-c3751b812ff6-N01-IM5	Non-SCLC	LUAD	Male	Euro	never	NO	NO	NO	Absent	NA	NA	NO
A-bbffb6de1942-T01-IM6	A-bbffb6de1942-N01-IM6	Non-SCLC	LUAD	Female	Euro	never	NO	YES	NO	Present		ALT_GAIN	NO
A-868e0ddcc101-T01-IM5	A-868e0ddcc101-N01-IM5	Non-SCLC	LUAD	Male	Euro	former	NO	NO	YES	Absent	NA	NA	NO
A-bbaadf7a9503-T02-IM5	A-bbaadf7a9503-N01-IM5	Non-SCLC	LUAD	NA	Euro	former	YES	NO	NO	Absent	NA	NA	NO
A-7a8b2b6ef51a-T01-IM5	A-7a8b2b6ef51a-N01-IM5	Non-SCLC	LUAD	Female	Euro	former	NO	YES	NO	Absent	NA	NA	NO
A-dd6d28beecea-T01-IM6	A-dd6d28beecea-N01-IM6	Non-SCLC	LUAD	Female	Euro	never	NO	YES	NO	Absent	NA	NA	NO
A-feac4932403a-T01-IM5	A-feac4932403a-N01-IM5	Non-SCLC	LUAD	Male	Euro	never	YES	NO	NO	Absent	NA	NA	NO
A-c1af701385fc-T01-IM3	A-c1af701385fc-N01-IM3	Non-SCLC	LUAD	Male	NA	never	YES	NO	NO	Absent	NA	NA	NO
A-d33f09afd82b-T01-IM6	A-d33f09afd82b-N01-IM6	Non-SCLC	LUAD	Female	Euro	former	NO	YES	NO	Absent	NA	NA	NO
A-28f71c725a55-T01-IM6	A-28f71c725a55-N01-IM6	Non-SCLC	LUAD	Female	Euro	never	NO	NO	NO	Absent	NA	NA	NO
A-5cab00c6e3f8-T01-IM3	A-5cab00c6e3f8-N01-IM3	Non-SCLC	LUAD	Female	Euro	never	NO	YES	NO	Absent	NA	NA	NO
A-1603d75f0c64-T01-IM5	A-1603d75f0c64-N01-IM5	Non-SCLC	LUAD	Female	Euro	never	NO	NO	NO	Absent	NA	NA	NO
A-55785e6ee364-T01-IM6	A-55785e6ee364-N01-IM6	Non-SCLC	LUAD	Female	Asian	never	NO	YES	NO	Absent	NA	NA	NO
A-1795f6a3f48c-T01-IM6	A-1795f6a3f48c-N01-IM6	Non-SCLC	LUAD	Female	NA	never	YES	YES	NO	Absent	NA	NA	NO
A-6c889ed2dd27-T01-IM6	A-6c889ed2dd27-N01-IM6	Non-SCLC	LUAD	Male	Euro	current	YES	YES	NO	Absent	NA	NA	NO
A-42df9a67ab50-T01-IM3	A-42df9a67ab50-N01-IM3	Non-SCLC	LUAD	Female	NA	never	NO	NO	NO	Absent	NA	NA	NO
A-a08f196b4b45-T01-IM6	A-a08f196b4b45-N01-IM6	Non-SCLC	LUAD	Female	NA	never	NO	NO	YES	Absent	NA	NA	NO
A-f7a3035af30b-T01-IM6	A-f7a3035af30b-N01-IM6	Non-SCLC	LUAD	Female	Asian	never	NO	NO	NO	Absent	NA	NA	NO
A-b3a6471a7ff5-T01-IM5	A-b3a6471a7ff5-N01-IM5	Non-SCLC	LUAD	Male	Asian	former	YES	YES	NO	Absent	NA	NA	NO
A-55c6cc025858-T01-IM6	A-55c6cc025858-N01-IM6	Non-SCLC	LUAD	Female	Asian	former	YES	YES	NO	Absent	NA	NA	NO
A-3cd07b31e9d1-T01-IM3	A-3cd07b31e9d1-N01-IM3	Non-SCLC	LUAD	NA	Asian	never	YES	NO	NO	Absent	NA	NA	NO
A-6c98e23d7c24-T01-IM6	A-6c98e23d7c24-N01-IM6	Non-SCLC	LUAD	Male	Asian	never	NO	YES	NO	Absent	NA	NA	NO
A-fe6bf3afc7ff-T01-IM5	A-fe6bf3afc7ff-N01-IM5	Non-SCLC	LUAD	Male	NA	never	YES	NO	NO	Absent	NA	NA	NO
A-7711446d5578-T01-IM6	A-7711446d5578-N01-IM6	Non-SCLC	LUAD	Female	NA	current	YES	NO	YES	Absent	NA	NA	NO
A-151065de7b6b-T01-IM3	A-151065de7b6b-N01-IM3	Non-SCLC	LUAD	Male	NA	former	YES	YES	NO	Absent	NA	NA	NO
A-f93ff0b7cc66-T01-IM6	A-f93ff0b7cc66-N01-IM6	Non-SCLC	LUAD	Female	NA	current	NO	NO	YES	Absent	NA	NA	NO
A-a21758ac3315-T01-IM3	A-a21758ac3315-N01-IM3	Non-SCLC	LUAD	Female	NA	former	YES	YES	NO	Absent	NA	NA	NO
A-80969f2543b2-T01-IM5	A-80969f2543b2-N01-IM5	Non-SCLC	LUAD	Female	African	never	NO	YES	NO	Absent	NA	NA	NO
A-689fb140380b-T01-IM5	A-689fb140380b-N01-IM5	Non-SCLC	LUAD	Female	African	never	NO	YES	NO	Absent	NA	NA	NO
A-af1d67563c7e-T01-IM5	A-af1d67563c7e-N01-IM5	Non-SCLC	LUAD	Female	African	never	NO	YES	NO	Absent	NA	NA	NO
A-766427b01c00-T01-IM6	A-766427b01c00-N01-IM6	Non-SCLC	LUAD	Female	African	never	NO	NO	YES	Absent	NA	NA	NO
A-a8b2a24424ae-T01-IM6	A-a8b2a24424ae-N01-IM6	Non-SCLC	LUAD	Female	African	never	NO	YES	NO	Absent	NA	NA	NO
A-ac311c31c020-T01-IM6	A-ac311c31c020-N01-IM6	Non-SCLC	LUAD	Male	Euro	never	YES	YES	NO	Absent	NA	NA	NO
A-d855ee7f2880-T01-IM6	A-d855ee7f2880-N01-IM6	Non-SCLC	LUAD	Male	Euro	former	NO	NO	NO	Absent	NA	NA	NO
A-e1f1ece446ef-T01-IM6	A-e1f1ece446ef-N01-IM6	Non-SCLC	LUAD	Female	Euro	current	YES	NO	NO	Absent	NA	NA	NO
A-57124bcb8cca-T01-IM3	A-57124bcb8cca-N01-IM3	Non-SCLC	LUAD	Male	Euro	never	NO	YES	NO	Absent	NA	NA	NO
A-e970551d54d5-T01-IM5	A-e970551d54d5-N01-IM5	Non-SCLC	LUAD	Male	Euro	former	YES	NO	NO	Absent	NA	NA	NO
A-733291d60e6a-T01-IM3	A-733291d60e6a-N01-IM3	Non-SCLC	LUAD	Female	Euro	former	YES	NO	NO	Absent	NA	NA	NO
A-a43dde608e1a-T01-IM5	A-a43dde608e1a-N01-IM5	Non-SCLC	LUAD	Female	Euro	current	NO	NO	YES	Absent	NA	NA	NO
A-759e2451bb3b-T01-IM6	A-759e2451bb3b-N01-IM6	Non-SCLC	LUAD	Female	Euro	former	YES	NO	YES	Absent	NA	NA	NO
A-d8eaa9dadb3f-T01-IM5	A-d8eaa9dadb3f-N01-IM5	Non-SCLC	LUAD	Female	Euro	never	YES	YES	NO	Absent	NA	NA	NO
A-e933d6ef20f2-T02-IM6	A-e933d6ef20f2-N01-IM6	Non-SCLC	LUAD	Female	Euro	former	YES	NO	NO	Absent	NA	NA	NO
A-1b7d64abecff-T01-IM6	A-1b7d64abecff-N01-IM6	Non-SCLC	LUAD	Male	Euro	current	YES	NO	NO	Absent	NA	NA	NO
A-fb862f040393-T01-IM6	A-fb862f040393-N01-IM6	Non-SCLC	LUAD	Female	Euro	current	YES	YES	NO	Absent	NA	NA	NO
A-064ca14689f0-T01-IM6	A-064ca14689f0-N01-IM6	Non-SCLC	LUAD	Female	Euro	former	YES	NO	NO	Absent	NA	NA	NO
A-565c683b4774-T01-IM5	A-565c683b4774-N01-IM5	Non-SCLC	LUAD	Female	Euro	former	NO	NO	NO	Absent	NA	NA	NO
A-21f9f0b9233c-T03-IM6	A-21f9f0b9233c-N01-IM6	Non-SCLC	LUAD	Female	Euro	current	YES	NO	YES	Absent	NA	NA	NO
A-0bb63abdc743-T01-IM5	A-0bb63abdc743-N01-IM5	Non-SCLC	LUAD	Male	Euro	never	NO	NO	NO	Absent	NA	NA	NO
A-11687d87521f-T01-IM6	A-11687d87521f-N01-IM6	Non-SCLC	LUAD	Female	Euro	never	YES	NO	NO	Absent	NA	NA	NO
A-b148800a41e5-T01-IM5	A-b148800a41e5-N01-IM5	Non-SCLC	LUAD	Male	Euro	former	YES	YES	NO	Absent	NA	NA	NO
A-b9ac6abb6950-T01-IM6	A-b9ac6abb6950-N01-IM6	Non-SCLC	LUAD	Female	Euro	never	YES	YES	NO	Absent	NA	NA	NO
A-a1ca9fd3598f-T01-IM6	A-a1ca9fd3598f-N01-IM6	Non-SCLC	LUAD	Male	Euro	current	NO	NO	YES	Absent	NA	NA	NO
A-b7b86a195642-T01-IM5	A-b7b86a195642-N01-IM5	Non-SCLC	LUAD	Female	Euro	never	NO	YES	NO	Absent	NA	NA	NO
A-00b0fe6612f5-T01-IM6	A-00b0fe6612f5-N01-IM6	Non-SCLC	LUAD	NA	Euro	current	YES	NO	NO	Absent	NA	NA	NO
A-24406cea673f-T01-IM6	A-24406cea673f-N01-IM6	Non-SCLC	LUAD	Female	Euro	former	NO	YES	NO	Absent	NA	NA	NO
A-fb710f378883-T01-IM5	A-fb710f378883-N01-IM5	Non-SCLC	LUAD	Female	NA	former	NO	NO	YES	Absent	NA	NA	NO
A-053937fc795d-T01-IM6	A-053937fc795d-N01-IM6	Non-SCLC	LUAD	Female	Euro	former	NO	NO	YES	Absent	NA	NA	NO
A-cc140d7ab13c-T01-IM6	A-cc140d7ab13c-N01-IM6	Non-SCLC	LUAD	Male	Euro	never	NO	NO	NO	Absent	NA	NA	NO
A-df70e88c63a2-T01-IM6	A-df70e88c63a2-N01-IM6	Non-SCLC	LUAD	Male	Euro	current	YES	NO	YES	Absent	NA	NA	NO
A-50ab962960b3-T01-IM5	A-50ab962960b3-N01-IM5	Non-SCLC	LUAD	Female	Euro	NA	NO	NO	NO	Present_homo			NO
A-18538137f85c-T01-IM5	A-18538137f85c-N01-IM5	Non-SCLC	LUAD	Female	Euro	former	YES	YES	NO	Absent	NA	NA	NO
A-40b8370a2252-T01-IM3	A-40b8370a2252-N01-IM3	Non-SCLC	LUAD	Female	Euro	former	YES	NO	NO	Absent	NA	NA	NO
A-6ffba9ccab60-T01-IM5	A-6ffba9ccab60-N01-IM5	Non-SCLC	LUAD	NA	Euro	former	YES	YES	NO	Absent	NA	NA	NO
A-11454d4b7127-T01-IM6	A-11454d4b7127-N01-IM6	Non-SCLC	LUAD	Female	Euro	current	YES	NO	NO	Absent	NA	NA	NO
A-1f7eacf9ff58-T01-IM6	A-1f7eacf9ff58-N01-IM6	Non-SCLC	LUAD	Female	Euro	current	YES	NO	NO	Absent	NA	NA	NO
A-8907469e7f9b-T01-IM5	A-8907469e7f9b-N01-IM5	Non-SCLC	LUAD	Male	Euro	former	NO	NO	NO	Absent	NA	NA	NO
A-774b8342f489-T02-IM3	A-774b8342f489-N01-IM3	Non-SCLC	LUAD	NA	Euro	never	NO	NO	NO	Absent	NA	NA	NO
A-bd3af20818da-T01-IM5	A-bd3af20818da-N01-IM5	Non-SCLC	LUAD	Male	Euro	former	NO	NO	YES	Absent	NA	NA	NO
A-9f5dfa8113a9-T01-IM5	A-9f5dfa8113a9-N01-IM5	Non-SCLC	LUAD	Female	Euro	former	NO	NO	YES	Absent	NA	NA	NO
A-ff69781e520d-T02-IM6	A-ff69781e520d-N01-IM6	Non-SCLC	LUAD	Female	Euro	never	NO	YES	NO	Absent	NA	NA	NO
A-a15c69dd989f-T01-IM5	A-a15c69dd989f-N01-IM5	Non-SCLC	LUAD	NA	Euro	never	NO	NO	NO	Absent	NA	NA	NO
A-911b7685a421-T01-IM5	A-911b7685a421-N01-IM5	Non-SCLC	LUAD	Male	Euro	current	NO	NO	YES	Absent	NA	NA	NO
A-3b3bb2156132-T01-IM6	A-3b3bb2156132-N01-IM6	Non-SCLC	LUAD	Male	Euro	former	NO	YES	NO	Absent	NA	NA	NO
A-021790ed5f1b-T02-IM5	A-021790ed5f1b-N01-IM5	Non-SCLC	LUAD	Male	Euro	former	NO	NO	NO	Absent	NA	NA	NO
A-d05b0de8161a-T01-IM3	A-d05b0de8161a-N01-IM3	Non-SCLC	LUAD	NA	Euro	former	YES	YES	NO	Absent	NA	NA	NO
A-8fbb9915bb75-T01-IM6	A-8fbb9915bb75-N01-IM6	Non-SCLC	LUAD	Male	Euro	former	NO	NO	YES	Absent	NA	NA	NO
A-f02fab8e8777-T01-IM6	A-f02fab8e8777-N01-IM6	Non-SCLC	LUAD	Male	Euro	current	YES	NO	YES	Absent	NA	NA	NO
A-50efe8981af0-T01-IM5	A-50efe8981af0-N01-IM5	Non-SCLC	LUAD	Male	Euro	former	NO	NO	YES	Absent	NA	NA	NO
A-e8e3e97567c9-T03-IM6	A-e8e3e97567c9-N01-IM6	Non-SCLC	LUAD	Female	Euro	former	NO	NO	YES	Absent	NA	NA	NO
A-5c8dd9a6f36a-T01-IM3	A-5c8dd9a6f36a-N01-IM3	Non-SCLC	LUAD	Male	Euro	never	YES	NO	NO	Absent	NA	NA	NO
A-39183bc99d0c-T01-IM3	A-39183bc99d0c-N01-IM3	Non-SCLC	LUAD	NA	Euro	never	YES	YES	NO	Absent	NA	NA	NO
A-a9586cf88c6b-T01-IM3	A-a9586cf88c6b-N01-IM3	Non-SCLC	LUAD	NA	Euro	former	YES	YES	NO	Absent	NA	NA	NO
A-2bacb65d2a95-T01-IM6	A-2bacb65d2a95-N01-IM6	Non-SCLC	LUAD	Female	Euro	current	NO	NO	YES	Absent	NA	NA	NO
A-67c9fbbe6053-T01-IM5	A-67c9fbbe6053-N01-IM5	Non-SCLC	LUAD	Female	Euro	former	NO	YES	NO	Absent	NA	NA	NO
A-05efadbd6f36-T01-IM3	A-05efadbd6f36-N01-IM3	Non-SCLC	LUAD	Male	Euro	former	NO	NO	YES	Absent	NA	NA	NO
A-bed44ec791e7-T01-IM5	A-bed44ec791e7-N01-IM5	Non-SCLC	LUAD	Female	Euro	never	YES	YES	NO	Absent	NA	NA	NO
A-b760a66f5c25-T01-IM6	A-b760a66f5c25-N01-IM6	Non-SCLC	LUAD	NA	Euro	former	YES	NO	NO	Absent	NA	NA	NO
A-bedd7d4f7ce0-T01-IM3	A-bedd7d4f7ce0-N01-IM3	Non-SCLC	LUAD	NA	Euro	never	NO	NO	NO	Absent	NA	NA	NO
A-7a971c1c568d-T01-IM3	A-7a971c1c568d-N01-IM3	Non-SCLC	LUAD	Male	Euro	never	YES	YES	NO	Absent	NA	NA	NO
A-55b922151a59-T01-IM5	A-55b922151a59-N01-IM5	Non-SCLC	LUAD	Female	Euro	former	NO	NO	NO	Absent	NA	NA	NO
A-de048e50c611-T01-IM5	A-de048e50c611-N01-IM5	Non-SCLC	LUAD	Male	Euro	current	YES	NO	YES	Absent	NA	NA	NO
A-2b21b3b5ae95-T01-IM5	A-2b21b3b5ae95-N01-IM5	Non-SCLC	LUAD	Female	Euro	current	YES	NO	YES	Absent	NA	NA	NO
A-66ba822231ff-T01-IM6	A-66ba822231ff-N01-IM6	Non-SCLC	LUAD	Female	Euro	former	NO	NO	NO	Absent	NA	NA	NO
A-0521f7ec55ab-T01-IM5	A-0521f7ec55ab-N01-IM5	Non-SCLC	LUAD	Female	Euro	former	NO	NO	NO	Absent	NA	NA	NO
A-7dc4fdf1736a-T01-IM5	A-7dc4fdf1736a-N01-IM5	Non-SCLC	LUAD	Male	Euro	former	YES	NO	NO	Absent	NA	NA	NO
A-10d4149b69b1-T01-IM6	A-10d4149b69b1-N01-IM6	Non-SCLC	LUAD	Female	Euro	former	NO	NO	NO	Absent	NA	NA	NO
A-9426a3ca643c-T01-IM6	A-9426a3ca643c-N01-IM6	Non-SCLC	LUAD	Female	Euro	former	NO	NO	YES	Absent	NA	NA	NO
A-b2faa2e973eb-T01-IM6	A-b2faa2e973eb-N01-IM6	Non-SCLC	LUAD	Female	Euro	never	NO	NO	NO	Absent	NA	NA	NO
A-9cbd02c64a69-T01-IM6	A-9cbd02c64a69-N01-IM6	Non-SCLC	LUAD	Female	Euro	current	YES	NO	YES	Absent	NA	NA	NO
A-bf87d674f33b-T01-IM5	A-bf87d674f33b-N01-IM5	Non-SCLC	LUAD	Female	Euro	former	NO	NO	YES	Absent	NA	NA	NO
A-2ceed7ef05d7-T01-IM5	A-2ceed7ef05d7-N01-IM5	Non-SCLC	LUAD	Female	Euro	current	YES	NO	YES	Absent	NA	NA	NO
A-48d8ee3e7889-T01-IM6	A-48d8ee3e7889-N01-IM6	Non-SCLC	LUAD	NA	Euro	former	YES	YES	NO	Absent	NA	NA	NO
A-d7a482727b1d-T01-IM6	A-d7a482727b1d-N01-IM6	Non-SCLC	LUAD	NA	Euro	former	NO	NO	YES	Absent	NA	NA	NO
A-ceb6c257feb0-T01-IM5	A-ceb6c257feb0-N01-IM5	Non-SCLC	LUAD	Female	Euro	former	YES	YES	YES	Absent	NA	NA	NO
A-62a466a0d35e-T01-IM5	A-62a466a0d35e-N01-IM5	Non-SCLC	LUAD	NA	Euro	never	YES	NO	NO	Present		ALT_GAIN	NO
A-5d9d3df66b12-T01-IM6	A-5d9d3df66b12-N01-IM6	Non-SCLC	LUAD	Male	Euro	never	YES	YES	NO	Absent	NA	NA	NO
A-01d65f531b67-T01-IM6	A-01d65f531b67-N01-IM6	Non-SCLC	LUAD	NA	Euro	never	NO	NO	NO	Present	TRUE	ALT_GAIN	YES
A-6fa31834aa01-T01-IM6	A-6fa31834aa01-N01-IM6	Non-SCLC	LUAD	Male	Euro	current	NO	NO	YES	Absent	NA	NA	NO
A-61d68ab20950-T01-IM5	A-61d68ab20950-N01-IM5	Non-SCLC	LUAD	Male	Euro	current	YES	NO	NO	Absent	NA	NA	NO
A-0e696cdc23c8-T01-IM5	A-0e696cdc23c8-N01-IM5	Non-SCLC	LUAD	NA	Euro	former	YES	NO	NO	Absent	NA	NA	NO
A-7fa669e75316-T01-IM6	A-7fa669e75316-N01-IM6	Non-SCLC	LUAD	Female	Euro	former	YES	YES	NO	Absent	NA	NA	NO
A-2c1ce222bd20-T01-IM3	A-2c1ce222bd20-N01-IM3	Non-SCLC	LUAD	Female	Euro	never	NO	YES	NO	Absent	NA	NA	NO
A-7c2cf6f2658e-T01-IM5	A-7c2cf6f2658e-N01-IM5	Non-SCLC	LUAD	Female	Euro	former	YES	NO	NO	Absent	NA	NA	NO
A-b4a659d799f6-T01-IM6	A-b4a659d799f6-N01-IM6	Non-SCLC	LUAD	Female	Euro	former	YES	NO	YES	Absent	NA	NA	NO
A-2aa65b6ba668-T01-IM6	A-2aa65b6ba668-N01-IM6	Non-SCLC	LUAD	Female	Euro	former	YES	YES	NO	Absent	NA	NA	NO
A-4ffdc595b685-T01-IM5	A-4ffdc595b685-N01-IM5	Non-SCLC	LUAD	Male	Euro	former	NO	NO	YES	Absent	NA	NA	NO
A-773fe8b615b7-T01-IM5	A-773fe8b615b7-N01-IM5	Non-SCLC	LUAD	Female	Euro	former	YES	YES	NO	Absent	NA	NA	NO
A-500afebe14c3-T01-IM3	A-500afebe14c3-N01-IM3	Non-SCLC	LUAD	NA	Euro	never	YES	YES	NO	Absent	NA	NA	NO
A-5600c46d1edb-T01-IM6	A-5600c46d1edb-N01-IM6	Non-SCLC	LUAD	Female	Euro	former	NO	NO	YES	Absent	NA	NA	NO
A-3bc870f85645-T01-IM6	A-3bc870f85645-N01-IM6	Non-SCLC	LUAD	Female	Euro	former	NO	NO	YES	Absent	NA	NA	NO
A-421bd1f724c8-T01-IM6	A-421bd1f724c8-N01-IM6	Non-SCLC	LUAD	Female	Euro	never	NO	NO	NO	Absent	NA	NA	NO
A-958c413d1654-T01-IM5	A-958c413d1654-N01-IM5	Non-SCLC	LUAD	Female	Euro	never	YES	YES	NO	Absent	NA	NA	NO
A-45a71a698d67-T01-IM5	A-45a71a698d67-N01-IM5	Non-SCLC	LUAD	Female	Euro	former	NO	NO	YES	Absent	NA	NA	NO
A-ce8d2713fdb1-T01-IM5	A-ce8d2713fdb1-N01-IM5	Non-SCLC	LUAD	Female	Euro	current	YES	NO	YES	Absent	NA	NA	NO
A-7901b2d002d2-T01-IM5	A-7901b2d002d2-N01-IM5	Non-SCLC	LUAD	Male	Euro	former	NO	NO	YES	Absent	NA	NA	NO
A-1977fa6e4b58-T02-IM5	A-1977fa6e4b58-N01-IM5	Non-SCLC	LUAD	NA	NA	current	YES	YES	NO	Absent	NA	NA	NO
A-309367d6d646-T01-IM5	A-309367d6d646-N01-IM5	Non-SCLC	LUAD	Female	Euro	never	NO	NO	NO	Absent	NA	NA	NO
A-f9d85ab71210-T02-IM3	A-f9d85ab71210-N01-IM3	Non-SCLC	LUAD	Male	Euro	former	YES	NO	NO	Absent	NA	NA	NO
A-eb3515c18bcc-T01-IM6	A-eb3515c18bcc-N01-IM6	Non-SCLC	LUAD	Female	Euro	former	NO	NO	NO	Absent	NA	NA	NO
A-3a50552b62ca-T01-IM5	A-3a50552b62ca-N01-IM5	Non-SCLC	LUAD	Female	Euro	current	YES	YES	NO	Absent	NA	NA	NO
A-9b4ac7dcbe03-T01-IM5	A-9b4ac7dcbe03-N01-IM5	Non-SCLC	LUAD	Male	Asian	former	NO	YES	NO	Absent	NA	NA	NO
A-c480c34d250c-T01-IM3	A-c480c34d250c-N01-IM3	Non-SCLC	LUAD	NA	Euro	current	YES	NO	YES	Absent	NA	NA	NO
A-e2cb4b0d3acc-T02-IM5	A-e2cb4b0d3acc-N01-IM5	Non-SCLC	LUAD	Male	Euro	current	YES	NO	NO	Absent	NA	NA	NO
A-f69d5a5db888-T01-IM6	A-f69d5a5db888-N01-IM6	Non-SCLC	LUAD	Male	NA	former	YES	NO	NO	Absent	NA	NA	NO
A-747e52ab32f2-T01-IM5	A-747e52ab32f2-N01-IM5	Non-SCLC	LUAD	Female	Asian	never	NO	YES	NO	Absent	NA	NA	NO
A-42c795532b59-T02-IM6	A-42c795532b59-N01-IM6	Non-SCLC	LUAD	Female	Asian	never	NO	YES	NO	Absent	NA	NA	NO
A-12bb3bd1840f-T01-IM6	A-12bb3bd1840f-N01-IM6	Non-SCLC	LUAD	Female	NA	never	YES	YES	NO	Absent	NA	NA	NO
A-8d736b43cb08-T02-IM5	A-8d736b43cb08-N01-IM5	Non-SCLC	LUAD	Female	Asian	never	NO	YES	NO	Absent	NA	NA	NO
A-0b737b10bdec-T01-IM3	A-0b737b10bdec-N01-IM3	Non-SCLC	LUAD	Female	Asian	never	NO	YES	NO	Absent	NA	NA	NO
A-3ac3a27ae8df-T01-IM5	A-3ac3a27ae8df-N01-IM5	Non-SCLC	LUAD	Male	Asian	former	YES	NO	NO	Absent	NA	NA	NO
A-144d28eb910d-T01-IM6	A-144d28eb910d-N01-IM6	Non-SCLC	LUAD	Male	Asian	never	NO	YES	NO	Absent	NA	NA	NO
A-1ecb7a241d7d-T01-IM6	A-1ecb7a241d7d-N01-IM6	Non-SCLC	LUAD	Female	Asian	never	NO	YES	NO	Absent	NA	NA	NO
A-e6d59c814a86-T01-IM6	A-e6d59c814a86-N01-IM6	Non-SCLC	LUAD	Female	NA	never	YES	YES	NO	Absent	NA	NA	NO
A-a7e1e7859f5d-T01-IM6	A-a7e1e7859f5d-N01-IM6	Non-SCLC	LUAD	Female	NA	never	YES	YES	NO	Absent	NA	NA	NO
A-c5b7b6134310-T01-IM3	A-c5b7b6134310-N01-IM3	Non-SCLC	LUAD	NA	Asian	never	NO	YES	NO	Absent	NA	NA	NO
A-d2bc4c886dd2-T03-IM5	A-d2bc4c886dd2-N01-IM5	Non-SCLC	LUAD	Female	NA	never	NO	NO	YES	Absent	NA	NA	NO
A-1ef98856ace4-T01-IM5	A-1ef98856ace4-N01-IM5	Non-SCLC	LUAD	Female	Asian	former	YES	YES	NO	Absent	NA	NA	NO
A-72e62c2d9e10-T01-IM5	A-72e62c2d9e10-N01-IM5	Non-SCLC	LUAD	Male	Asian	former	YES	NO	NO	Absent	NA	NA	NO
A-1139c8b8b01f-T01-IM5	A-1139c8b8b01f-N01-IM5	Non-SCLC	LUAD	NA	NA	never	YES	YES	NO	Absent	NA	NA	NO
A-271ac7314265-T02-IM5	A-271ac7314265-N01-IM5	Non-SCLC	LUAD	Female	NA	former	NO	NO	YES	Absent	NA	NA	NO
A-6f9fd5a9baf6-T01-IM5	A-6f9fd5a9baf6-N01-IM5	Non-SCLC	LUAD	Female	NA	never	YES	NO	NO	Absent	NA	NA	NO
A-5276c088bb94-T01-IM6	A-5276c088bb94-N01-IM6	Non-SCLC	LUAD	NA	NA	former	YES	NO	NO	Absent	NA	NA	NO
A-12712167cf29-T01-IM5	A-12712167cf29-N01-IM5	Non-SCLC	LUAD	Male	NA	former	YES	YES	NO	Absent	NA	NA	NO
A-1f506ded5e8c-T01-IM6	A-1f506ded5e8c-N01-IM6	Non-SCLC	LUAD	NA	African	current	YES	NO	NO	Absent	NA	NA	NO
A-59d86c9c3427-T01-IM5	A-59d86c9c3427-N01-IM5	Non-SCLC	LUAD	Female	African	never	YES	YES	NO	Absent	NA	NA	NO
A-b2de8ce04d01-T02-IM5	A-b2de8ce04d01-N01-IM5	Non-SCLC	Other_NSCLC	Female	NA	former	NO	NO	YES	Absent	NA	NA	NO
A-d3fbe5082f7b-T01-IM5	A-d3fbe5082f7b-N01-IM5	Non-SCLC	LUAD	Female	Euro	current	NO	NO	YES	Absent	NA	NA	NO
A-1285ac2112fb-T01-IM5	A-1285ac2112fb-N01-IM5	Non-SCLC	LUAD	Male	Euro	never	NO	NO	NO	Absent	NA	NA	NO
A-e9cae1dbbcca-T01-IM5	A-e9cae1dbbcca-N01-IM5	Non-SCLC	LUAD	Male	Euro	current	YES	NO	NO	Absent	NA	NA	NO
A-e63d6983dc38-T01-IM3	A-e63d6983dc38-N01-IM3	Non-SCLC	LUAD	Male	Euro	former	NO	NO	YES	Absent	NA	NA	NO
A-6a973eac0c50-T01-IM5	A-6a973eac0c50-N01-IM5	Non-SCLC	LUAD	Male	Euro	former	NO	NO	NO	Absent	NA	NA	NO
A-af9f6bbac303-T01-IM5	A-af9f6bbac303-N01-IM5	Non-SCLC	LUAD	Female	Euro	former	NO	NO	YES	Absent	NA	NA	NO
A-0c44901fed67-T01-IM5	A-0c44901fed67-N01-IM5	Non-SCLC	LUAD	Male	Euro	former	NO	NO	YES	Absent	NA	NA	NO
A-172ad9766363-T01-IM5	A-172ad9766363-N01-IM5	Non-SCLC	LUAD	Female	Euro	former	NO	YES	NO	Absent	NA	NA	NO
A-641e07444e00-T01-IM5	A-641e07444e00-N01-IM5	Non-SCLC	LUAD	Female	Euro	never	YES	YES	NO	Absent	NA	NA	NO
A-f623ec5448af-T01-IM5	A-f623ec5448af-N01-IM5	Non-SCLC	LUAD	Male	Euro	former	NO	NO	YES	Absent	NA	NA	NO
A-028a96933429-T01-IM5	A-028a96933429-N01-IM5	Non-SCLC	LUAD	Female	Euro	former	NO	NO	YES	Absent	NA	NA	NO
A-f5e3d5ace275-T02-IM5	A-f5e3d5ace275-N01-IM5	Non-SCLC	LUAD	Female	Euro	never	NO	NO	NO	Absent	NA	NA	NO
A-73e3cdd9b66d-T01-IM5	A-73e3cdd9b66d-N01-IM5	Non-SCLC	LUAD	Female	Euro	never	NO	NO	NO	Absent	NA	NA	NO
A-34313eb5434d-T01-IM3	A-34313eb5434d-N01-IM3	Non-SCLC	LUAD	NA	Euro	former	NO	NO	NO	Absent	NA	NA	NO
A-49cddf63cd4d-T01-IM5	A-49cddf63cd4d-N01-IM5	Non-SCLC	LUAD	Female	Euro	current	YES	NO	YES	Absent	NA	NA	NO
A-afd1dc6f1960-T01-IM5	A-afd1dc6f1960-N01-IM5	Non-SCLC	LUAD	Male	Euro	former	NO	NO	YES	Absent	NA	NA	NO
A-d27ee7bbcf85-T01-IM5	A-d27ee7bbcf85-N01-IM5	Non-SCLC	LUAD	Female	Euro	never	YES	YES	NO	Absent	NA	NA	NO
A-d4e3b45b5006-T01-IM5	A-d4e3b45b5006-N01-IM5	Non-SCLC	LUAD	Female	Euro	former	YES	NO	YES	Absent	NA	NA	NO
A-c4723c315d12-T01-IM6	A-c4723c315d12-N01-IM6	Non-SCLC	LUAD	Female	Euro	former	NO	NO	NO	Absent	NA	NA	NO
A-f202b5b2a354-T01-IM5	A-f202b5b2a354-N01-IM5	Non-SCLC	LUAD	Female	Euro	former	NO	YES	NO	Absent	NA	NA	NO
A-6eb59e08fd46-T01-IM5	A-6eb59e08fd46-N01-IM5	Non-SCLC	LUAD	Female	Euro	former	YES	YES	NO	Absent	NA	NA	NO
A-bf92b9d0c094-T01-IM3	A-bf92b9d0c094-N01-IM3	Non-SCLC	LUAD	NA	Euro	former	NO	NO	YES	Absent	NA	NA	NO
A-b1494c4dc575-T02-IM5	A-b1494c4dc575-N01-IM5	Non-SCLC	LUAD	Male	Euro	current	NO	NO	YES	Absent	NA	NA	NO
A-0dddf7e13c50-T02-IM5	A-0dddf7e13c50-N01-IM5	Non-SCLC	LUAD	Female	Euro	former	YES	NO	YES	Absent	NA	NA	NO
A-78f30bdc96a2-T02-IM6	A-78f30bdc96a2-N01-IM6	Non-SCLC	LUAD	Female	Euro	former	NO	NO	NO	Absent	NA	NA	NO
A-4cad099f0173-T01-IM5	A-4cad099f0173-N01-IM5	Non-SCLC	LUAD	Female	Euro	never	NO	YES	NO	Absent	NA	NA	NO
A-041e4b649749-T01-IM5	A-041e4b649749-N01-IM5	Non-SCLC	LUAD	Male	Euro	current	NO	NO	YES	Absent	NA	NA	NO
A-283d9b174b68-T01-IM5	A-283d9b174b68-N01-IM5	Non-SCLC	LUAD	Female	Euro	former	NO	YES	NO	Absent	NA	NA	NO
A-3b80c75299b5-T01-IM5	A-3b80c75299b5-N01-IM5	Non-SCLC	LUAD	Female	Euro	never	YES	YES	NO	Absent	NA	NA	NO
A-e086d7ea99ea-T01-IM5	A-e086d7ea99ea-N01-IM5	Non-SCLC	LUAD	Male	Euro	former	NO	YES	NO	Absent	NA	NA	NO
A-0f738d97bb63-T01-IM6	A-0f738d97bb63-N01-IM6	Non-SCLC	LUAD	Male	Euro	current	NO	NO	NO	Absent	NA	NA	NO
A-72d5a1bac719-T01-IM5	A-72d5a1bac719-N01-IM5	Non-SCLC	LUAD	Female	Euro	former	NO	NO	YES	Present	TRUE	ALT_GAIN	YES
A-964fc3123248-T01-IM5	A-964fc3123248-N01-IM5	Non-SCLC	LUAD	Male	Euro	former	YES	YES	NO	Present		ALT_GAIN	NO
A-508179cf83c6-T01-IM5	A-508179cf83c6-N01-IM5	Non-SCLC	LUAD	Female	Euro	never	NO	YES	NO	Absent	NA	NA	NO
A-beb0118bb528-T01-IM5	A-beb0118bb528-N01-IM5	Non-SCLC	LUAD	Female	Euro	former	YES	NO	NO	Absent	NA	NA	NO
A-2f9311a2296b-T01-IM6	A-2f9311a2296b-N01-IM6	Non-SCLC	LUAD	Female	Euro	never	NO	NO	NO	Absent	NA	NA	NO
A-c55b63d29c6d-T01-IM5	A-c55b63d29c6d-N01-IM5	Non-SCLC	LUAD	Female	Euro	former	NO	NO	YES	Absent	NA	NA	NO
A-e8aeff40bd1c-T01-IM3	A-e8aeff40bd1c-N01-IM3	Non-SCLC	LUAD	NA	Euro	former	NO	NO	NO	Absent	NA	NA	NO
A-8ad0a073c15f-T01-IM5	A-8ad0a073c15f-N01-IM5	Non-SCLC	LUAD	NA	Euro	former	NO	NO	YES	Absent	NA	NA	NO
A-3ab7e6fbe06b-T01-IM5	A-3ab7e6fbe06b-N01-IM5	Non-SCLC	LUAD	Female	Euro	former	NO	NO	NO	Absent	NA	NA	NO
A-7dc600f8e481-T01-IM5	A-7dc600f8e481-N01-IM5	Non-SCLC	LUAD	Female	Euro	former	NO	NO	NO	Absent	NA	NA	NO
A-e3f626fd4b58-T01-IM3	A-e3f626fd4b58-N01-IM3	Non-SCLC	LUAD	NA	Euro	former	YES	YES	NO	Absent	NA	NA	NO
A-15d7b518c62d-T01-IM5	A-15d7b518c62d-N01-IM5	Non-SCLC	LUAD	Male	Euro	former	NO	NO	YES	Absent	NA	NA	NO
A-eeb59829334f-T01-IM5	A-eeb59829334f-N01-IM5	Non-SCLC	LUAD	Female	Euro	current	NO	NO	YES	Present	TRUE	ALT_GAIN	YES
A-5d7c06a0f671-T02-IM5	A-5d7c06a0f671-N01-IM5	Non-SCLC	LUAD	Female	Euro	former	NO	YES	NO	Present	TRUE	ALT_GAIN	YES
A-59a1a1edc519-T01-IM5	A-59a1a1edc519-N01-IM5	Non-SCLC	LUAD	Male	Euro	former	NO	NO	NO	Absent	NA	NA	NO
A-18c89e699323-T01-IM5	A-18c89e699323-N01-IM5	Non-SCLC	LUAD	Female	Euro	never	NO	NO	NO	Absent	NA	NA	NO
A-325f6bee32be-T01-IM6	A-325f6bee32be-N01-IM6	Non-SCLC	LUAD	Male	NA	never	NO	YES	NO	Absent	NA	NA	NO
A-f68e90dfa367-T01-IM5	A-f68e90dfa367-N01-IM5	Non-SCLC	LUAD	Female	Euro	former	NO	NO	YES	Absent	NA	NA	NO
A-3c3eca301413-T01-IM5	A-3c3eca301413-N01-IM5	Non-SCLC	LUAD	Female	Euro	former	NO	NO	YES	Absent	NA	NA	NO
A-20454ec75143-T01-IM5	A-20454ec75143-N01-IM5	Non-SCLC	LUAD	Male	Euro	former	NO	NO	YES	Absent	NA	NA	NO
A-5b0fd190c82b-T01-IM5	A-5b0fd190c82b-N01-IM5	Non-SCLC	LUAD	Female	Euro	former	NO	YES	NO	Absent	NA	NA	NO
A-ebfda086f53f-T01-IM5	A-ebfda086f53f-N01-IM5	Non-SCLC	LUAD	Male	Euro	former	NO	NO	YES	Absent	NA	NA	NO
A-30f6985178dd-T01-IM5	A-30f6985178dd-N01-IM5	Non-SCLC	LUAD	Female	Euro	current	YES	NO	YES	Absent	NA	NA	NO
A-bc91f1a8c8b4-T01-IM5	A-bc91f1a8c8b4-N01-IM5	Non-SCLC	LUAD	Female	Euro	former	NO	NO	NO	Absent	NA	NA	NO
A-080907640c22-T01-IM5	A-080907640c22-N01-IM5	Non-SCLC	LUAD	Female	Euro	current	YES	NO	NO	Absent	NA	NA	NO
A-a101739ea6f2-T01-IM5	A-a101739ea6f2-N01-IM5	Non-SCLC	LUAD	Female	Euro	never	NO	NO	NO	Absent	NA	NA	NO
A-a07d09c8a77d-T02-IM6	A-a07d09c8a77d-N01-IM6	Non-SCLC	LUAD	Male	Euro	current	YES	NO	YES	Absent	NA	NA	NO
A-9cd563020704-T01-IM5	A-9cd563020704-N01-IM5	Non-SCLC	LUAD	Female	Euro	former	NO	NO	YES	Absent	NA	NA	NO
A-f8ff43c0df6e-T01-IM5	A-f8ff43c0df6e-N01-IM5	Non-SCLC	LUAD	Female	Euro	never	YES	YES	NO	Absent	NA	NA	NO
A-d16427805312-T01-IM5	A-d16427805312-N01-IM5	Non-SCLC	LUAD	Female	Euro	never	YES	NO	NO	Absent	NA	NA	NO
A-bdec94868d60-T01-IM5	A-bdec94868d60-N01-IM5	Non-SCLC	LUAD	Female	Euro	former	NO	NO	YES	Absent	NA	NA	NO
A-d8ed4cff495c-T01-IM5	A-d8ed4cff495c-N01-IM5	Non-SCLC	LUAD	Female	Euro	former	NO	NO	NO	Absent	NA	NA	NO
A-a5ba370f101f-T01-IM5	A-a5ba370f101f-N01-IM5	Non-SCLC	LUAD	Female	Euro	current	NO	NO	YES	Absent	NA	NA	NO
A-6274944c5f97-T02-IM5	A-6274944c5f97-N01-IM5	Non-SCLC	LUAD	Female	Euro	former	NO	NO	YES	Absent	NA	NA	NO
A-6b1c46b568c9-T01-IM5	A-6b1c46b568c9-N01-IM5	Non-SCLC	LUAD	Female	Euro	former	NO	NO	NO	Absent	NA	NA	NO
A-b523a1860b37-T01-IM5	A-b523a1860b37-N01-IM5	Non-SCLC	LUAD	Female	Euro	former	NO	NO	NO	Absent	NA	NA	NO
A-95476a310ad9-T01-IM5	A-95476a310ad9-N01-IM5	Non-SCLC	LUAD	Female	Euro	former	NO	YES	NO	Absent	NA	NA	NO
A-6e123e9cdc59-T01-IM5	A-6e123e9cdc59-N01-IM5	Non-SCLC	LUAD	Female	Euro	former	YES	NO	NO	Absent	NA	NA	NO
A-372ff5e93eaa-T01-IM6	A-372ff5e93eaa-N01-IM6	Non-SCLC	LUAD	NA	Euro	never	YES	YES	NO	Absent	NA	NA	NO
A-5459ad9c8eed-T02-IM5	A-5459ad9c8eed-N01-IM5	Non-SCLC	LUAD	Female	Euro	never	NO	YES	NO	Absent	NA	NA	NO
A-db37c5fa17f0-T01-IM5	A-db37c5fa17f0-N01-IM5	Non-SCLC	LUAD	NA	Euro	never	YES	YES	NO	Absent	NA	NA	NO
A-f6f008474ba2-T01-IM5	A-f6f008474ba2-N01-IM5	Non-SCLC	LUAD	Male	Euro	current	NO	NO	YES	Absent	NA	NA	NO
A-55cbab3ec810-T01-IM3	A-55cbab3ec810-N01-IM3	Non-SCLC	LUAD	Male	Euro	former	YES	NO	NO	Absent	NA	NA	NO
A-ed185e458543-T02-IM5	A-ed185e458543-N01-IM5	Non-SCLC	LUAD	Male	Euro	never	NO	NO	NO	Absent	NA	NA	NO
A-874eb520ce11-T01-IM5	A-874eb520ce11-N01-IM5	Non-SCLC	LUAD	Female	Euro	former	NO	NO	YES	Absent	NA	NA	NO
A-222e20849219-T01-IM5	A-222e20849219-N01-IM5	Non-SCLC	LUAD	Male	NA	former	NO	NO	YES	Absent	NA	NA	NO
A-8c1704d2bc95-T01-IM5	A-8c1704d2bc95-N01-IM5	Non-SCLC	LUAD	Male	Euro	former	NO	NO	NO	Absent	NA	NA	NO
A-86807f2294ec-T01-IM5	A-86807f2294ec-N01-IM5	Non-SCLC	LUAD	Male	Euro	former	NO	NO	YES	Absent	NA	NA	NO
A-1749fa781c50-T01-IM5	A-1749fa781c50-N01-IM5	Non-SCLC	LUAD	Female	Euro	former	NO	NO	YES	Absent	NA	NA	NO
A-7517704618b2-T01-IM5	A-7517704618b2-N01-IM5	Non-SCLC	LUAD	Female	Euro	former	NO	NO	NO	Absent	NA	NA	NO
A-0f46a79585df-T01-IM6	A-0f46a79585df-N01-IM6	Non-SCLC	LUAD	Male	Euro	former	NO	NO	YES	Absent	NA	NA	NO
A-ba5f1e6e3eb4-T02-IM5	A-ba5f1e6e3eb4-N01-IM5	Non-SCLC	LUAD	Male	Euro	former	YES	YES	YES	Absent	NA	NA	NO
A-a838e056d5b6-T02-IM6	A-a838e056d5b6-N01-IM6	Non-SCLC	SquamousCC	Female	Euro	former	YES	NO	NO	Absent	NA	NA	NO
A-f68c5ee68cd1-T01-IM5	A-f68c5ee68cd1-N01-IM5	Non-SCLC	LUAD	Male	Euro	former	NO	NO	NO	Absent	NA	NA	NO
A-3f1ebd012050-T01-IM5	A-3f1ebd012050-N01-IM5	Non-SCLC	LUAD	Male	Euro	former	NO	NO	YES	Absent	NA	NA	NO
A-48f5649b2e65-T01-IM5	A-48f5649b2e65-N01-IM5	Non-SCLC	LUAD	Female	Euro	former	NO	NO	YES	Absent	NA	NA	NO
A-f48771255bc7-T01-IM5	A-f48771255bc7-N01-IM5	Non-SCLC	LUAD	Male	Euro	former	YES	NO	YES	Absent	NA	NA	NO
A-a5f5188d682a-T01-IM5	A-a5f5188d682a-N01-IM5	Non-SCLC	LUAD	Female	Euro	former	YES	NO	YES	Absent	NA	NA	NO
A-253cd7f55f2c-T01-IM5	A-253cd7f55f2c-N01-IM5	Non-SCLC	LUAD	Female	Euro	never	NO	NO	YES	Absent	NA	NA	NO
A-c285d17e0ec6-T01-IM5	A-c285d17e0ec6-N01-IM5	Non-SCLC	LUAD	Male	Euro	never	NO	NO	YES	Absent	NA	NA	NO
A-a6d66629bfa6-T01-IM6	A-a6d66629bfa6-N01-IM6	Non-SCLC	LUAD	Female	Euro	former	YES	NO	NO	Absent	NA	NA	NO
A-a5c73831ee6a-T01-IM6	A-a5c73831ee6a-N01-IM6	Non-SCLC	LUAD	Female	NA	never	NO	NO	NO	Absent	NA	NA	NO
A-78df6d5404e6-T01-IM5	A-78df6d5404e6-N01-IM5	Non-SCLC	LUAD	Male	Euro	never	YES	YES	NO	Absent	NA	NA	NO
A-40268dd45aad-T01-IM5	A-40268dd45aad-N01-IM5	Non-SCLC	LUAD	NA	Euro	current	YES	NO	NO	Absent	NA	NA	NO
A-f44cd5ff3542-T01-IM5	A-f44cd5ff3542-N01-IM5	Non-SCLC	LUAD	Female	Euro	never	YES	YES	NO	Absent	NA	NA	NO
A-ff0138e9971e-T01-IM5	A-ff0138e9971e-N01-IM5	Non-SCLC	LUAD	Female	NA	never	NO	YES	NO	Absent	NA	NA	NO
A-4cec4e2324fa-T01-IM5	A-4cec4e2324fa-N01-IM5	Non-SCLC	LUAD	Male	NA	current	NO	NO	NO	Absent	NA	NA	NO
A-00b8c94b5d59-T01-IM5	A-00b8c94b5d59-N01-IM5	Non-SCLC	LUAD	Male	NA	former	YES	NO	NO	Absent	NA	NA	NO
A-ee71da2eab69-T01-IM5	A-ee71da2eab69-N01-IM5	Non-SCLC	LUAD	Female	NA	never	NO	YES	NO	Absent	NA	NA	NO
A-c70b205e33b6-T01-IM6	A-c70b205e33b6-N01-IM6	Non-SCLC	LUAD	NA	NA	former	YES	NO	NO	Absent	NA	NA	NO
A-c7ab2a5d0c2c-T01-IM6	A-c7ab2a5d0c2c-N01-IM6	Non-SCLC	LUAD	Female	NA	current	YES	NO	YES	Absent	NA	NA	NO
A-b9e102014311-T01-IM3	A-b9e102014311-N01-IM3	Non-SCLC	LUAD	NA	Asian	never	NO	NO	NO	Absent	NA	NA	NO
A-beec495dac2c-T01-IM5	A-beec495dac2c-N01-IM5	Non-SCLC	LUAD	Female	Asian	former	YES	YES	NO	Absent	NA	NA	NO
A-38900e24551e-T01-IM3	A-38900e24551e-N01-IM3	Non-SCLC	LUAD	Female	NA	never	NO	NO	NO	Absent	NA	NA	NO
A-ed8a2a3d59f6-T01-IM6	A-ed8a2a3d59f6-N01-IM6	Non-SCLC	LUAD	Female	NA	never	YES	YES	NO	Absent	NA	NA	NO
A-cea118c282be-T01-IM5	A-cea118c282be-N01-IM5	Non-SCLC	LUAD	Male	NA	former	NO	NO	NO	Absent	NA	NA	NO
A-67048edd6558-T01-IM5	A-67048edd6558-N01-IM5	Non-SCLC	LUAD	Male	Asian	former	YES	NO	NO	Absent	NA	NA	NO
A-8e0f20d2d27f-T01-IM5	A-8e0f20d2d27f-N01-IM5	Non-SCLC	LUAD	Female	Asian	never	NO	YES	NO	Absent	NA	NA	NO
A-19dee0503507-T02-IM6	A-19dee0503507-N01-IM6	Non-SCLC	LUAD	Male	Asian	current	YES	YES	NO	Absent	NA	NA	NO
A-9a44edf6df6c-T01-IM5	A-9a44edf6df6c-N01-IM5	Non-SCLC	LUAD	Female	Euro	current	NO	NO	YES	Absent	NA	NA	NO
A-bc453410a9f7-T01-IM5	A-bc453410a9f7-N01-IM5	Non-SCLC	LUAD	Female	Asian	current	NO	NO	NO	Absent	NA	NA	NO
A-2bfe4bc57af1-T02-IM6	A-2bfe4bc57af1-N01-IM6	Non-SCLC	LUAD	Male	Asian	former	NO	YES	NO	Absent	NA	NA	NO
A-034e3518cfb6-T01-IM6	A-034e3518cfb6-N01-IM6	Non-SCLC	LUAD	Female	NA	never	NO	NO	NO	Absent	NA	NA	NO
A-99566a7de9e1-T01-IM5	A-99566a7de9e1-N01-IM5	Non-SCLC	LUAD	NA	Asian	former	YES	YES	NO	Absent	NA	NA	NO
A-da519f319418-T01-IM3	A-da519f319418-N01-IM3	Non-SCLC	LUAD	Male	Asian	former	YES	YES	NO	Absent	NA	NA	NO
A-801bfc31c3d5-T01-IM5	A-801bfc31c3d5-N01-IM5	Non-SCLC	LUAD	Female	NA	never	YES	YES	NO	Absent	NA	NA	NO
A-d8f2821f3d71-T01-IM5	A-d8f2821f3d71-N01-IM5	Non-SCLC	LUAD	Female	NA	former	NO	NO	NO	Absent	NA	NA	NO
A-740f955cb8ee-T01-IM6	A-740f955cb8ee-N01-IM6	Non-SCLC	LUAD	Female	NA	never	NO	NO	NO	Absent	NA	NA	NO
A-9e84a05fdc73-T01-IM5	A-9e84a05fdc73-N01-IM5	Non-SCLC	LUAD	Male	NA	former	NO	NO	YES	Absent	NA	NA	NO
A-57ce5c9da672-T01-IM5	A-57ce5c9da672-N01-IM5	Non-SCLC	LUAD	Male	NA	former	NO	NO	YES	Absent	NA	NA	NO
A-cbab3cb3e425-T01-IM5	A-cbab3cb3e425-N01-IM5	Non-SCLC	LUAD	NA	NA	never	YES	YES	NO	Absent	NA	NA	NO
A-f36244b37baf-T01-IM5	A-f36244b37baf-N01-IM5	Non-SCLC	LUAD	Female	NA	never	YES	YES	NO	Absent	NA	NA	NO
A-465d794079d6-T01-IM5	A-465d794079d6-N01-IM5	Non-SCLC	LUAD	NA	NA	former	YES	NO	NO	Absent	NA	NA	NO
A-60cc7835dc33-T02-IM3	A-60cc7835dc33-N01-IM3	Non-SCLC	LUAD	Female	NA	former	NO	NO	NO	Absent	NA	NA	NO
A-8b678f92da27-T01-IM5	A-8b678f92da27-N01-IM5	Non-SCLC	LUAD	Female	African	former	NO	NO	YES	Absent	NA	NA	NO
A-b644b44a6bbf-T01-IM6	A-b644b44a6bbf-N01-IM6	Non-SCLC	LUAD	Female	African	current	YES	NO	YES	Absent	NA	NA	NO
A-48385d4b4e07-T02-IM6	A-48385d4b4e07-N01-IM6	Non-SCLC	LUAD	Female	African	never	NO	YES	NO	Absent	NA	NA	NO
A-6a7da24965cc-T01-IM6	A-6a7da24965cc-N01-IM6	Non-SCLC	LUAD	Female	African	former	NO	NO	NO	Absent	NA	NA	NO
A-1c5e5daba27a-T01-IM5	A-1c5e5daba27a-N01-IM5	Non-SCLC	LUAD	Female	NA	never	YES	YES	NO	Absent	NA	NA	NO
A-8d030bf9104d-T01-IM5	A-8d030bf9104d-N01-IM5	Non-SCLC	LUAD	Male	Euro	current	NO	NO	YES	Absent	NA	NA	NO
A-c9ffb89f3263-T01-IM5	A-c9ffb89f3263-N01-IM5	Non-SCLC	LUAD	Female	Euro	former	YES	YES	NO	Absent	NA	NA	NO
A-d5112fd49d09-T01-IM5	A-d5112fd49d09-N01-IM5	Non-SCLC	LUAD	Female	Euro	former	NO	NO	YES	Absent	NA	NA	NO
A-68f18632a41c-T01-IM3	A-68f18632a41c-N01-IM3	Non-SCLC	LUAD	NA	Euro	never	YES	NO	NO	Absent	NA	NA	NO
A-468e53b7f6e0-T01-IM3	A-468e53b7f6e0-N01-IM3	Non-SCLC	LUAD	Female	Euro	former	YES	NO	NO	Absent	NA	NA	NO
A-c3568e7ee2dd-T01-IM3	A-c3568e7ee2dd-N01-IM3	Non-SCLC	LUAD	NA	Euro	never	YES	YES	NO	Absent	NA	NA	NO
A-e47686688d23-T01-IM5	A-e47686688d23-N01-IM5	Non-SCLC	LUAD	Female	Euro	former	NO	NO	NO	Absent	NA	NA	NO
A-486240a06a2e-T01-IM5	A-486240a06a2e-N01-IM5	Non-SCLC	LUAD	Female	Euro	never	YES	YES	NO	Absent	NA	NA	NO
A-26c57a477a53-T01-IM5	A-26c57a477a53-N01-IM5	Non-SCLC	LUAD	Female	Euro	former	NO	NO	NO	Present		ALT_GAIN	NO
A-9acb15087b29-T01-IM5	A-9acb15087b29-N01-IM5	Non-SCLC	LUAD	Male	Euro	current	YES	NO	NO	Absent	NA	NA	NO
A-795c4718e54f-T01-IM5	A-795c4718e54f-N01-IM5	Non-SCLC	LUAD	Female	Euro	current	YES	NO	NO	Absent	NA	NA	NO
A-ec2a38131a18-T01-IM5	A-ec2a38131a18-N01-IM5	Non-SCLC	LUAD	Female	Euro	current	YES	NO	NO	Absent	NA	NA	NO
A-51df2dd71ec5-T01-IM5	A-51df2dd71ec5-N01-IM5	Non-SCLC	LUAD	Female	Euro	former	NO	NO	YES	Absent	NA	NA	NO
A-cb07cced0887-T01-IM5	A-cb07cced0887-N01-IM5	Non-SCLC	LUAD	Male	Euro	never	YES	YES	NO	Absent	NA	NA	NO
A-46a554e6a4f6-T02-IM6	A-46a554e6a4f6-N01-IM6	Non-SCLC	LUAD	Male	Euro	never	NO	NO	NO	Absent	NA	NA	NO
A-25be03b2dbea-T01-IM5	A-25be03b2dbea-N01-IM5	Non-SCLC	LUAD	Female	Euro	never	YES	NO	NO	Absent	NA	NA	NO
A-9830464caf7f-T01-IM5	A-9830464caf7f-N01-IM5	Non-SCLC	LUAD	NA	Euro	never	YES	YES	NO	Absent	NA	NA	NO
A-d4ec6ead008f-T01-IM5	A-d4ec6ead008f-N01-IM5	Non-SCLC	LUAD	NA	NA	former	NO	NO	YES	Absent	NA	NA	NO
A-24bd2a17342c-T01-IM3	A-24bd2a17342c-N01-IM3	Non-SCLC	LUAD	Female	Euro	never	NO	NO	NO	Absent	NA	NA	NO
A-c60841251fbf-T01-IM5	A-c60841251fbf-N01-IM5	Non-SCLC	LUAD	NA	Euro	former	NO	NO	NO	Absent	NA	NA	NO
A-36b235b90127-T02-IM5	A-36b235b90127-N01-IM5	Non-SCLC	LUAD	NA	Euro	never	NO	NO	NO	Absent	NA	NA	NO
A-967bdceec045-T01-IM5	A-967bdceec045-N01-IM5	Non-SCLC	LUAD	Male	Euro	former	NO	NO	YES	Absent	NA	NA	NO
A-32ba13e4ed25-T03-IM6	A-32ba13e4ed25-N01-IM6	Non-SCLC	LUAD	Male	Euro	never	NO	NO	NO	Absent	NA	NA	NO
A-326d6b0cf40f-T01-IM5	A-326d6b0cf40f-N01-IM5	Non-SCLC	LUAD	Female	Euro	former	YES	YES	NO	Absent	NA	NA	NO
A-20532514bbb3-T01-IM5	A-20532514bbb3-N01-IM5	Non-SCLC	LUAD	Female	Euro	former	NO	NO	YES	Absent	NA	NA	NO
A-36e6024378af-T01-IM5	A-36e6024378af-N01-IM5	Non-SCLC	LUAD	Male	Euro	former	YES	NO	YES	Absent	NA	NA	NO
A-84ad7a1a42b9-T01-IM6	A-84ad7a1a42b9-N01-IM6	Non-SCLC	LUAD	Male	Euro	former	YES	NO	NO	Absent	NA	NA	NO
A-ecb07d54b364-T01-IM5	A-ecb07d54b364-N01-IM5	Non-SCLC	LUAD	Male	Euro	former	YES	NO	NO	Absent	NA	NA	NO
A-c3b115dda69a-T01-IM5	A-c3b115dda69a-N01-IM5	Non-SCLC	LUAD	NA	Euro	former	YES	YES	NO	Absent	NA	NA	NO
A-17d5a501e85c-T01-IM5	A-17d5a501e85c-N01-IM5	Non-SCLC	LUAD	Male	Asian	former	NO	NO	NO	Absent	NA	NA	NO
A-638b5425e1e4-T01-IM5	A-638b5425e1e4-N01-IM5	Non-SCLC	LUAD	Male	Euro	former	NO	NO	NO	Absent	NA	NA	NO
A-71acbbe86270-T01-IM5	A-71acbbe86270-N01-IM5	Non-SCLC	LUAD	Female	Euro	former	NO	NO	NO	Absent	NA	NA	NO
A-a79a4ba2e5cb-T01-IM5	A-a79a4ba2e5cb-N01-IM5	Non-SCLC	LUAD	Male	Euro	former	YES	NO	NO	Absent	NA	NA	NO
A-210c33aeaf19-T01-IM5	A-210c33aeaf19-N01-IM5	Non-SCLC	LUAD	Male	NA	former	YES	NO	NO	Absent	NA	NA	NO
A-9cb591862fea-T01-IM5	A-9cb591862fea-N01-IM5	Non-SCLC	LUAD	Female	Euro	former	YES	NO	YES	Absent	NA	NA	NO
A-15f9b4b48ff5-T01-IM5	A-15f9b4b48ff5-N01-IM5	Non-SCLC	LUAD	Female	Euro	current	YES	YES	NO	Absent	NA	NA	NO
A-5e35db0c3b21-T01-IM5	A-5e35db0c3b21-N01-IM5	Non-SCLC	LUAD	Female	Euro	former	NO	NO	YES	Absent	NA	NA	NO
A-bbea56c3298b-T01-IM3	A-bbea56c3298b-N01-IM3	Non-SCLC	LUAD	NA	Euro	former	YES	YES	YES	Absent	NA	NA	NO
A-e0136efe6cb3-T01-IM5	A-e0136efe6cb3-N01-IM5	Non-SCLC	LUAD	Male	Euro	former	NO	NO	YES	Absent	NA	NA	NO
A-09845683b7b1-T02-IM5	A-09845683b7b1-N01-IM5	Non-SCLC	LUAD	Male	Euro	former	YES	NO	NO	Absent	NA	NA	NO
A-ca68a21d7527-T03-IM6	A-ca68a21d7527-N02-IM6	Non-SCLC	LUAD	Female	Euro	former	YES	NO	YES	Absent	NA	NA	NO
A-c9c00859c35b-T01-IM3	A-c9c00859c35b-N01-IM3	Non-SCLC	LUAD	NA	Euro	never	NO	NO	YES	Absent	NA	NA	NO
A-86058f7c62f1-T01-IM5	A-86058f7c62f1-N01-IM5	Non-SCLC	LUAD	Female	Euro	former	YES	NO	YES	Absent	NA	NA	NO
A-c08caaa227d2-T02-IM5	A-c08caaa227d2-N01-IM5	Non-SCLC	LUAD	Male	Euro	former	NO	NO	NO	Absent	NA	NA	NO
A-2fad956cfc3b-T01-IM5	A-2fad956cfc3b-N01-IM5	Non-SCLC	LUAD	Female	Euro	former	YES	NO	NO	Absent	NA	NA	NO
A-b161a8d55f4a-T01-IM5	A-b161a8d55f4a-N01-IM5	Non-SCLC	LUAD	Female	Euro	former	NO	NO	NO	Absent	NA	NA	NO
A-dd4163251552-T01-IM5	A-dd4163251552-N01-IM5	Non-SCLC	SquamousCC	Female	Euro	NA	YES	NO	NO	Present	TRUE	ALT_GAIN	YES
A-5d93b2e5208b-T01-IM5	A-5d93b2e5208b-N01-IM5	Non-SCLC	LUAD	Female	Euro	never	NO	YES	NO	Absent	NA	NA	NO
A-0279092b1018-T01-IM3	A-0279092b1018-N01-IM3	Non-SCLC	LUAD	Female	Euro	former	YES	YES	NO	Absent	NA	NA	NO
A-7cf27afe99c4-T01-IM5	A-7cf27afe99c4-N01-IM5	Non-SCLC	LUAD	Female	Euro	former	YES	NO	NO	Absent	NA	NA	NO
A-69d9230847c0-T01-IM5	A-69d9230847c0-N01-IM5	Non-SCLC	LUAD	Female	Euro	never	NO	NO	NO	Absent	NA	NA	NO
A-baa8bd9adcc3-T01-IM5	A-baa8bd9adcc3-N01-IM5	Non-SCLC	LUAD	Female	Euro	never	YES	YES	NO	Absent	NA	NA	NO
A-4772dd6f91c3-T01-IM5	A-4772dd6f91c3-N01-IM5	Non-SCLC	LUAD	Female	Euro	former	YES	NO	YES	Present		REF_GAIN	NO
A-3e017058001c-T02-IM5	A-3e017058001c-N01-IM5	Non-SCLC	LUAD	Female	Euro	former	YES	YES	NO	Absent	NA	NA	NO
A-b044eaf8a24a-T01-IM5	A-b044eaf8a24a-N01-IM5	Non-SCLC	LUAD	NA	Euro	former	YES	NO	NO	Absent	NA	NA	NO
A-a69f3d6f99fe-T01-IM5	A-a69f3d6f99fe-N01-IM5	Non-SCLC	LUAD	NA	Euro	never	YES	YES	NO	Absent	NA	NA	NO
A-0ab2d9207083-T01-IM5	A-0ab2d9207083-N01-IM5	Non-SCLC	LUAD	NA	Euro	former	NO	YES	NO	Absent	NA	NA	NO
A-38926d82c874-T01-IM5	A-38926d82c874-N01-IM5	Non-SCLC	LUAD	Female	Euro	former	YES	YES	NO	Absent	NA	NA	NO
A-0a29d739fe41-T02-IM6	A-0a29d739fe41-N01-IM6	Non-SCLC	LUAD	Male	Euro	never	YES	YES	NO	Absent	NA	NA	NO
A-cf6b393b9ab1-T01-IM5	A-cf6b393b9ab1-N01-IM5	Non-SCLC	LUAD	Male	Euro	former	NO	NO	YES	Absent	NA	NA	NO
A-e1c5cb64d5ad-T01-IM5	A-e1c5cb64d5ad-N01-IM5	Non-SCLC	LUAD	Female	Euro	former	YES	NO	YES	Absent	NA	NA	NO
A-9eaea31ac302-T01-IM5	A-9eaea31ac302-N01-IM5	Non-SCLC	LUAD	Male	Euro	current	NO	YES	NO	Absent	NA	NA	NO
A-ce7ed4b60092-T01-IM5	A-ce7ed4b60092-N01-IM5	Non-SCLC	LUAD	Male	Euro	former	YES	NO	NO	Absent	NA	NA	NO
A-e5be1b1996f7-T01-IM5	A-e5be1b1996f7-N01-IM5	Non-SCLC	LUAD	Male	Euro	former	NO	NO	YES	Absent	NA	NA	NO
A-6e8d3ddf1777-T01-IM5	A-6e8d3ddf1777-N01-IM5	Non-SCLC	LUAD	Female	Euro	never	NO	NO	NO	Absent	NA	NA	NO
A-e25be2a3890e-T01-IM5	A-e25be2a3890e-N01-IM5	Non-SCLC	LUAD	Male	Euro	current	NO	NO	YES	Absent	NA	NA	NO
A-5cd88033e6db-T01-IM5	A-5cd88033e6db-N01-IM5	Non-SCLC	LUAD	Male	Euro	former	YES	NO	NO	Absent	NA	NA	NO
A-c0b0962564ed-T01-IM5	A-c0b0962564ed-N01-IM5	Non-SCLC	LUAD	Female	Euro	former	YES	NO	NO	Absent	NA	NA	NO
A-b3247d3405c5-T01-IM5	A-b3247d3405c5-N01-IM5	Non-SCLC	LUAD	Female	Euro	former	NO	YES	NO	Absent	NA	NA	NO
A-7454cc7c08b3-T01-IM5	A-7454cc7c08b3-N01-IM5	Non-SCLC	LUAD	Male	Euro	former	YES	NO	NO	Absent	NA	NA	NO
A-77ccef59cfa7-T01-IM5	A-77ccef59cfa7-N01-IM5	Non-SCLC	LUAD	Female	Euro	former	NO	NO	NO	Absent	NA	NA	NO
A-574918bf970d-T01-IM5	A-574918bf970d-N01-IM5	Non-SCLC	LUAD	Male	Euro	former	NO	NO	YES	Absent	NA	NA	NO
A-fe11e6e9e4e5-T01-IM5	A-fe11e6e9e4e5-N01-IM5	Non-SCLC	LUAD	Male	Euro	current	YES	NO	NO	Absent	NA	NA	NO
A-f675f2d4a979-T01-IM5	A-f675f2d4a979-N01-IM5	Non-SCLC	LUAD	Female	Euro	never	NO	NO	NO	Absent	NA	NA	NO
A-b08a1701bc8e-T01-IM5	A-b08a1701bc8e-N01-IM5	Non-SCLC	LUAD	Female	Euro	former	NO	NO	YES	Absent	NA	NA	NO
A-84b7711af18c-T02-IM6	A-84b7711af18c-N01-IM6	Non-SCLC	LUAD	Female	Euro	former	NO	NO	YES	Absent	NA	NA	NO
A-34e40f186edf-T01-IM5	A-34e40f186edf-N01-IM5	Non-SCLC	LUAD	Female	Euro	former	NO	NO	YES	Absent	NA	NA	NO
A-6c1c6747d6f7-T01-IM5	A-6c1c6747d6f7-N01-IM5	Non-SCLC	LUAD	Female	Euro	former	NO	NO	NO	Absent	NA	NA	NO
A-ea59cb1b9009-T01-IM3	A-ea59cb1b9009-N01-IM3	Non-SCLC	LUAD	Male	Euro	former	YES	NO	NO	Absent	NA	NA	NO
A-7b5364c15778-T01-IM5	A-7b5364c15778-N01-IM5	Non-SCLC	LUAD	Female	Euro	current	NO	NO	YES	Absent	NA	NA	NO
A-4c7137d8e2f4-T01-IM5	A-4c7137d8e2f4-N01-IM5	Non-SCLC	LUAD	Female	Euro	never	NO	NO	NO	Absent	NA	NA	NO
A-aeb2a5e51de3-T01-IM5	A-aeb2a5e51de3-N01-IM5	Non-SCLC	LUAD	NA	Euro	former	YES	NO	NO	Absent	NA	NA	NO
A-0223d620aa42-T01-IM5	A-0223d620aa42-N01-IM5	Non-SCLC	LUAD	Male	Euro	former	YES	NO	YES	Absent	NA	NA	NO
A-52b8adddf01a-T01-IM5	A-52b8adddf01a-N01-IM5	Non-SCLC	LUAD	Male	Euro	former	YES	YES	NO	Absent	NA	NA	NO
A-75310eeb0d4c-T02-IM5	A-75310eeb0d4c-N01-IM5	Non-SCLC	LUAD	Female	Euro	never	NO	NO	YES	Present		REF_GAIN	NO
A-6cbccbdc8c38-T01-IM5	A-6cbccbdc8c38-N01-IM5	Non-SCLC	LUAD	Male	Euro	former	YES	NO	NO	Absent	NA	NA	NO
A-f36cd0b39d3f-T01-IM5	A-f36cd0b39d3f-N01-IM5	Non-SCLC	LUAD	Female	NA	never	NO	YES	NO	Absent	NA	NA	NO
A-248fcb7e3508-T02-IM5	A-248fcb7e3508-N01-IM5	Non-SCLC	LUAD	Female	NA	former	YES	YES	NO	Absent	NA	NA	NO
A-09c5a45ee2fa-T01-IM5	A-09c5a45ee2fa-N01-IM5	Non-SCLC	LUAD	Male	Asian	never	YES	YES	NO	Absent	NA	NA	NO
A-26312f5bce30-T01-IM3	A-26312f5bce30-N01-IM3	Non-SCLC	LUAD	Female	Asian	never	YES	YES	NO	Absent	NA	NA	NO
A-db8502630123-T01-IM6	A-db8502630123-N01-IM6	Non-SCLC	LUAD	Female	Asian	never	NO	YES	NO	Absent	NA	NA	NO
A-589acf12cb60-T01-IM5	A-589acf12cb60-N01-IM5	Non-SCLC	LUAD	NA	Asian	never	NO	NO	NO	Absent	NA	NA	NO
A-22e3362f5fc3-T01-IM5	A-22e3362f5fc3-N01-IM5	Non-SCLC	LUAD	Female	Euro	former	NO	YES	NO	Absent	NA	NA	NO
A-5a68845b1b04-T02-IM5	A-5a68845b1b04-N01-IM5	Non-SCLC	LUAD	Female	Asian	never	YES	NO	NO	Absent	NA	NA	NO
A-d0dbc832d8f1-T01-IM5	A-d0dbc832d8f1-N01-IM5	Non-SCLC	LUAD	Male	Asian	former	NO	NO	YES	Absent	NA	NA	NO
A-1c4055c3a5b4-T01-IM5	A-1c4055c3a5b4-N01-IM5	Non-SCLC	LUAD	Female	NA	never	NO	YES	NO	Absent	NA	NA	NO
A-b9fc3d592e9b-T01-IM5	A-b9fc3d592e9b-N01-IM5	Non-SCLC	LUAD	Female	NA	current	NO	NO	NO	Absent	NA	NA	NO
A-ad0ada6e41bd-T01-IM5	A-ad0ada6e41bd-N01-IM5	Non-SCLC	LUAD	Female	NA	never	NO	YES	NO	Absent	NA	NA	NO
A-36f17a9508a7-T01-IM3	A-36f17a9508a7-N01-IM3	Non-SCLC	LUAD	Female	NA	never	YES	YES	NO	Absent	NA	NA	NO
A-243e035778e0-T01-IM5	A-243e035778e0-N01-IM5	Non-SCLC	LUAD	Female	NA	never	YES	NO	NO	Absent	NA	NA	NO
A-70135777aafd-T01-IM5	A-70135777aafd-N01-IM5	Non-SCLC	LUAD	Female	NA	former	YES	YES	NO	Absent	NA	NA	NO
A-da2fd4aa1c0b-T01-IM5	A-da2fd4aa1c0b-N01-IM5	Non-SCLC	LUAD	Female	NA	never	NO	NO	NO	Absent	NA	NA	NO
A-8cfe03ef233a-T01-IM3	A-8cfe03ef233a-N01-IM3	Non-SCLC	LUAD	Female	Euro	never	NO	YES	NO	Absent	NA	NA	NO
A-de1641407fed-T01-IM5	A-de1641407fed-N01-IM5	Non-SCLC	LUAD	Male	African	former	NO	NO	NO	Absent	NA	NA	NO
A-5ecccc89a3ec-T01-IM5	A-5ecccc89a3ec-N01-IM5	Non-SCLC	LUAD	NA	NA	former	NO	NO	NO	Absent	NA	NA	NO
A-aa5c6ed4a76a-T01-IM3	A-aa5c6ed4a76a-N01-IM3	Non-SCLC	LUAD	Female	Euro	never	YES	NO	NO	Absent	NA	NA	NO
A-5521133a55de-T01-IM6	A-5521133a55de-N01-IM6	Non-SCLC	LUAD	Female	Euro	former	NO	YES	NO	Absent	NA	NA	NO
A-6bd406582581-T01-IM6	A-6bd406582581-N01-IM6	Non-SCLC	LUAD	Male	Euro	current	YES	NO	NO	Absent	NA	NA	NO
A-b029d37ca0af-T01-IM5	A-b029d37ca0af-N01-IM5	Non-SCLC	LUAD	Male	Euro	never	NO	NO	NO	Absent	NA	NA	NO
A-5f903f2e03ab-T01-IM5	A-5f903f2e03ab-N01-IM5	Non-SCLC	LUAD	Male	Euro	never	YES	YES	NO	Absent	NA	NA	NO
A-e14d34bdd8e0-T01-IM5	A-e14d34bdd8e0-N01-IM5	Non-SCLC	LUAD	Male	Euro	current	YES	NO	YES	Absent	NA	NA	NO
A-d46cbde38c1c-T01-IM5	A-d46cbde38c1c-N01-IM5	Non-SCLC	LUAD	Female	Euro	former	NO	NO	YES	Absent	NA	NA	NO
A-adda1812f17d-T01-IM3	A-adda1812f17d-N01-IM3	Non-SCLC	LUAD	NA	Euro	former	NO	NO	NO	Absent	NA	NA	NO
A-2f25c643ede4-T02-IM5	A-2f25c643ede4-N01-IM5	Non-SCLC	LUAD	Male	Euro	former	NO	NO	NO	Absent	NA	NA	NO
A-a64d756ef158-T01-IM5	A-a64d756ef158-N01-IM5	Non-SCLC	LUAD	Female	Euro	former	NO	NO	NO	Absent	NA	NA	NO
A-f2c110370655-T02-IM6	A-f2c110370655-N01-IM6	Non-SCLC	LUAD	Female	Euro	never	YES	NO	NO	Absent	NA	NA	NO
A-244eec1a3fcb-T01-IM5	A-244eec1a3fcb-N01-IM5	Non-SCLC	LUAD	Female	Euro	former	YES	NO	NO	Absent	NA	NA	NO
A-830cb7620b9a-T01-IM5	A-830cb7620b9a-N01-IM5	Non-SCLC	LUAD	Male	Euro	former	YES	NO	NO	Absent	NA	NA	NO
A-d2489cee83f9-T01-IM5	A-d2489cee83f9-N01-IM5	Non-SCLC	LUAD	Female	Euro	former	YES	YES	NO	Absent	NA	NA	NO
A-57e5fa33404a-T02-IM5	A-57e5fa33404a-N01-IM5	Non-SCLC	LUAD	Female	Euro	former	YES	NO	YES	Absent	NA	NA	NO
A-f7a7e821ef8e-T02-IM3	A-f7a7e821ef8e-N01-IM3	Non-SCLC	LUAD	Male	Euro	former	NO	NO	YES	Absent	NA	NA	NO
A-6f774cfabb6c-T01-IM5	A-6f774cfabb6c-N01-IM5	Non-SCLC	LUAD	Female	Euro	former	NO	YES	NO	Absent	NA	NA	NO
A-1802b52cce2d-T01-IM3	A-1802b52cce2d-N01-IM3	Non-SCLC	LUAD	Female	Euro	former	YES	NO	NO	Absent	NA	NA	NO
A-27a04e0096f1-T01-IM5	A-27a04e0096f1-N01-IM5	Non-SCLC	LUAD	Male	Euro	former	YES	NO	NO	Absent	NA	NA	NO
A-44ed2d95bbd3-T01-IM5	A-44ed2d95bbd3-N01-IM5	Non-SCLC	LUAD	Male	Euro	former	NO	NO	NO	Absent	NA	NA	NO
A-5d58fc70de91-T01-IM5	A-5d58fc70de91-N01-IM5	Non-SCLC	LUAD	NA	Euro	former	YES	NO	YES	Absent	NA	NA	NO
A-e479a0a08cf0-T01-IM5	A-e479a0a08cf0-N01-IM5	Non-SCLC	LUAD	Male	Euro	current	YES	NO	NO	Absent	NA	NA	NO
A-0102caeb52b3-T01-IM5	A-0102caeb52b3-N01-IM5	Non-SCLC	LUAD	Female	Euro	former	YES	NO	NO	Absent	NA	NA	NO
A-c0aab61aad22-T01-IM5	A-c0aab61aad22-N01-IM5	Non-SCLC	LUAD	Female	Euro	former	YES	NO	NO	Absent	NA	NA	NO
A-8e57cb1de5e4-T01-IM6	A-8e57cb1de5e4-N01-IM6	Non-SCLC	LUAD	Male	Euro	former	YES	NO	NO	Absent	NA	NA	NO
A-db74ed9719dc-T01-IM5	A-db74ed9719dc-N01-IM5	Non-SCLC	LUAD	Female	Euro	former	YES	YES	NO	Absent	NA	NA	NO
A-142d7ed18e0a-T01-IM5	A-142d7ed18e0a-N01-IM5	Non-SCLC	LUAD	Female	Euro	former	NO	NO	NO	Absent	NA	NA	NO
A-fed5adf47a28-T02-IM5	A-fed5adf47a28-N01-IM5	Non-SCLC	LUAD	Male	Euro	former	NO	YES	NO	Absent	NA	NA	NO
A-7e91afc86318-T01-IM3	A-7e91afc86318-N01-IM3	Non-SCLC	LUAD	Female	Euro	current	YES	NO	NO	Absent	NA	NA	NO
A-8caded4b3221-T01-IM3	A-8caded4b3221-N01-IM3	Non-SCLC	LUAD	NA	Euro	never	NO	YES	NO	Absent	NA	NA	NO
A-247c1f917eec-T01-IM3	A-247c1f917eec-N01-IM3	Non-SCLC	LUAD	NA	Euro	never	NO	NO	NO	Absent	NA	NA	NO
A-9d9abc48854a-T01-IM5	A-9d9abc48854a-N01-IM5	Non-SCLC	LUAD	Female	Euro	former	NO	NO	YES	Absent	NA	NA	NO
A-4689fc2000a4-T01-IM5	A-4689fc2000a4-N01-IM5	Non-SCLC	LUAD	Female	Euro	former	NO	NO	YES	Absent	NA	NA	NO
A-a7d1a0957e3c-T01-IM5	A-a7d1a0957e3c-N01-IM5	Non-SCLC	LUAD	NA	Euro	never	NO	NO	NO	Absent	NA	NA	NO
A-4efc0e53e897-T01-IM6	A-4efc0e53e897-N01-IM6	Non-SCLC	LUAD	Male	Euro	former	NO	NO	YES	Absent	NA	NA	NO
A-5a80a2099aee-T01-IM5	A-5a80a2099aee-N01-IM5	Non-SCLC	LUAD	Female	Euro	former	NO	YES	NO	Present			NO
A-16b330f170b3-T01-IM6	A-16b330f170b3-N01-IM6	Non-SCLC	LUAD	Female	Euro	former	YES	NO	NO	Absent	NA	NA	NO
A-8623474614ce-T01-IM5	A-8623474614ce-N01-IM5	Non-SCLC	LUAD	Female	Euro	former	YES	NO	NO	Present	TRUE	ALT_GAIN	YES
A-d3d27fbc9a71-T01-IM5	A-d3d27fbc9a71-N01-IM5	Non-SCLC	LUAD	Female	Euro	current	YES	NO	NO	Absent	NA	NA	NO
A-fb0e934eedc5-T01-IM5	A-fb0e934eedc5-N01-IM5	Non-SCLC	LUAD	NA	Euro	former	NO	NO	NO	Absent	NA	NA	NO
A-a3f8fa5c8801-T01-IM5	A-a3f8fa5c8801-N01-IM5	Non-SCLC	LUAD	NA	Euro	never	NO	NO	NO	Absent	NA	NA	NO
A-4996e741a10b-T02-IM5	A-4996e741a10b-N01-IM5	Non-SCLC	LUAD	Female	Euro	never	NO	YES	NO	Present		ALT_GAIN	NO
A-dc8d6aba3fce-T02-IM5	A-dc8d6aba3fce-N01-IM5	Non-SCLC	LUAD	Male	Euro	current	YES	NO	YES	Absent	NA	NA	NO
A-7f6e9071582c-T01-IM5	A-7f6e9071582c-N01-IM5	Non-SCLC	LUAD	Female	Euro	former	YES	NO	NO	Absent	NA	NA	NO
A-f53469dbef20-T01-IM5	A-f53469dbef20-N01-IM5	Non-SCLC	LUAD	Female	Euro	former	NO	NO	NO	Absent	NA	NA	NO
A-9cb7d94e6a2e-T01-IM5	A-9cb7d94e6a2e-N01-IM5	Non-SCLC	LUAD	Female	Euro	former	NO	YES	YES	Absent	NA	NA	NO
A-e58a140c19a4-T01-IM5	A-e58a140c19a4-N01-IM5	Non-SCLC	LUAD	NA	Euro	current	NO	NO	YES	Absent	NA	NA	NO
A-4996113df1df-T01-IM5	A-4996113df1df-N01-IM5	Non-SCLC	LUAD	Male	Euro	never	NO	NO	NO	Absent	NA	NA	NO
A-fdde4e46b532-T01-IM5	A-fdde4e46b532-N01-IM5	Non-SCLC	LUAD	Female	Euro	former	YES	NO	YES	Absent	NA	NA	NO
A-9a1a40419308-T02-IM5	A-9a1a40419308-N01-IM5	Non-SCLC	LUAD	Female	Euro	former	NO	NO	YES	Absent	NA	NA	NO
A-f08dee74f3c8-T01-IM5	A-f08dee74f3c8-N01-IM5	Non-SCLC	LUAD	NA	Euro	former	YES	NO	NO	Absent	NA	NA	NO
A-8b7c5c710881-T01-IM3	A-8b7c5c710881-N01-IM3	Non-SCLC	LUAD	NA	Euro	former	NO	NO	NO	Absent	NA	NA	NO
A-c8f7da838caf-T01-IM5	A-c8f7da838caf-N01-IM5	Non-SCLC	LUAD	Female	Euro	current	YES	NO	YES	Absent	NA	NA	NO
A-69f3b22a9203-T01-IM5	A-69f3b22a9203-N01-IM5	Non-SCLC	LUAD	Female	Euro	current	YES	NO	NO	Absent	NA	NA	NO
A-a45b74a36230-T01-IM3	A-a45b74a36230-N01-IM3	Non-SCLC	LUAD	Male	Euro	current	NO	NO	YES	Absent	NA	NA	NO
A-1cf3240221b7-T01-IM5	A-1cf3240221b7-N01-IM5	Non-SCLC	LUAD	Female	Euro	former	NO	YES	NO	Present	TRUE	REF_GAIN	NO
A-fc42bfe3c2e1-T01-IM5	A-fc42bfe3c2e1-N01-IM5	Non-SCLC	LUAD	Male	Euro	former	YES	NO	NO	Absent	NA	NA	NO
A-2cc55f93cbe6-T01-IM5	A-2cc55f93cbe6-N01-IM5	Non-SCLC	LUAD	Female	Euro	former	NO	NO	YES	Absent	NA	NA	NO
A-4c7a2b396dfa-T01-IM5	A-4c7a2b396dfa-N01-IM5	Non-SCLC	LUAD	Male	Euro	former	YES	NO	NO	Absent	NA	NA	NO
A-2e57d0da9fe8-T01-IM5	A-2e57d0da9fe8-N01-IM5	Non-SCLC	LUAD	Male	Euro	former	YES	NO	NO	Absent	NA	NA	NO
A-cb3e4dcfd954-T01-IM3	A-cb3e4dcfd954-N01-IM3	Non-SCLC	LUAD	Female	Euro	never	NO	YES	NO	Present	TRUE	ALT_GAIN	YES
A-64528b326100-T01-IM5	A-64528b326100-N01-IM5	Non-SCLC	LUAD	Female	Euro	former	NO	NO	NO	Absent	NA	NA	NO
A-8867816bf291-T01-IM5	A-8867816bf291-N01-IM5	Non-SCLC	LUAD	Male	Euro	never	NO	NO	NO	Absent	NA	NA	NO
A-171cf9d3c10a-T01-IM3	A-171cf9d3c10a-N01-IM3	Non-SCLC	LUAD	NA	Euro	former	NO	NO	YES	Absent	NA	NA	NO
A-ba784d78ac58-T01-IM5	A-ba784d78ac58-N01-IM5	Non-SCLC	LUAD	Male	Euro	former	YES	NO	NO	Absent	NA	NA	NO
A-a31b769031a8-T01-IM5	A-a31b769031a8-N01-IM5	Non-SCLC	LUAD	Female	NA	never	YES	YES	NO	Absent	NA	NA	NO
A-35e7ce1d0292-T01-IM5	A-35e7ce1d0292-N01-IM5	Non-SCLC	LUAD	Female	Euro	current	NO	NO	YES	Absent	NA	NA	NO
A-d2a34d992382-T01-IM3	A-d2a34d992382-N01-IM3	Non-SCLC	LUAD	NA	NA	former	NO	NO	YES	Absent	NA	NA	NO
A-cfdba9474b7c-T01-IM5	A-cfdba9474b7c-N01-IM5	Non-SCLC	LUAD	Female	Asian	never	YES	YES	NO	Absent	NA	NA	NO
A-328f5547a41e-T01-IM5	A-328f5547a41e-N01-IM5	Non-SCLC	LUAD	Male	Asian	never	YES	YES	NO	Absent	NA	NA	NO
A-80a882900ef8-T01-IM5	A-80a882900ef8-N01-IM5	Non-SCLC	LUAD	Male	NA	former	YES	NO	YES	Absent	NA	NA	NO
A-270bf98dbe0a-T01-IM5	A-270bf98dbe0a-N01-IM5	Non-SCLC	LUAD	Female	African	current	YES	NO	NO	Absent	NA	NA	NO
A-01c6144181af-T02-IM6	A-01c6144181af-N01-IM6	Non-SCLC	LUAD	Male	Euro	current	YES	NO	NO	Absent	NA	NA	NO
A-b85de5d597ca-T01-IM5	A-b85de5d597ca-N01-IM5	Non-SCLC	LUAD	Male	Euro	former	YES	NO	YES	Absent	NA	NA	NO
A-ff5d5d66102b-T01-IM5	A-ff5d5d66102b-N01-IM5	Non-SCLC	LUAD	Female	Euro	former	YES	NO	YES	Absent	NA	NA	NO
A-4727f9af777e-T02-IM5	A-4727f9af777e-N01-IM5	Non-SCLC	LUAD	Male	Euro	former	NO	NO	YES	Absent	NA	NA	NO
A-402ce94e7351-T01-IM5	A-402ce94e7351-N01-IM5	Non-SCLC	LUAD	Female	Euro	current	YES	NO	YES	Absent	NA	NA	NO
A-a270011630c1-T01-IM3	A-a270011630c1-N01-IM3	Non-SCLC	LUAD	NA	Euro	never	NO	NO	NO	Absent	NA	NA	NO
A-7d05a3735be2-T01-IM5	A-7d05a3735be2-N01-IM5	Non-SCLC	LUAD	Male	Euro	never	NO	NO	NO	Absent	NA	NA	NO
A-6a2be50967ac-T01-IM5	A-6a2be50967ac-N01-IM5	Non-SCLC	LUAD	NA	Euro	former	YES	YES	NO	Absent	NA	NA	NO
A-439aff23a9ca-T01-IM5	A-439aff23a9ca-N01-IM5	Non-SCLC	LUAD	Female	Euro	former	NO	YES	NO	Absent	NA	NA	NO
A-cfac9529a9bd-T01-IM5	A-cfac9529a9bd-N01-IM5	Non-SCLC	LUAD	Female	Euro	current	YES	NO	YES	Absent	NA	NA	NO
A-e28c68349d5b-T01-IM5	A-e28c68349d5b-N01-IM5	Non-SCLC	LUAD	Female	Euro	never	NO	NO	NO	Absent	NA	NA	NO
A-9024113a11a9-T01-IM5	A-9024113a11a9-N01-IM5	Non-SCLC	LUAD	NA	Euro	former	NO	NO	NO	Absent	NA	NA	NO
A-1e4fc518810f-T01-IM5	A-1e4fc518810f-N01-IM5	Non-SCLC	LUAD	Female	Euro	current	NO	NO	YES	Absent	NA	NA	NO
A-800f101a2915-T01-IM5	A-800f101a2915-N01-IM5	Non-SCLC	LUAD	Female	Euro	former	YES	NO	YES	Absent	NA	NA	NO
A-ee08ac7db822-T01-IM5	A-ee08ac7db822-N01-IM5	Non-SCLC	LUAD	NA	Euro	former	YES	YES	NO	Absent	NA	NA	NO
A-55550bf5df7b-T01-IM5	A-55550bf5df7b-N01-IM5	Non-SCLC	LUAD	NA	Euro	current	YES	YES	NO	Absent	NA	NA	NO
A-8413fccc997b-T02-IM5	A-8413fccc997b-N01-IM5	Non-SCLC	LUAD	Female	Euro	former	YES	NO	YES	Absent	NA	NA	NO
A-edce68c94674-T02-IM5	A-edce68c94674-N01-IM5	Non-SCLC	LUAD	Female	Euro	former	NO	NO	NO	Absent	NA	NA	NO
A-734fbf1b783a-T01-IM5	A-734fbf1b783a-N01-IM5	Non-SCLC	LUAD	Female	Euro	never	NO	NO	NO	Absent	NA	NA	NO
A-86103077ad7f-T01-IM5	A-86103077ad7f-N01-IM5	Non-SCLC	LUAD	NA	Euro	current	NO	NO	YES	Absent	NA	NA	NO
A-682705cd422e-T01-IM5	A-682705cd422e-N01-IM5	Non-SCLC	LUAD	NA	Euro	former	YES	NO	NO	Absent	NA	NA	NO
A-ed6751cc0c40-T01-IM5	A-ed6751cc0c40-N01-IM5	Non-SCLC	LUAD	Female	Euro	current	NO	NO	NO	Absent	NA	NA	NO
A-42fec4125ba2-T01-IM5	A-42fec4125ba2-N01-IM5	Non-SCLC	LUAD	Female	Euro	former	NO	YES	NO	Absent	NA	NA	NO
A-feabdc88b6c8-T01-IM5	A-feabdc88b6c8-N01-IM5	Non-SCLC	LUAD	Male	Euro	NA	NO	NO	YES	Present	TRUE	ALT_GAIN	YES
A-068ef06b0387-T01-IM5	A-068ef06b0387-N01-IM5	Non-SCLC	LUAD	NA	Euro	NA	YES	YES	NO	Present	TRUE	ALT_GAIN	YES
A-99782469680e-T01-IM5	A-99782469680e-N01-IM5	Non-SCLC	LUAD	Female	Euro	former	YES	NO	YES	Absent	NA	NA	NO
A-c540a3f6b742-T01-IM3	A-c540a3f6b742-N01-IM3	Non-SCLC	LUAD	NA	Euro	former	NO	NO	NO	Absent	NA	NA	NO
A-33b7ed4ffe1f-T01-IM5	A-33b7ed4ffe1f-N01-IM5	Non-SCLC	LUAD	Female	Euro	never	YES	YES	NO	Absent	NA	NA	NO
A-25b8e5c8bd1a-T01-IM5	A-25b8e5c8bd1a-N01-IM5	Non-SCLC	LUAD	Male	Euro	former	YES	NO	NO	Absent	NA	NA	NO
A-010832f4599f-T01-IM6	A-010832f4599f-N01-IM6	Non-SCLC	LUAD	NA	Euro	former	NO	NO	NO	Absent	NA	NA	NO
A-f73681e16e79-T01-IM5	A-f73681e16e79-N01-IM5	Non-SCLC	LUAD	Female	Euro	never	YES	YES	NO	Absent	NA	NA	NO
A-8971871e60c0-T01-IM5	A-8971871e60c0-N01-IM5	Non-SCLC	LUAD	Female	NA	former	YES	NO	YES	Absent	NA	NA	NO
A-466f4f4c44ab-T01-IM5	A-466f4f4c44ab-N01-IM5	Non-SCLC	LUAD	NA	Euro	former	NO	NO	NO	Absent	NA	NA	NO
A-828d6a59bc80-T01-IM6	A-828d6a59bc80-N01-IM6	Non-SCLC	LUAD	Male	Euro	never	NO	NO	YES	Absent	NA	NA	NO
A-20f57ef868a6-T01-IM5	A-20f57ef868a6-N01-IM5	Non-SCLC	LUAD	Female	Euro	former	NO	NO	YES	Absent	NA	NA	NO
A-224c10c4504c-T01-IM5	A-224c10c4504c-N01-IM5	Non-SCLC	LUAD	Female	Euro	former	YES	NO	NO	Absent	NA	NA	NO
A-1c20cd2cb5d2-T01-IM6	A-1c20cd2cb5d2-N01-IM6	Non-SCLC	LUAD	Male	Euro	former	YES	YES	NO	Absent	NA	NA	NO
A-860f712b94b9-T02-IM5	A-860f712b94b9-N01-IM5	Non-SCLC	LUAD	Female	Euro	former	NO	NO	YES	Absent	NA	NA	NO
A-ef8e5684a6a0-T01-IM5	A-ef8e5684a6a0-N01-IM5	Non-SCLC	LUAD	NA	Euro	current	NO	NO	NO	Absent	NA	NA	NO
A-9e5f146a8cf5-T01-IM5	A-9e5f146a8cf5-N01-IM5	Non-SCLC	LUAD	Male	Euro	never	NO	NO	NO	Present		ALT_GAIN	NO
A-576c39426a13-T01-IM5	A-576c39426a13-N01-IM5	Non-SCLC	LUAD	Male	Euro	current	NO	NO	YES	Absent	NA	NA	NO
A-d152373c89ff-T01-IM3	A-d152373c89ff-N01-IM3	Non-SCLC	LUAD	Male	NA	former	NO	NO	NO	Absent	NA	NA	NO
A-2ae75c3b3906-T01-IM5	A-2ae75c3b3906-N01-IM5	Non-SCLC	LUAD	Male	Euro	former	NO	NO	NO	Absent	NA	NA	NO
A-b0771ded2dd1-T01-IM3	A-b0771ded2dd1-N01-IM3	Non-SCLC	LUAD	Female	Euro	never	YES	YES	NO	Present		REF_GAIN	NO
A-945243bc874e-T02-IM5	A-945243bc874e-N01-IM5	Non-SCLC	LUAD	Female	NA	never	NO	YES	NO	Absent	NA	NA	NO
A-63d442763630-T01-IM5	A-63d442763630-N01-IM5	Non-SCLC	LUAD	NA	NA	never	YES	YES	NO	Absent	NA	NA	NO
A-56d43d5cd43e-T02-IM6	A-56d43d5cd43e-N01-IM6	Non-SCLC	LUAD	Female	Asian	never	YES	YES	NO	Absent	NA	NA	NO
A-4a963c5b779f-T01-IM5	A-4a963c5b779f-N01-IM5	Non-SCLC	LUAD	Male	NA	former	NO	NO	YES	Absent	NA	NA	NO
A-789aae695ab6-T03-IM5	A-789aae695ab6-N01-IM5	Non-SCLC	LUAD	Female	Asian	never	NO	NO	YES	Absent	NA	NA	NO
A-9d69fb7ebc8f-T01-IM5	A-9d69fb7ebc8f-N01-IM5	Non-SCLC	LUAD	Male	NA	never	NO	NO	NO	Absent	NA	NA	NO
A-a90348e89199-T01-IM5	A-a90348e89199-N01-IM5	Non-SCLC	LUAD	NA	Asian	never	NO	YES	NO	Absent	NA	NA	NO
A-d815d6c2e88e-T01-IM3	A-d815d6c2e88e-N01-IM3	Non-SCLC	LUAD	Female	NA	never	YES	YES	NO	Absent	NA	NA	NO
A-5e0e4934a832-T01-IM6	A-5e0e4934a832-N01-IM6	Non-SCLC	LUAD	Female	Euro	former	NO	NO	NO	Absent	NA	NA	NO
A-ca99bfe91612-T01-IM5	A-ca99bfe91612-N01-IM5	Non-SCLC	LUAD	Female	Euro	former	YES	YES	NO	Absent	NA	NA	NO
A-cb5d7792f0bf-T01-IM5	A-cb5d7792f0bf-N01-IM5	Non-SCLC	LUAD	Female	Euro	former	YES	NO	YES	Absent	NA	NA	NO
A-6eec112c560a-T01-IM5	A-6eec112c560a-N01-IM5	Non-SCLC	LUAD	Male	Euro	former	YES	NO	NO	Absent	NA	NA	NO
A-094261c33486-T01-IM5	A-094261c33486-N01-IM5	Non-SCLC	LUAD	Female	Euro	never	YES	NO	YES	Absent	NA	NA	NO
A-d183f1084f60-T01-IM6	A-d183f1084f60-N01-IM6	Non-SCLC	LUAD	Male	Euro	former	NO	NO	NO	Absent	NA	NA	NO
A-6e3bd78dd6d0-T01-IM3	A-6e3bd78dd6d0-N01-IM3	Non-SCLC	LUAD	NA	Euro	former	YES	NO	NO	Absent	NA	NA	NO
A-6af7b04bfb92-T01-IM3	A-6af7b04bfb92-N01-IM3	Non-SCLC	LUAD	Female	Euro	never	YES	NO	NO	Absent	NA	NA	NO
A-3e12f35eef87-T01-IM6	A-3e12f35eef87-N01-IM6	Non-SCLC	LUAD	Female	Euro	former	NO	YES	NO	Absent	NA	NA	NO
A-685275b2dc9c-T01-IM6	A-685275b2dc9c-N01-IM6	Non-SCLC	LUAD	Female	Euro	former	NO	NO	NO	Absent	NA	NA	NO
A-bd9f8b3bf1d5-T01-IM5	A-bd9f8b3bf1d5-N01-IM5	Non-SCLC	LUAD	NA	Euro	former	YES	YES	NO	Absent	NA	NA	NO
A-90e28181072e-T01-IM5	A-90e28181072e-N01-IM5	Non-SCLC	LUAD	Male	Euro	former	YES	NO	YES	Absent	NA	NA	NO
A-8d9a95afed64-T01-IM6	A-8d9a95afed64-N01-IM6	Non-SCLC	LUAD	Female	Euro	former	NO	YES	NO	Absent	NA	NA	NO
A-3cf5b4bef274-T01-IM6	A-3cf5b4bef274-N01-IM6	Non-SCLC	LUAD	Female	Euro	never	YES	NO	NO	Absent	NA	NA	NO
A-af5edd5c7ab9-T01-IM5	A-af5edd5c7ab9-N01-IM5	Non-SCLC	LUAD	Female	Euro	former	NO	NO	YES	Absent	NA	NA	NO
A-affd3a15ed9b-T02-IM5	A-affd3a15ed9b-N01-IM5	Non-SCLC	LUAD	Female	Euro	current	YES	YES	NO	Absent	NA	NA	NO
A-09b813d57ec2-T01-IM5	A-09b813d57ec2-N01-IM5	Non-SCLC	LUAD	Female	Euro	former	YES	NO	NO	Absent	NA	NA	NO
A-af61e2a5cc71-T02-IM5	A-af61e2a5cc71-N01-IM5	Non-SCLC	LUAD	Female	Euro	current	YES	NO	NO	Absent	NA	NA	NO
A-b528d0d140f3-T01-IM6	A-b528d0d140f3-N01-IM6	Non-SCLC	LUAD	Male	Euro	never	YES	NO	NO	Absent	NA	NA	NO
A-25415b42d099-T01-IM5	A-25415b42d099-N01-IM5	Non-SCLC	LUAD	Female	Euro	former	YES	YES	NO	Absent	NA	NA	NO
A-9926b1e5e388-T02-IM6	A-9926b1e5e388-N01-IM6	Non-SCLC	LUAD	Female	Euro	never	NO	NO	YES	Absent	NA	NA	NO
A-20da8832a8cc-T01-IM5	A-20da8832a8cc-N01-IM5	Non-SCLC	LUAD	NA	Euro	never	NO	NO	NO	Absent	NA	NA	NO
A-d4e8f4cf10d7-T01-IM3	A-d4e8f4cf10d7-N01-IM3	Non-SCLC	LUAD	NA	Euro	former	NO	NO	YES	Absent	NA	NA	NO
A-f436ca4ad832-T01-IM5	A-f436ca4ad832-N01-IM5	Non-SCLC	LUAD	Female	Euro	former	YES	NO	YES	Absent	NA	NA	NO
A-239ad6723054-T01-IM5	A-239ad6723054-N01-IM5	Non-SCLC	LUAD	Male	Euro	never	NO	NO	NO	Absent	NA	NA	NO
A-5842e7c9d2e7-T01-IM5	A-5842e7c9d2e7-N01-IM5	Non-SCLC	LUAD	Female	Euro	former	YES	NO	YES	Absent	NA	NA	NO
A-bcb3f049da62-T01-IM5	A-bcb3f049da62-N01-IM5	Non-SCLC	LUAD	Female	Euro	former	NO	NO	NO	Absent	NA	NA	NO
A-b6010b092b65-T01-IM3	A-b6010b092b65-N01-IM3	Non-SCLC	LUAD	Male	Euro	never	NO	NO	NO	Absent	NA	NA	NO
A-43c8cdf65fcd-T01-IM3	A-43c8cdf65fcd-N01-IM3	Non-SCLC	LUAD	Female	Euro	former	YES	NO	YES	Absent	NA	NA	NO
A-6be78a6f2f0a-T01-IM3	A-6be78a6f2f0a-N01-IM3	Non-SCLC	LUAD	NA	Euro	never	NO	NO	NO	Absent	NA	NA	NO
A-d3077b0f53ca-T02-IM5	A-d3077b0f53ca-N01-IM5	Non-SCLC	LUAD	Female	Euro	former	YES	NO	YES	Absent	NA	NA	NO
A-1e4bb0c30179-T01-IM5	A-1e4bb0c30179-N01-IM5	Non-SCLC	LUAD	Male	Euro	former	NO	NO	NO	Absent	NA	NA	NO
A-d48d2960aca4-T01-IM5	A-d48d2960aca4-N01-IM5	Non-SCLC	LUAD	Male	Euro	former	NO	NO	NO	Absent	NA	NA	NO
A-eebd69e25826-T01-IM5	A-eebd69e25826-N01-IM5	Non-SCLC	LUAD	NA	Euro	former	NO	NO	YES	Absent	NA	NA	NO
A-a72d35a1b7cf-T01-IM6	A-a72d35a1b7cf-N01-IM6	Non-SCLC	LUAD	Male	Euro	current	NO	NO	YES	Absent	NA	NA	NO
A-0df908962fac-T01-IM6	A-0df908962fac-N01-IM6	Non-SCLC	LUAD	Male	Euro	current	YES	NO	YES	Absent	NA	NA	NO
A-1e5fad62a0ed-T02-IM5	A-1e5fad62a0ed-N01-IM5	Non-SCLC	LUAD	Female	Euro	former	YES	NO	NO	Absent	NA	NA	NO
A-27e442ce5d3f-T01-IM3	A-27e442ce5d3f-N01-IM3	Non-SCLC	LUAD	Male	Euro	former	NO	NO	NO	Absent	NA	NA	NO
A-1fbab71b7201-T01-IM5	A-1fbab71b7201-N01-IM5	Non-SCLC	LUAD	Female	Euro	never	NO	NO	NO	Absent	NA	NA	NO
A-fbfc4d8bf8a4-T01-IM6	A-fbfc4d8bf8a4-N01-IM6	Non-SCLC	LUAD	Male	Euro	former	YES	YES	NO	Absent	NA	NA	NO
A-ea6022fb541c-T01-IM5	A-ea6022fb541c-N01-IM5	Non-SCLC	LUAD	NA	Euro	never	NO	YES	NO	Absent	NA	NA	NO
A-a1ee81eeec39-T01-IM3	A-a1ee81eeec39-N01-IM3	Non-SCLC	LUAD	NA	Euro	never	NO	YES	NO	Absent	NA	NA	NO
A-4a1d75d79f36-T01-IM3	A-4a1d75d79f36-N01-IM3	Non-SCLC	LUAD	Female	Euro	former	YES	NO	YES	Absent	NA	NA	NO
A-ff31c8513e48-T01-IM3	A-ff31c8513e48-N01-IM3	Non-SCLC	LUAD	Male	Euro	former	NO	YES	NO	Absent	NA	NA	NO
A-a0df6d57b783-T01-IM5	A-a0df6d57b783-N01-IM5	Non-SCLC	LUAD	NA	Euro	former	YES	YES	NO	Absent	NA	NA	NO
A-c126e1f41e0b-T01-IM5	A-c126e1f41e0b-N01-IM5	Non-SCLC	LUAD	Male	Euro	former	NO	NO	NO	Absent	NA	NA	NO
A-a8beff7266d1-T01-IM5	A-a8beff7266d1-N01-IM5	Non-SCLC	LUAD	Female	Euro	former	YES	NO	NO	Absent	NA	NA	NO
A-779ba2cf4403-T01-IM5	A-779ba2cf4403-N01-IM5	Non-SCLC	LUAD	Female	Euro	former	YES	YES	NO	Absent	NA	NA	NO
A-db756e1b5ef5-T01-IM5	A-db756e1b5ef5-N01-IM5	Non-SCLC	LUAD	Female	Euro	never	YES	NO	NO	Absent	NA	NA	NO
A-7e28483144e3-T01-IM5	A-7e28483144e3-N01-IM5	Non-SCLC	LUAD	NA	Euro	former	NO	NO	NO	Absent	NA	NA	NO
A-90ffbabd606a-T02-IM5	A-90ffbabd606a-N01-IM5	Non-SCLC	LUAD	Male	Euro	never	NO	NO	NO	Absent	NA	NA	NO
A-b0dd9e32996f-T01-IM6	A-b0dd9e32996f-N01-IM6	Non-SCLC	LUAD	NA	Euro	never	NO	NO	YES	Absent	NA	NA	NO
A-844d2df4221a-T01-IM5	A-844d2df4221a-N01-IM5	Non-SCLC	LUAD	Female	Euro	former	NO	NO	YES	Absent	NA	NA	NO
A-8adabd7ab60b-T01-IM5	A-8adabd7ab60b-N01-IM5	Non-SCLC	LUAD	Female	Euro	former	YES	NO	YES	Absent	NA	NA	NO
A-f38edb7b6844-T02-IM5	A-f38edb7b6844-N01-IM5	Non-SCLC	LUAD	NA	Euro	never	YES	NO	NO	Absent	NA	NA	NO
A-ca4d47aa1f2d-T01-IM3	A-ca4d47aa1f2d-N01-IM3	Non-SCLC	LUAD	NA	Euro	current	NO	NO	YES	Absent	NA	NA	NO
A-3d28956bbf58-T01-IM5	A-3d28956bbf58-N01-IM5	Non-SCLC	LUAD	Female	Euro	former	YES	YES	NO	Absent	NA	NA	NO
A-a2d063727705-T01-IM5	A-a2d063727705-N01-IM5	Non-SCLC	LUAD	Female	Euro	former	YES	NO	NO	Absent	NA	NA	NO
A-c74344dc96b1-T01-IM5	A-c74344dc96b1-N01-IM5	Non-SCLC	LUAD	Female	Euro	former	YES	YES	NO	Absent	NA	NA	NO
A-d6ac43476320-T02-IM5	A-d6ac43476320-N01-IM5	Non-SCLC	LUAD	Female	Euro	former	YES	YES	NO	Absent	NA	NA	NO
A-e0b2ccf64b95-T01-IM6	A-e0b2ccf64b95-N01-IM6	Non-SCLC	LUAD	Female	Euro	current	NO	NO	NO	Absent	NA	NA	NO
A-d6112cf42371-T01-IM3	A-d6112cf42371-N01-IM3	Non-SCLC	LUAD	Female	Euro	never	NO	NO	YES	Absent	NA	NA	NO
A-7a3899f33457-T01-IM5	A-7a3899f33457-N01-IM5	Non-SCLC	LUAD	Female	Euro	former	NO	NO	YES	Absent	NA	NA	NO
A-6c9032c47efd-T02-IM5	A-6c9032c47efd-N01-IM5	Non-SCLC	LUAD	Female	Euro	never	YES	YES	NO	Absent	NA	NA	NO
A-70838c8a3bf3-T01-IM5	A-70838c8a3bf3-N01-IM5	Non-SCLC	LUAD	NA	Euro	never	NO	YES	NO	Absent	NA	NA	NO
A-ac39f04b99b0-T01-IM5	A-ac39f04b99b0-N01-IM5	Non-SCLC	LUAD	Female	Euro	never	NO	NO	NO	Absent	NA	NA	NO
A-05138887e629-T01-IM5	A-05138887e629-N01-IM5	Non-SCLC	LUAD	Female	Euro	former	YES	NO	YES	Absent	NA	NA	NO
A-9df538e3e39e-T02-IM5	A-9df538e3e39e-N01-IM5	Non-SCLC	LUAD	NA	Euro	former	YES	YES	NO	Absent	NA	NA	NO
A-015d220c5634-T01-IM6	A-015d220c5634-N01-IM6	Non-SCLC	LUAD	NA	Euro	former	YES	YES	NO	Absent	NA	NA	NO
A-b90e20bb06be-T03-IM6	A-b90e20bb06be-N01-IM6	Non-SCLC	LUAD	NA	Euro	never	NO	YES	NO	Absent	NA	NA	NO
A-02c56c85a521-T01-IM5	A-02c56c85a521-N01-IM5	Non-SCLC	LUAD	Male	Euro	former	NO	NO	YES	Absent	NA	NA	NO
A-d5b8577e836e-T01-IM5	A-d5b8577e836e-N01-IM5	Non-SCLC	LUAD	Female	Euro	former	YES	NO	NO	Absent	NA	NA	NO
A-997bef1846ab-T01-IM3	A-997bef1846ab-N01-IM3	Non-SCLC	LUAD	NA	Euro	current	NO	NO	NO	Absent	NA	NA	NO
A-c335ab759d9a-T01-IM5	A-c335ab759d9a-N01-IM5	Non-SCLC	LUAD	NA	Euro	former	YES	NO	YES	Absent	NA	NA	NO
A-09927cd51664-T01-IM6	A-09927cd51664-N01-IM6	Non-SCLC	LUAD	Male	Euro	never	NO	NO	YES	Absent	NA	NA	NO
A-b5042e1352b0-T01-IM5	A-b5042e1352b0-N01-IM5	Non-SCLC	LUAD	Female	Euro	former	YES	NO	NO	Absent	NA	NA	NO
A-35ab88811094-T02-IM6	A-35ab88811094-N01-IM6	Non-SCLC	LUAD	Female	Euro	former	NO	YES	NO	Absent	NA	NA	NO
A-8afd0d87e45b-T02-IM5	A-8afd0d87e45b-N01-IM5	Non-SCLC	LUAD	Male	Euro	current	YES	NO	NO	Absent	NA	NA	NO
A-5b55c1f88594-T01-IM5	A-5b55c1f88594-N01-IM5	Non-SCLC	LUAD	Male	Euro	former	NO	YES	NO	Absent	NA	NA	NO
A-851f0c19958f-T02-IM6	A-851f0c19958f-N01-IM6	SCLC	SCLC	Female	Euro	NA	YES	NO	NO	Present	TRUE	REF_GAIN	NO
A-66cd8f03075c-T01-IM5	A-66cd8f03075c-N01-IM5	Non-SCLC	LUAD	Female	Euro	former	YES	NO	YES	Absent	NA	NA	NO
A-c5a6c4f7f219-T01-IM6	A-c5a6c4f7f219-N01-IM6	Non-SCLC	LUAD	Female	Euro	former	NO	NO	YES	Absent	NA	NA	NO
A-fbc7a7d19225-T01-IM3	A-fbc7a7d19225-N01-IM3	Non-SCLC	LUAD	Female	Euro	former	NO	NO	YES	Absent	NA	NA	NO
A-506a7d23ffeb-T01-IM3	A-506a7d23ffeb-N01-IM3	Non-SCLC	LUAD	NA	Euro	former	NO	YES	NO	Absent	NA	NA	NO
A-ded55b18bfad-T01-IM5	A-ded55b18bfad-N01-IM5	Non-SCLC	LUAD	Male	Euro	never	YES	NO	NO	Absent	NA	NA	NO
A-70bcc7f4350d-T01-IM5	A-70bcc7f4350d-N01-IM5	Non-SCLC	LUAD	Female	Euro	never	NO	NO	NO	Absent	NA	NA	NO
A-8fef93c6d04f-T01-IM6	A-8fef93c6d04f-N01-IM6	Non-SCLC	LUAD	Male	Euro	former	NO	NO	YES	Absent	NA	NA	NO
A-0bf9870c8c91-T02-IM5	A-0bf9870c8c91-N01-IM5	Non-SCLC	LUAD	Female	Euro	former	NO	NO	YES	Present		ALT_GAIN	NO
A-a8be2676454f-T01-IM3	A-a8be2676454f-N01-IM3	Non-SCLC	LUAD	Female	Euro	former	YES	NO	YES	Absent	NA	NA	NO
A-07f89dddaea4-T01-IM6	A-07f89dddaea4-N01-IM6	Non-SCLC	LUAD	Female	Euro	former	NO	NO	YES	Present	TRUE	REF_GAIN	NO
A-eef9becbe7e8-T02-IM6	A-eef9becbe7e8-N01-IM6	Non-SCLC	LUAD	Female	Euro	never	YES	YES	NO	Absent	NA	NA	NO
A-6f9c738ac197-T02-IM5	A-6f9c738ac197-N01-IM5	Non-SCLC	LUAD	Female	Euro	never	NO	NO	NO	Absent	NA	NA	NO
A-070caef7e980-T01-IM5	A-070caef7e980-N01-IM5	Non-SCLC	LUAD	Female	Euro	former	NO	NO	YES	Absent	NA	NA	NO
A-f403e8dc5680-T01-IM5	A-f403e8dc5680-N01-IM5	Non-SCLC	LUAD	Male	Euro	former	YES	NO	NO	Absent	NA	NA	NO
A-7f0e28ce6973-T01-IM3	A-7f0e28ce6973-N01-IM3	Non-SCLC	LUAD	NA	Euro	former	NO	NO	NO	Absent	NA	NA	NO
A-5d3cae8524f2-T01-IM5	A-5d3cae8524f2-N01-IM5	Non-SCLC	LUAD	Female	Euro	former	YES	YES	NO	Present		ALT_GAIN	NO
A-5fc642b77f12-T02-IM6	A-5fc642b77f12-N01-IM6	Non-SCLC	LUAD	NA	Euro	former	YES	YES	NO	Absent	NA	NA	NO
A-4a40aa2fc0b0-T02-IM6	A-4a40aa2fc0b0-N01-IM6	Non-SCLC	LUAD	Male	Euro	former	NO	NO	NO	Absent	NA	NA	NO
A-94ba3d10fc6f-T01-IM5	A-94ba3d10fc6f-N01-IM5	Non-SCLC	LUAD	Female	Euro	former	YES	NO	NO	Absent	NA	NA	NO
A-ddbc8d44b63d-T01-IM3	A-ddbc8d44b63d-N01-IM3	Non-SCLC	LUAD	NA	Euro	former	NO	NO	NO	Absent	NA	NA	NO
A-4300838f2f9c-T01-IM5	A-4300838f2f9c-N01-IM5	Non-SCLC	LUAD	Female	Euro	former	NO	NO	YES	Absent	NA	NA	NO
A-56fd0d2d5204-T02-IM5	A-56fd0d2d5204-N01-IM5	Non-SCLC	LUAD	Female	Euro	former	NO	NO	NO	Present			NO
A-1ea16b2f296b-T01-IM5	A-1ea16b2f296b-N01-IM5	Non-SCLC	LUAD	Female	Euro	former	NO	NO	YES	Absent	NA	NA	NO
A-e79f4e3987a3-T01-IM5	A-e79f4e3987a3-N01-IM5	Non-SCLC	LUAD	NA	Euro	never	NO	YES	NO	Present	TRUE	ALT_GAIN	YES
A-fc680f2ac226-T01-IM5	A-fc680f2ac226-N01-IM5	Non-SCLC	LUAD	Male	Euro	former	YES	YES	NO	Absent	NA	NA	NO
A-f8672e884849-T01-IM5	A-f8672e884849-N01-IM5	Non-SCLC	LUAD	Female	Euro	never	NO	YES	NO	Absent	NA	NA	NO
A-ee545757da46-T01-IM3	A-ee545757da46-N01-IM3	Non-SCLC	LUAD	Female	Euro	never	NO	NO	NO	Absent	NA	NA	NO
A-6422a300d76d-T01-IM5	A-6422a300d76d-N01-IM5	Non-SCLC	LUAD	Female	Euro	never	NO	NO	YES	Absent	NA	NA	NO
A-2e9a4ff5722f-T01-IM5	A-2e9a4ff5722f-N01-IM5	Non-SCLC	LUAD	Female	Euro	former	NO	YES	NO	Absent	NA	NA	NO
A-31a8c35783e0-T01-IM5	A-31a8c35783e0-N01-IM5	Non-SCLC	LUAD	Female	Euro	never	NO	YES	NO	Absent	NA	NA	NO
A-72cb2c5cc9db-T01-IM5	A-72cb2c5cc9db-N01-IM5	Non-SCLC	LUAD	NA	Euro	former	YES	YES	NO	Absent	NA	NA	NO
A-f24ae561da4e-T01-IM5	A-f24ae561da4e-N01-IM5	Non-SCLC	LUAD	Male	Euro	current	NO	NO	YES	Absent	NA	NA	NO
A-03e02de8104c-T01-IM3	A-03e02de8104c-N01-IM3	Non-SCLC	LUAD	NA	Euro	former	NO	NO	YES	Absent	NA	NA	NO
A-be2c0e465858-T01-IM3	A-be2c0e465858-N01-IM3	Non-SCLC	LUAD	NA	Euro	former	NO	NO	NO	Absent	NA	NA	NO
A-27ba209d3511-T01-IM3	A-27ba209d3511-N01-IM3	Non-SCLC	LUAD	NA	Euro	former	NO	NO	NO	Absent	NA	NA	NO
A-68f33d9c3e54-T01-IM5	A-68f33d9c3e54-N01-IM5	Non-SCLC	LUAD	Female	Euro	former	YES	YES	NO	Absent	NA	NA	NO
A-1d806f346020-T02-IM5	A-1d806f346020-N01-IM5	Non-SCLC	LUAD	Male	Euro	current	YES	NO	YES	Absent	NA	NA	NO
A-be90a06e46d1-T01-IM3	A-be90a06e46d1-N01-IM3	Non-SCLC	LUAD	Male	Euro	former	NO	NO	NO	Absent	NA	NA	NO
A-2622393363dc-T01-IM5	A-2622393363dc-N01-IM5	Non-SCLC	LUAD	Female	Euro	current	NO	NO	YES	Absent	NA	NA	NO
A-264d01ef4970-T01-IM5	A-264d01ef4970-N01-IM5	Non-SCLC	LUAD	Male	Euro	former	YES	NO	NO	Absent	NA	NA	NO
A-e8080baa8c8f-T01-IM5	A-e8080baa8c8f-N01-IM5	Non-SCLC	LUAD	Female	NA	never	NO	NO	YES	Absent	NA	NA	NO
A-044035ac919a-T01-IM3	A-044035ac919a-N01-IM3	Non-SCLC	LUAD	Male	Euro	never	NO	NO	NO	Absent	NA	NA	NO
A-2c8dc4aa7af0-T01-IM5	A-2c8dc4aa7af0-N01-IM5	Non-SCLC	LUAD	Female	Euro	former	NO	NO	YES	Absent	NA	NA	NO
A-6f6db7b401c7-T01-IM3	A-6f6db7b401c7-N01-IM3	Non-SCLC	LUAD	NA	Euro	former	YES	NO	NO	Absent	NA	NA	NO
A-23f80489c578-T01-IM5	A-23f80489c578-N01-IM5	Non-SCLC	LUAD	NA	NA	former	NO	NO	YES	Absent	NA	NA	NO
A-dcabe7108dee-T01-IM5	A-dcabe7108dee-N01-IM5	Non-SCLC	LUAD	Male	Euro	former	YES	YES	NO	Absent	NA	NA	NO
A-7b147f321eaf-T01-IM5	A-7b147f321eaf-N01-IM5	Non-SCLC	LUAD	NA	NA	never	NO	NO	YES	Absent	NA	NA	NO
A-6715aa3238ce-T01-IM6	A-6715aa3238ce-N01-IM6	Non-SCLC	LUAD	NA	Euro	former	YES	NO	NO	Absent	NA	NA	NO
A-019c60b7ccce-T01-IM3	A-019c60b7ccce-N01-IM3	Non-SCLC	LUAD	NA	Euro	former	YES	YES	NO	Absent	NA	NA	NO
A-7dfdd0a06a1a-T01-IM6	A-7dfdd0a06a1a-N01-IM6	Non-SCLC	LUAD	Female	Euro	never	NO	YES	NO	Absent	NA	NA	NO
A-6dbd1bd6d82d-T01-IM5	A-6dbd1bd6d82d-N01-IM5	Non-SCLC	LUAD	Male	Euro	current	YES	NO	NO	Absent	NA	NA	NO
A-47d15f11a16a-T01-IM5	A-47d15f11a16a-N01-IM5	Non-SCLC	LUAD	NA	NA	former	YES	NO	NO	Absent	NA	NA	NO
A-f944b659491c-T02-IM6	A-f944b659491c-N01-IM6	Non-SCLC	LUAD	Male	NA	never	NO	YES	NO	Absent	NA	NA	NO
A-9aeac356f252-T01-IM5	A-9aeac356f252-N01-IM5	Non-SCLC	LUAD	Female	NA	never	YES	YES	NO	Absent	NA	NA	NO
A-6b0f3fd09ee1-T01-IM5	A-6b0f3fd09ee1-N01-IM5	Non-SCLC	LUAD	NA	NA	current	NO	YES	NO	Absent	NA	NA	NO
A-c05ad1ba34e7-T01-IM3	A-c05ad1ba34e7-N01-IM3	Non-SCLC	LUAD	NA	Euro	former	NO	NO	NO	Absent	NA	NA	NO
A-44a6537a8dad-T01-IM5	A-44a6537a8dad-N01-IM5	Non-SCLC	LUAD	Female	Asian	never	NO	YES	NO	Absent	NA	NA	NO
A-c58df26d9c77-T01-IM5	A-c58df26d9c77-N01-IM5	Non-SCLC	LUAD	NA	Asian	never	NO	YES	NO	Absent	NA	NA	NO
A-ca3e624e3636-T01-IM3	A-ca3e624e3636-N01-IM3	Non-SCLC	LUAD	NA	Asian	never	YES	NO	NO	Absent	NA	NA	NO
A-90ef9022b9d3-T01-IM5	A-90ef9022b9d3-N01-IM5	Non-SCLC	LUAD	Male	Asian	never	NO	YES	NO	Absent	NA	NA	NO
A-ab311f83cd48-T02-IM5	A-ab311f83cd48-N01-IM5	Non-SCLC	LUAD	Female	Asian	never	YES	YES	NO	Absent	NA	NA	NO
A-55403d1b70f7-T01-IM5	A-55403d1b70f7-N01-IM5	Non-SCLC	LUAD	Male	NA	never	NO	YES	NO	Absent	NA	NA	NO
A-7cd5633abd3a-T01-IM5	A-7cd5633abd3a-N01-IM5	Non-SCLC	LUAD	Male	Asian	former	NO	NO	NO	Absent	NA	NA	NO
A-316b8be0d1f5-T01-IM5	A-316b8be0d1f5-N01-IM5	Non-SCLC	LUAD	Male	NA	never	NO	YES	NO	Absent	NA	NA	NO
A-3f72ed2e8a4a-T01-IM5	A-3f72ed2e8a4a-N01-IM5	Non-SCLC	LUAD	Female	NA	never	NO	NO	NO	Absent	NA	NA	NO
A-2018e76db301-T01-IM3	A-2018e76db301-N01-IM3	Non-SCLC	LUAD	NA	Asian	former	NO	NO	YES	Absent	NA	NA	NO
A-f632b29a365d-T01-IM3	A-f632b29a365d-N01-IM3	Non-SCLC	LUAD	NA	Asian	never	NO	YES	NO	Absent	NA	NA	NO
A-44cc1e4c1a11-T01-IM3	A-44cc1e4c1a11-N01-IM3	Non-SCLC	LUAD	NA	NA	never	NO	NO	NO	Absent	NA	NA	NO
A-759edc3e5947-T01-IM5	A-759edc3e5947-N01-IM5	Non-SCLC	LUAD	Female	NA	never	NO	NO	NO	Absent	NA	NA	NO
A-70ef91670c55-T01-IM3	A-70ef91670c55-N01-IM3	Non-SCLC	LUAD	NA	NA	never	NO	YES	NO	Absent	NA	NA	NO
A-71b2d7c8bea2-T01-IM5	A-71b2d7c8bea2-N01-IM5	Non-SCLC	LUAD	Female	NA	never	YES	YES	NO	Absent	NA	NA	NO
A-b1a1d5bd9a67-T01-IM5	A-b1a1d5bd9a67-N01-IM5	Non-SCLC	LUAD	Female	Asian	never	NO	YES	NO	Absent	NA	NA	NO
A-a0e973e3e7cf-T01-IM5	A-a0e973e3e7cf-N01-IM5	Non-SCLC	LUAD	NA	Asian	former	NO	NO	NO	Absent	NA	NA	NO
A-8d3ad2f28c26-T01-IM5	A-8d3ad2f28c26-N01-IM5	Non-SCLC	LUAD	NA	Asian	never	YES	YES	NO	Absent	NA	NA	NO
A-52fc81d6c689-T01-IM5	A-52fc81d6c689-N01-IM5	Non-SCLC	LUAD	Male	NA	former	YES	NO	NO	Absent	NA	NA	NO
A-c80b0ff6e2b3-T01-IM5	A-c80b0ff6e2b3-N01-IM5	Non-SCLC	LUAD	Male	NA	former	YES	NO	NO	Absent	NA	NA	NO
A-0bfcc6535121-T01-IM5	A-0bfcc6535121-N01-IM5	Non-SCLC	LUAD	Male	NA	former	NO	NO	YES	Absent	NA	NA	NO
A-5fb9525cc573-T01-IM5	A-5fb9525cc573-N01-IM5	Non-SCLC	LUAD	NA	NA	never	YES	YES	NO	Absent	NA	NA	NO
A-c3fa2cdd9466-T01-IM6	A-c3fa2cdd9466-N01-IM6	Non-SCLC	LUAD	Female	NA	never	NO	NO	NO	Absent	NA	NA	NO
A-6fb0196f1c0c-T01-IM6	A-6fb0196f1c0c-N01-IM6	Non-SCLC	LUAD	Female	NA	current	NO	NO	YES	Absent	NA	NA	NO
A-87500d464659-T01-IM3	A-87500d464659-N01-IM3	Non-SCLC	LUAD	NA	NA	never	NO	YES	NO	Absent	NA	NA	NO
A-6953dd925b4f-T02-IM6	A-6953dd925b4f-N01-IM6	Non-SCLC	LUAD	NA	NA	never	YES	YES	NO	Absent	NA	NA	NO
A-6f04dbbbf448-T01-IM3	A-6f04dbbbf448-N01-IM3	Non-SCLC	LUAD	NA	NA	former	YES	NO	YES	Absent	NA	NA	NO
A-a188587ef220-T01-IM5	A-a188587ef220-N01-IM5	Non-SCLC	LUAD	Female	NA	never	NO	YES	NO	Absent	NA	NA	NO
A-dddc4be606d0-T01-IM5	A-dddc4be606d0-N01-IM5	Non-SCLC	LUAD	Female	NA	never	NO	YES	NO	Absent	NA	NA	NO
A-6470f4d36c06-T01-IM5	A-6470f4d36c06-N01-IM5	Non-SCLC	LUAD	Male	NA	former	YES	NO	NO	Absent	NA	NA	NO
A-30d0500dbe15-T01-IM3	A-30d0500dbe15-N01-IM3	Non-SCLC	LUAD	NA	NA	former	NO	NO	YES	Absent	NA	NA	NO
A-4a6a20b80008-T01-IM6	A-4a6a20b80008-N01-IM6	Non-SCLC	LUAD	NA	NA	former	NO	NO	YES	Absent	NA	NA	NO
A-d6d3d035d45b-T01-IM5	A-d6d3d035d45b-N01-IM5	Non-SCLC	LUAD	Male	African	former	YES	NO	YES	Absent	NA	NA	NO
A-1e46165dc88a-T01-IM5	A-1e46165dc88a-N01-IM5	Non-SCLC	LUAD	Female	African	former	YES	NO	NO	Absent	NA	NA	NO
A-fdfc97fd5fc8-T01-IM6	A-fdfc97fd5fc8-N01-IM6	Non-SCLC	LUAD	Female	African	never	YES	YES	NO	Absent	NA	NA	NO
A-18009d6c84a6-T01-IM5	A-18009d6c84a6-N01-IM5	Non-SCLC	LUAD	Female	NA	former	YES	YES	NO	Absent	NA	NA	NO
A-ceed1f451161-T01-IM3	A-ceed1f451161-N01-IM3	Non-SCLC	LUAD	NA	Euro	former	YES	YES	NO	Absent	NA	NA	NO
A-8afd785e28e4-T02-IM6	A-8afd785e28e4-N01-IM6	Non-SCLC	LUAD	Male	Euro	former	NO	YES	NO	Absent	NA	NA	NO
A-304a592aa217-T01-IM5	A-304a592aa217-N01-IM5	Non-SCLC	LUAD	Female	Euro	former	NO	NO	NO	Absent	NA	NA	NO
A-fcf27f8b1f04-T01-IM6	A-fcf27f8b1f04-N01-IM6	Non-SCLC	LUAD	Female	Euro	former	YES	NO	YES	Absent	NA	NA	NO
A-653b4e00bd12-T02-IM5	A-653b4e00bd12-N01-IM5	Non-SCLC	LUAD	Female	Euro	former	YES	YES	NO	Absent	NA	NA	NO
A-3ee9bccc12ea-T01-IM3	A-3ee9bccc12ea-N01-IM3	Non-SCLC	LUAD	Female	Euro	former	NO	NO	YES	Absent	NA	NA	NO
A-a06b8da53aa7-T01-IM6	A-a06b8da53aa7-N01-IM6	Non-SCLC	LUAD	NA	Euro	former	NO	YES	NO	Absent	NA	NA	NO
A-89c33c083208-T01-IM6	A-89c33c083208-N01-IM6	Non-SCLC	LUAD	Male	Euro	never	NO	NO	NO	Absent	NA	NA	NO
A-e0a2b1046e78-T02-IM5	A-e0a2b1046e78-N01-IM5	Non-SCLC	LUAD	NA	Euro	former	YES	YES	NO	Absent	NA	NA	NO
A-207de6c45d07-T02-IM5	A-207de6c45d07-N01-IM5	Non-SCLC	LUAD	NA	Euro	never	NO	YES	NO	Absent	NA	NA	NO
A-dff1b8f0dedc-T01-IM3	A-dff1b8f0dedc-N01-IM3	Non-SCLC	LUAD	Male	Euro	former	NO	NO	YES	Absent	NA	NA	NO
A-5ac36e6d3fa7-T01-IM5	A-5ac36e6d3fa7-N01-IM5	Non-SCLC	LUAD	NA	Euro	never	NO	YES	NO	Absent	NA	NA	NO
A-b8efb0a055f5-T01-IM3	A-b8efb0a055f5-N01-IM3	Non-SCLC	LUAD	Male	Euro	former	NO	NO	YES	Absent	NA	NA	NO
A-f2cef8f94f0a-T01-IM3	A-f2cef8f94f0a-N01-IM3	Non-SCLC	LUAD	NA	Euro	former	NO	NO	YES	Absent	NA	NA	NO
A-4e41f20564e2-T01-IM5	A-4e41f20564e2-N01-IM5	Non-SCLC	LUAD	Female	Euro	never	NO	NO	NO	Absent	NA	NA	NO
A-4ee1abdee1e3-T01-IM6	A-4ee1abdee1e3-N01-IM6	Non-SCLC	LUAD	NA	Euro	never	NO	NO	NO	Absent	NA	NA	NO
A-7e1adfb90266-T01-IM5	A-7e1adfb90266-N01-IM5	Non-SCLC	LUAD	Female	Euro	former	NO	NO	YES	Absent	NA	NA	NO
A-1f2c6926b8ea-T01-IM5	A-1f2c6926b8ea-N01-IM5	Non-SCLC	LUAD	Female	Euro	former	NO	NO	YES	Absent	NA	NA	NO
A-f8fd91549ff8-T01-IM6	A-f8fd91549ff8-N01-IM6	Non-SCLC	LUAD	Female	Euro	former	NO	YES	NO	Absent	NA	NA	NO
A-12c6232ef3ff-T02-IM6	A-12c6232ef3ff-N01-IM6	Non-SCLC	LUAD	Male	Euro	former	NO	NO	YES	Absent	NA	NA	NO
A-ff7096da1a1c-T01-IM3	A-ff7096da1a1c-N01-IM3	Non-SCLC	LUAD	Male	Euro	former	YES	NO	NO	Absent	NA	NA	NO
A-56b5307ea1c0-T01-IM3	A-56b5307ea1c0-N01-IM3	Non-SCLC	LUAD	Female	Euro	former	NO	NO	YES	Absent	NA	NA	NO
A-d19b82aefb6e-T01-IM5	A-d19b82aefb6e-N01-IM5	Non-SCLC	LUAD	Female	Euro	former	NO	NO	NO	Absent	NA	NA	NO
A-180ba1e35f8d-T01-IM5	A-180ba1e35f8d-N01-IM5	Non-SCLC	LUAD	Female	Euro	former	YES	NO	YES	Absent	NA	NA	NO
A-c53e94970750-T01-IM3	A-c53e94970750-N01-IM3	Non-SCLC	LUAD	NA	Euro	never	NO	NO	NO	Absent	NA	NA	NO
A-6a121b563ff0-T01-IM3	A-6a121b563ff0-N01-IM3	Non-SCLC	LUAD	NA	NA	never	NO	NO	NO	Absent	NA	NA	NO
A-0622ce5f347b-T01-IM5	A-0622ce5f347b-N01-IM5	Non-SCLC	LUAD	Male	Euro	former	YES	NO	YES	Absent	NA	NA	NO
A-4a999cc3e0e4-T01-IM6	A-4a999cc3e0e4-N01-IM6	Non-SCLC	LUAD	NA	Euro	former	NO	NO	NO	Absent	NA	NA	NO
A-d98dea09b10e-T01-IM3	A-d98dea09b10e-N01-IM3	Non-SCLC	LUAD	NA	Euro	current	NO	NO	NO	Absent	NA	NA	NO
A-e2d580d7c661-T01-IM6	A-e2d580d7c661-N01-IM6	Non-SCLC	LUAD	NA	Euro	former	NO	YES	NO	Absent	NA	NA	NO
A-0579c3b3dc40-T02-IM5	A-0579c3b3dc40-N01-IM5	Non-SCLC	LUAD	Female	Euro	never	NO	YES	NO	Absent	NA	NA	NO
A-07588c8bee70-T01-IM6	A-07588c8bee70-N01-IM6	Non-SCLC	LUAD	Female	Euro	current	YES	NO	NO	Absent	NA	NA	NO
A-6142074f10f7-T01-IM5	A-6142074f10f7-N01-IM5	Non-SCLC	LUAD	Male	NA	never	YES	NO	YES	Absent	NA	NA	NO
A-3dcb5f3523e2-T01-IM3	A-3dcb5f3523e2-N01-IM3	Non-SCLC	LUAD	NA	Euro	current	YES	NO	NO	Absent	NA	NA	NO
A-76179810531b-T01-IM5	A-76179810531b-N01-IM5	Non-SCLC	LUAD	Male	Euro	former	NO	NO	NO	Absent	NA	NA	NO
A-df818da923f6-T01-IM3	A-df818da923f6-N01-IM3	Non-SCLC	LUAD	Female	Euro	former	NO	NO	NO	Absent	NA	NA	NO
A-afca8d7f8f36-T01-IM3	A-afca8d7f8f36-N01-IM3	Non-SCLC	LUAD	NA	Euro	former	YES	NO	YES	Absent	NA	NA	NO
A-283e5bdc169b-T01-IM6	A-283e5bdc169b-N01-IM6	Non-SCLC	LUAD	Female	Euro	never	YES	YES	NO	Absent	NA	NA	NO
A-95b8f1341808-T02-IM5	A-95b8f1341808-N01-IM5	Non-SCLC	LUAD	Female	Euro	never	YES	NO	NO	Absent	NA	NA	NO
A-ffc88fc28bcd-T03-IM6	A-ffc88fc28bcd-N01-IM6	Non-SCLC	LUAD	Male	Euro	never	NO	NO	NO	Absent	NA	NA	NO
A-8f5f9d7f808f-T01-IM6	A-8f5f9d7f808f-N01-IM6	Non-SCLC	LUAD	NA	Euro	current	YES	NO	YES	Absent	NA	NA	NO
A-7785e310dd46-T01-IM5	A-7785e310dd46-N01-IM5	Non-SCLC	LUAD	Female	Euro	current	NO	NO	YES	Absent	NA	NA	NO
A-bfdeaac648de-T01-IM3	A-bfdeaac648de-N01-IM3	Non-SCLC	LUAD	NA	Euro	former	YES	NO	NO	Absent	NA	NA	NO
A-76d963f737af-T02-IM5	A-76d963f737af-N01-IM5	Non-SCLC	LUAD	Male	Euro	current	YES	NO	NO	Absent	NA	NA	NO
A-95b1d4d89a78-T01-IM3	A-95b1d4d89a78-N01-IM3	Non-SCLC	LUAD	Male	Euro	former	YES	YES	NO	Absent	NA	NA	NO
A-1d3e36871467-T01-IM6	A-1d3e36871467-N01-IM6	Non-SCLC	LUAD	NA	Euro	former	NO	NO	YES	Absent	NA	NA	NO
A-fca020fe4790-T01-IM6	A-fca020fe4790-N01-IM6	Non-SCLC	LUAD	Male	Euro	never	NO	NO	NO	Absent	NA	NA	NO
A-f7fa77edb87b-T02-IM5	A-f7fa77edb87b-N02-IM5	Non-SCLC	Other_NSCLC	Male	Euro	former	YES	NO	NO	Absent	NA	NA	NO
A-5461ce7050e1-T02-IM5	A-5461ce7050e1-N01-IM5	Non-SCLC	LUAD	Female	Euro	current	YES	NO	YES	Absent	NA	NA	NO
A-7d101412b1a1-T01-IM5	A-7d101412b1a1-N01-IM5	Non-SCLC	LUAD	Female	Euro	former	NO	NO	NO	Absent	NA	NA	NO
A-19ac243d2e80-T02-IM6	A-19ac243d2e80-N01-IM6	Non-SCLC	LUAD	Male	Euro	former	YES	YES	NO	Absent	NA	NA	NO
A-1102a703f2b0-T01-IM5	A-1102a703f2b0-N01-IM5	Non-SCLC	LUAD	NA	Euro	former	YES	NO	YES	Absent	NA	NA	NO
A-54ba648d45ff-T01-IM5	A-54ba648d45ff-N01-IM5	Non-SCLC	LUAD	Male	Euro	former	NO	NO	YES	Present			NO
A-ae85119d476d-T01-IM6	A-ae85119d476d-N01-IM6	Non-SCLC	LUAD	Female	Euro	former	NO	NO	NO	Absent	NA	NA	NO
A-a2e14c06e11d-T01-IM5	A-a2e14c06e11d-N01-IM5	Non-SCLC	LUAD	Male	Euro	former	YES	NO	NO	Absent	NA	NA	NO
A-4f9f3c23d850-T01-IM5	A-4f9f3c23d850-N01-IM5	Non-SCLC	LUAD	Male	Euro	former	YES	YES	NO	Absent	NA	NA	NO
A-c1f4135807d4-T01-IM5	A-c1f4135807d4-N01-IM5	Non-SCLC	LUAD	Male	Euro	current	YES	NO	YES	Absent	NA	NA	NO
A-6aaeb2b53f15-T02-IM6	A-6aaeb2b53f15-N01-IM6	Non-SCLC	LUAD	Female	NA	never	NO	YES	NO	Absent	NA	NA	NO
A-97261b89b10e-T01-IM6	A-97261b89b10e-N01-IM6	Non-SCLC	LUAD	Male	Euro	never	NO	NO	YES	Absent	NA	NA	NO
A-da24e69f1b0b-T01-IM5	A-da24e69f1b0b-N01-IM5	Non-SCLC	LUAD	Male	Euro	former	YES	NO	NO	Absent	NA	NA	NO
A-5152d93f1162-T01-IM3	A-5152d93f1162-N01-IM3	Non-SCLC	LUAD	Male	Euro	never	YES	NO	NO	Absent	NA	NA	NO
A-4fe3224ba948-T02-IM5	A-4fe3224ba948-N01-IM5	Non-SCLC	LUAD	Female	Euro	former	YES	YES	NO	Absent	NA	NA	NO
A-42f8ece94505-T01-IM5	A-42f8ece94505-N01-IM5	Non-SCLC	LUAD	Male	Euro	never	YES	YES	NO	Absent	NA	NA	NO
A-1f7e22f7d82c-T01-IM3	A-1f7e22f7d82c-N01-IM3	Non-SCLC	LUAD	NA	Euro	never	YES	NO	NO	Absent	NA	NA	NO
A-27bc1aa252e7-T02-IM5	A-27bc1aa252e7-N01-IM5	Non-SCLC	LUAD	Female	Euro	former	YES	YES	NO	Absent	NA	NA	NO
A-dfe5006c347f-T01-IM5	A-dfe5006c347f-N01-IM5	Non-SCLC	LUAD	Female	Euro	former	YES	NO	NO	Absent	NA	NA	NO
A-909ddc9a8583-T01-IM5	A-909ddc9a8583-N01-IM5	Non-SCLC	LUAD	Male	Euro	current	NO	NO	NO	Absent	NA	NA	NO
A-71e319d4c99a-T02-IM5	A-71e319d4c99a-N01-IM5	Non-SCLC	LUAD	Female	Euro	never	NO	NO	NO	Absent	NA	NA	NO
A-c70023e4fe94-T01-IM5	A-c70023e4fe94-N01-IM5	Non-SCLC	LUAD	Male	Euro	current	YES	NO	YES	Absent	NA	NA	NO
A-77f5bacb2106-T01-IM3	A-77f5bacb2106-N01-IM3	Non-SCLC	LUAD	Female	Euro	former	YES	YES	NO	Absent	NA	NA	NO
A-2d42695d5382-T01-IM5	A-2d42695d5382-N01-IM5	Non-SCLC	LUAD	Male	Euro	former	YES	NO	YES	Absent	NA	NA	NO
A-6ffde1b3517e-T01-IM5	A-6ffde1b3517e-N01-IM5	Non-SCLC	LUAD	Female	Euro	never	NO	NO	YES	Present		REF_GAIN	NO
A-58683af11e1c-T01-IM6	A-58683af11e1c-N01-IM6	Non-SCLC	LUAD	NA	Euro	former	NO	NO	YES	Absent	NA	NA	NO
A-44df73aae071-T01-IM3	A-44df73aae071-N01-IM3	Non-SCLC	LUAD	NA	Euro	former	YES	NO	NO	Absent	NA	NA	NO
A-568d38046e98-T01-IM5	A-568d38046e98-N01-IM5	Non-SCLC	LUAD	Male	Euro	current	NO	NO	NO	Absent	NA	NA	NO
A-27c007d0af5b-T01-IM5	A-27c007d0af5b-N01-IM5	Non-SCLC	LUAD	Female	NA	never	NO	NO	NO	Absent	NA	NA	NO
A-bbef757c7b95-T01-IM3	A-bbef757c7b95-N01-IM3	Non-SCLC	LUAD	Female	Euro	never	YES	NO	NO	Absent	NA	NA	NO
A-069eaabe3c6d-T01-IM3	A-069eaabe3c6d-N01-IM3	Non-SCLC	LUAD	Male	NA	never	YES	NO	NO	Absent	NA	NA	NO
A-2bd1264d71b6-T01-IM3	A-2bd1264d71b6-N01-IM3	Non-SCLC	LUAD	Male	Euro	never	YES	NO	NO	Absent	NA	NA	NO
A-64c1772459e8-T01-IM5	A-64c1772459e8-N01-IM5	Non-SCLC	LUAD	Female	Euro	former	NO	NO	YES	Absent	NA	NA	NO
A-df073cac7549-T01-IM3	A-df073cac7549-N01-IM3	Non-SCLC	LUAD	NA	NA	never	YES	NO	NO	Absent	NA	NA	NO
A-833e1d6c43ab-T02-IM5	A-833e1d6c43ab-N01-IM5	Non-SCLC	LUAD	Female	NA	never	NO	YES	NO	Absent	NA	NA	NO
A-9ff24e747b47-T01-IM6	A-9ff24e747b47-N01-IM6	Non-SCLC	LUAD	Male	Asian	never	NO	YES	NO	Absent	NA	NA	NO
A-ba4e708387cd-T01-IM5	A-ba4e708387cd-N01-IM5	Non-SCLC	LUAD	NA	Asian	never	NO	YES	NO	Absent	NA	NA	NO
A-ba9ee3eda709-T02-IM6	A-ba9ee3eda709-N01-IM6	Non-SCLC	LUAD	Female	NA	never	YES	YES	NO	Absent	NA	NA	NO
A-5d972987c4fa-T01-IM5	A-5d972987c4fa-N01-IM5	Non-SCLC	LUAD	Female	Asian	never	YES	YES	NO	Absent	NA	NA	NO
A-def8d32c72b1-T01-IM5	A-def8d32c72b1-N01-IM5	Non-SCLC	LUAD	NA	Asian	former	YES	NO	NO	Absent	NA	NA	NO
A-be6ced56e7cd-T01-IM3	A-be6ced56e7cd-N01-IM3	Non-SCLC	LUAD	Female	Asian	never	YES	YES	NO	Absent	NA	NA	NO
A-d2637050c8e0-T02-IM5	A-d2637050c8e0-N01-IM5	Non-SCLC	LUAD	Female	Asian	never	NO	YES	NO	Absent	NA	NA	NO
A-5f70c6d2b34b-T02-IM3	A-5f70c6d2b34b-N01-IM3	Non-SCLC	LUAD	NA	NA	former	YES	NO	NO	Absent	NA	NA	NO
A-d73018d74a34-T02-IM5	A-d73018d74a34-N01-IM5	Non-SCLC	LUAD	Female	NA	former	YES	YES	NO	Absent	NA	NA	NO
A-0c42d772d09d-T01-IM5	A-0c42d772d09d-N01-IM5	Non-SCLC	LUAD	Male	NA	never	NO	NO	NO	Absent	NA	NA	NO
A-51b7eeb67b86-T02-IM6	A-51b7eeb67b86-N01-IM6	Non-SCLC	LUAD	Male	NA	never	YES	YES	NO	Absent	NA	NA	NO
A-361848d059d7-T01-IM5	A-361848d059d7-N01-IM5	Non-SCLC	LUAD	Female	African	former	YES	NO	NO	Absent	NA	NA	NO
A-c0f555dd40c6-T01-IM3	A-c0f555dd40c6-N01-IM3	Non-SCLC	LUAD	Male	African	former	YES	NO	NO	Absent	NA	NA	NO
A-b8110b249391-T01-IM3	A-b8110b249391-N01-IM3	Non-SCLC	LUAD	Female	African	former	YES	YES	NO	Absent	NA	NA	NO
A-3e921afb0556-T02-IM5	A-3e921afb0556-N01-IM5	Non-SCLC	LUAD	Female	Euro	current	YES	YES	NO	Absent	NA	NA	NO
A-f4b13b978eda-T02-IM5	A-f4b13b978eda-N01-IM5	Non-SCLC	LUAD	Female	Euro	former	NO	NO	YES	Absent	NA	NA	NO
A-805ec7295a34-T01-IM5	A-805ec7295a34-N01-IM5	Non-SCLC	LUAD	NA	Euro	former	YES	NO	NO	Absent	NA	NA	NO
A-40e0eb90833f-T01-IM3	A-40e0eb90833f-N01-IM3	Non-SCLC	LUAD	NA	Euro	former	NO	NO	NO	Absent	NA	NA	NO
A-dec56b0f1bac-T01-IM3	A-dec56b0f1bac-N01-IM3	Non-SCLC	LUAD	Female	Euro	former	NO	NO	YES	Absent	NA	NA	NO
A-ad4a96030b63-T01-IM6	A-ad4a96030b63-N01-IM6	Non-SCLC	LUAD	Male	Euro	former	YES	NO	NO	Absent	NA	NA	NO
A-5f9271fa88f7-T01-IM5	A-5f9271fa88f7-N01-IM5	Non-SCLC	LUAD	Female	Euro	former	YES	NO	YES	Absent	NA	NA	NO
A-8f1540f4430e-T01-IM6	A-8f1540f4430e-N01-IM6	Non-SCLC	LUAD	Female	Euro	former	NO	NO	YES	Absent	NA	NA	NO
A-8c80d29102ad-T01-IM5	A-8c80d29102ad-N01-IM5	Non-SCLC	LUAD	Female	Euro	former	NO	YES	NO	Absent	NA	NA	NO
A-90b62322c9ba-T01-IM6	A-90b62322c9ba-N01-IM6	Non-SCLC	LUAD	Female	Euro	former	NO	NO	NO	Absent	NA	NA	NO
A-3578a75f3d57-T01-IM5	A-3578a75f3d57-N01-IM5	Non-SCLC	LUAD	Male	Euro	former	NO	NO	YES	Absent	NA	NA	NO
A-4d04b78857bc-T02-IM5	A-4d04b78857bc-N01-IM5	Non-SCLC	LUAD	Female	Euro	never	NO	NO	NO	Absent	NA	NA	NO
A-28d16f2f1bc5-T01-IM5	A-28d16f2f1bc5-N01-IM5	Non-SCLC	LUAD	Female	Euro	former	NO	NO	NO	Absent	NA	NA	NO
A-fc22dc829404-T01-IM5	A-fc22dc829404-N01-IM5	Non-SCLC	LUAD	NA	Euro	former	NO	NO	NO	Absent	NA	NA	NO
A-7f270c591600-T01-IM5	A-7f270c591600-N01-IM5	Non-SCLC	LUAD	Female	Euro	former	NO	NO	NO	Absent	NA	NA	NO
A-f6e2a2e302a9-T02-IM6	A-f6e2a2e302a9-N01-IM6	Non-SCLC	Other_NSCLC	Female	Euro	former	NO	NO	NO	Absent	NA	NA	NO
A-a56393fb04ad-T01-IM6	A-a56393fb04ad-N01-IM6	Non-SCLC	LUAD	Female	Euro	former	NO	NO	NO	Absent	NA	NA	NO
A-1782a3da7ad0-T02-IM6	A-1782a3da7ad0-N01-IM6	Non-SCLC	LUAD	Female	Euro	current	YES	NO	NO	Absent	NA	NA	NO
A-48193a929555-T01-IM5	A-48193a929555-N01-IM5	Non-SCLC	LUAD	Male	Euro	current	YES	NO	NO	Absent	NA	NA	NO
A-a561e608481d-T01-IM6	A-a561e608481d-N01-IM6	Non-SCLC	LUAD	Female	Euro	former	YES	YES	NO	Absent	NA	NA	NO
A-570172d512d9-T01-IM5	A-570172d512d9-N01-IM5	Non-SCLC	LUAD	Male	Euro	former	YES	NO	NO	Absent	NA	NA	NO
A-baf44497b825-T02-IM6	A-baf44497b825-N01-IM6	Non-SCLC	LUAD	Female	Euro	former	YES	NO	NO	Absent	NA	NA	NO
A-941ad345519c-T01-IM3	A-941ad345519c-N01-IM3	Non-SCLC	LUAD	Female	Euro	former	NO	NO	YES	Absent	NA	NA	NO
A-d37caa197713-T01-IM3	A-d37caa197713-N01-IM3	Non-SCLC	LUAD	NA	Euro	current	YES	NO	NO	Absent	NA	NA	NO
A-34c177a3a6b7-T04-IM6	A-34c177a3a6b7-N01-IM6	Non-SCLC	LUAD	Male	Euro	former	YES	NO	YES	Absent	NA	NA	NO
A-a39d44177f2f-T01-IM6	A-a39d44177f2f-N01-IM6	Non-SCLC	LUAD	Male	Euro	former	NO	NO	YES	Absent	NA	NA	NO
A-34ff03759bf4-T01-IM5	A-34ff03759bf4-N01-IM5	Non-SCLC	LUAD	Female	Euro	current	YES	NO	YES	Absent	NA	NA	NO
A-0bbbc865dfa6-T01-IM5	A-0bbbc865dfa6-N01-IM5	Non-SCLC	LUAD	Female	Euro	former	NO	NO	NO	Absent	NA	NA	NO
A-9f0c73f81b43-T01-IM5	A-9f0c73f81b43-N01-IM5	Non-SCLC	LUAD	Female	Euro	former	NO	NO	YES	Absent	NA	NA	NO
A-76f63b1ae7c1-T01-IM5	A-76f63b1ae7c1-N01-IM5	Non-SCLC	LUAD	Female	Euro	former	NO	NO	YES	Absent	NA	NA	NO
A-326e3a552d07-T01-IM5	A-326e3a552d07-N01-IM5	Non-SCLC	LUAD	Male	Euro	former	YES	YES	NO	Absent	NA	NA	NO
A-b71d167d272f-T01-IM6	A-b71d167d272f-N01-IM6	Non-SCLC	LUAD	Male	Euro	former	YES	NO	YES	Absent	NA	NA	NO
A-03ab8cc2c9f7-T01-IM3	A-03ab8cc2c9f7-N01-IM3	Non-SCLC	LUAD	NA	Euro	never	YES	YES	NO	Absent	NA	NA	NO
A-13003dcc3fe7-T01-IM6	A-13003dcc3fe7-N01-IM6	Non-SCLC	LUAD	Female	Euro	former	YES	NO	NO	Absent	NA	NA	NO
A-96e998a7b796-T01-IM3	A-96e998a7b796-N01-IM3	Non-SCLC	LUAD	Male	Euro	former	YES	NO	NO	Absent	NA	NA	NO
A-1325739b091f-T01-IM6	A-1325739b091f-N01-IM6	Non-SCLC	LUAD	Female	Euro	never	NO	NO	NO	Absent	NA	NA	NO
A-1f3c4f8b0aea-T01-IM6	A-1f3c4f8b0aea-N01-IM6	Non-SCLC	LUAD	Female	Euro	former	YES	YES	NO	Absent	NA	NA	NO
A-ad0d4e48223d-T01-IM5	A-ad0d4e48223d-N01-IM5	Non-SCLC	LUAD	Female	Euro	former	YES	YES	NO	Absent	NA	NA	NO
A-1b7419507ec7-T01-IM5	A-1b7419507ec7-N01-IM5	Non-SCLC	LUAD	Female	Euro	current	NO	NO	YES	Absent	NA	NA	NO
A-107be742fe91-T02-IM5	A-107be742fe91-N01-IM5	Non-SCLC	LUAD	NA	Euro	former	NO	NO	YES	Absent	NA	NA	NO
A-19d024ed79b6-T02-IM6	A-19d024ed79b6-N01-IM6	Non-SCLC	LUAD	Female	Euro	former	YES	YES	NO	Absent	NA	NA	NO
A-d22747a66a80-T01-IM3	A-d22747a66a80-N01-IM3	Non-SCLC	LUAD	Female	Euro	former	YES	YES	NO	Absent	NA	NA	NO
A-dd8dd71e501a-T01-IM5	A-dd8dd71e501a-N01-IM5	Non-SCLC	LUAD	Female	Euro	current	YES	NO	YES	Absent	NA	NA	NO
A-ad3d56e34a46-T01-IM5	A-ad3d56e34a46-N01-IM5	Non-SCLC	LUAD	Female	Euro	never	NO	NO	NO	Absent	NA	NA	NO
A-ecb9dc2f33e0-T01-IM5	A-ecb9dc2f33e0-N01-IM5	Non-SCLC	LUAD	Female	NA	former	NO	NO	YES	Absent	NA	NA	NO
A-32ec89ea49e2-T01-IM6	A-32ec89ea49e2-N01-IM6	Non-SCLC	LUAD	Male	Euro	former	NO	NO	NO	Absent	NA	NA	NO
A-454aa2cc5186-T01-IM5	A-454aa2cc5186-N01-IM5	Non-SCLC	LUAD	NA	Euro	former	NO	NO	YES	Absent	NA	NA	NO
A-ac04dde88179-T01-IM6	A-ac04dde88179-N01-IM6	Non-SCLC	LUAD	Female	Euro	current	YES	NO	YES	Absent	NA	NA	NO
A-9c341d17f2be-T01-IM3	A-9c341d17f2be-N01-IM3	Non-SCLC	LUAD	Female	Euro	never	NO	NO	NO	Absent	NA	NA	NO
A-68d02f3bda11-T02-IM6	A-68d02f3bda11-N01-IM6	Non-SCLC	LUAD	Male	Euro	former	YES	NO	YES	Absent	NA	NA	NO
A-75c5ed461ff5-T01-IM6	A-75c5ed461ff5-N01-IM6	Non-SCLC	LUAD	Female	Euro	former	NO	YES	NO	Absent	NA	NA	NO
A-78333f7da2b3-T01-IM3	A-78333f7da2b3-N01-IM3	Non-SCLC	LUAD	Female	Euro	former	NO	YES	NO	Absent	NA	NA	NO
A-cbb5b4f7fc46-T01-IM6	A-cbb5b4f7fc46-N01-IM6	Non-SCLC	LUAD	Female	Euro	never	YES	YES	NO	Absent	NA	NA	NO
A-93aa9528e5cf-T01-IM3	A-93aa9528e5cf-N01-IM3	Non-SCLC	LUAD	NA	Euro	never	YES	YES	NO	Absent	NA	NA	NO
A-31a2a400ca7f-T01-IM5	A-31a2a400ca7f-N01-IM5	Non-SCLC	LUAD	Male	Euro	former	YES	NO	NO	Absent	NA	NA	NO
A-33a8a334d166-T01-IM6	A-33a8a334d166-N01-IM6	Non-SCLC	LUAD	NA	Euro	former	NO	NO	YES	Absent	NA	NA	NO
A-16c65b7f4340-T01-IM3	A-16c65b7f4340-N01-IM3	Non-SCLC	LUAD	Female	Euro	never	NO	NO	YES	Absent	NA	NA	NO
A-3a7836e91e86-T01-IM5	A-3a7836e91e86-N01-IM5	Non-SCLC	LUAD	Female	Euro	former	NO	NO	YES	Absent	NA	NA	NO
A-fd7cb1600615-T01-IM3	A-fd7cb1600615-N01-IM3	Non-SCLC	LUAD	Male	NA	never	NO	NO	NO	Absent	NA	NA	NO
A-480f2d01706d-T01-IM5	A-480f2d01706d-N01-IM5	Non-SCLC	LUAD	NA	Euro	former	YES	NO	NO	Absent	NA	NA	NO
A-deaa93ae4fe1-T01-IM5	A-deaa93ae4fe1-N01-IM5	Non-SCLC	LUAD	Male	Euro	never	NO	YES	NO	Absent	NA	NA	NO
A-6ae6e391ae7f-T02-IM6	A-6ae6e391ae7f-N01-IM6	Non-SCLC	LUAD	Male	Euro	former	YES	NO	NO	Absent	NA	NA	NO
A-96902088b31d-T02-IM5	A-96902088b31d-N01-IM5	Non-SCLC	LUAD	Male	Euro	never	NO	NO	YES	Absent	NA	NA	NO
A-c72a2b1d8743-T01-IM5	A-c72a2b1d8743-N01-IM5	Non-SCLC	LUAD	Female	Euro	former	NO	NO	NO	Absent	NA	NA	NO
A-6bd6b10bf6b3-T01-IM5	A-6bd6b10bf6b3-N01-IM5	Non-SCLC	LUAD	Male	Euro	former	YES	YES	NO	Absent	NA	NA	NO
A-fadc4a8c6676-T01-IM6	A-fadc4a8c6676-N01-IM6	Non-SCLC	LUAD	NA	Euro	former	NO	NO	NO	Absent	NA	NA	NO
A-0115a16c04ae-T01-IM5	A-0115a16c04ae-N01-IM5	Non-SCLC	LUAD	NA	Euro	never	NO	YES	NO	Absent	NA	NA	NO
A-48a29f4b523c-T01-IM5	A-48a29f4b523c-N01-IM5	Non-SCLC	LUAD	Female	Euro	former	YES	NO	YES	Absent	NA	NA	NO
A-9d8c547a166a-T01-IM5	A-9d8c547a166a-N01-IM5	Non-SCLC	LUAD	Male	Euro	former	NO	NO	NO	Absent	NA	NA	NO
A-d9a694d46f5d-T01-IM5	A-d9a694d46f5d-N01-IM5	Non-SCLC	LUAD	Female	Euro	former	NO	NO	YES	Absent	NA	NA	NO
A-e081078dcdff-T01-IM5	A-e081078dcdff-N01-IM5	Non-SCLC	LUAD	Female	Euro	current	NO	NO	YES	Absent	NA	NA	NO
A-6416a68a6237-T01-IM3	A-6416a68a6237-N01-IM3	Non-SCLC	LUAD	Female	Euro	never	NO	NO	NO	Absent	NA	NA	NO
A-2fde16adf646-T01-IM5	A-2fde16adf646-N01-IM5	Non-SCLC	LUAD	Female	Euro	never	NO	YES	NO	Absent	NA	NA	NO
A-8ec9a89b2eea-T01-IM5	A-8ec9a89b2eea-N01-IM5	Non-SCLC	LUAD	NA	Euro	never	NO	YES	NO	Absent	NA	NA	NO
A-28a3d4a7900b-T01-IM6	A-28a3d4a7900b-N01-IM6	Non-SCLC	LUAD	NA	Euro	never	NO	NO	NO	Absent	NA	NA	NO
A-ff0b482d9a89-T01-IM5	A-ff0b482d9a89-N01-IM5	Non-SCLC	LUAD	Female	Euro	former	NO	NO	NO	Absent	NA	NA	NO
A-2d59540a4ffa-T01-IM5	A-2d59540a4ffa-N01-IM5	Non-SCLC	LUAD	Male	Euro	former	YES	NO	NO	Absent	NA	NA	NO
A-ea1e05929529-T01-IM5	A-ea1e05929529-N01-IM5	Non-SCLC	LUAD	NA	Euro	never	NO	NO	NO	Absent	NA	NA	NO
A-bbc0265c87fc-T01-IM5	A-bbc0265c87fc-N01-IM5	Non-SCLC	LUAD	Female	Euro	former	NO	NO	YES	Absent	NA	NA	NO
A-6ef76e09934e-T01-IM6	A-6ef76e09934e-N01-IM6	Non-SCLC	LUAD	Female	Euro	former	NO	NO	YES	Absent	NA	NA	NO
A-dfe747eb6dcf-T01-IM5	A-dfe747eb6dcf-N01-IM5	Non-SCLC	LUAD	Female	Euro	former	YES	NO	NO	Absent	NA	NA	NO
A-8a6c425c8616-T01-IM6	A-8a6c425c8616-N01-IM6	Non-SCLC	LUAD	Female	Euro	never	YES	NO	NO	Absent	NA	NA	NO
A-e3eca465c158-T01-IM5	A-e3eca465c158-N01-IM5	Non-SCLC	LUAD	Male	Euro	former	NO	NO	NO	Absent	NA	NA	NO
A-35adc5e8cf2f-T01-IM5	A-35adc5e8cf2f-N01-IM5	Non-SCLC	LUAD	NA	Euro	former	YES	NO	YES	Absent	NA	NA	NO
A-3cd5e2fce729-T01-IM5	A-3cd5e2fce729-N01-IM5	Non-SCLC	LUAD	Female	Euro	former	YES	NO	NO	Absent	NA	NA	NO
A-8879f6dcd84c-T01-IM6	A-8879f6dcd84c-N01-IM6	Non-SCLC	LUAD	Female	Euro	former	NO	NO	YES	Absent	NA	NA	NO
A-676abab2e793-T01-IM5	A-676abab2e793-N01-IM5	Non-SCLC	LUAD	NA	Euro	current	YES	NO	NO	Absent	NA	NA	NO
A-8ca908c720d3-T01-IM6	A-8ca908c720d3-N01-IM6	Non-SCLC	LUAD	Female	Euro	former	NO	YES	NO	Absent	NA	NA	NO
A-93af2a26212b-T01-IM5	A-93af2a26212b-N01-IM5	Non-SCLC	LUAD	Male	Euro	former	NO	NO	NO	Absent	NA	NA	NO
A-7ac0650ac940-T01-IM5	A-7ac0650ac940-N01-IM5	Non-SCLC	LUAD	NA	Euro	current	NO	NO	NO	Absent	NA	NA	NO
A-f6c301fc7d69-T01-IM3	A-f6c301fc7d69-N01-IM3	Non-SCLC	LUAD	NA	Euro	former	YES	NO	NO	Absent	NA	NA	NO
A-0bba29a47c23-T01-IM3	A-0bba29a47c23-N01-IM3	Non-SCLC	LUAD	Female	Euro	former	YES	NO	NO	Absent	NA	NA	NO
A-49514e9b0a7c-T01-IM5	A-49514e9b0a7c-N01-IM5	Non-SCLC	LUAD	NA	Euro	never	NO	YES	NO	Absent	NA	NA	NO
A-b512deeabbe4-T01-IM5	A-b512deeabbe4-N01-IM5	Non-SCLC	LUAD	NA	Euro	never	YES	YES	NO	Absent	NA	NA	NO
A-dcba7e7ef156-T01-IM6	A-dcba7e7ef156-N01-IM6	Non-SCLC	LUAD	Male	Euro	never	NO	YES	NO	Absent	NA	NA	NO
A-4f9910bdc951-T01-IM5	A-4f9910bdc951-N01-IM5	Non-SCLC	LUAD	Female	Euro	former	YES	YES	NO	Absent	NA	NA	NO
A-25085094b3a8-T01-IM3	A-25085094b3a8-N01-IM3	Non-SCLC	LUAD	Male	Euro	former	NO	NO	NO	Absent	NA	NA	NO
A-ad8f3826cfae-T01-IM5	A-ad8f3826cfae-N01-IM5	Non-SCLC	LUAD	Female	Euro	never	YES	NO	NO	Absent	NA	NA	NO
A-04f21310a59d-T01-IM3	A-04f21310a59d-N01-IM3	Non-SCLC	LUAD	NA	Euro	former	NO	NO	YES	Absent	NA	NA	NO
A-31dea6cafaad-T01-IM5	A-31dea6cafaad-N01-IM5	Non-SCLC	LUAD	Female	Euro	current	YES	NO	NO	Absent	NA	NA	NO
A-280f757055f4-T01-IM5	A-280f757055f4-N01-IM5	Non-SCLC	LUAD	Female	Euro	former	YES	YES	NO	Absent	NA	NA	NO
A-ead8efd40304-T02-IM6	A-ead8efd40304-N01-IM6	Non-SCLC	Other_NSCLC	Male	Euro	former	YES	NO	NO	Absent	NA	NA	NO
A-191f2891faae-T01-IM6	A-191f2891faae-N01-IM6	Non-SCLC	LUAD	Female	Euro	current	NO	NO	YES	Absent	NA	NA	NO
A-bd6c8f049cb9-T01-IM3	A-bd6c8f049cb9-N01-IM3	Non-SCLC	LUAD	NA	NA	former	YES	NO	NO	Absent	NA	NA	NO
A-4fec982bca8a-T01-IM5	A-4fec982bca8a-N01-IM5	Non-SCLC	LUAD	Female	Euro	never	NO	YES	NO	Absent	NA	NA	NO
A-86d9cde6f625-T03-IM5	A-86d9cde6f625-N01-IM5	Non-SCLC	LUAD	NA	Euro	never	YES	YES	NO	Absent	NA	NA	NO
A-6123bad1d1d6-T01-IM5	A-6123bad1d1d6-N01-IM5	Non-SCLC	LUAD	Male	Euro	never	NO	YES	NO	Absent	NA	NA	NO
A-2e9d8f1d52c7-T01-IM6	A-2e9d8f1d52c7-N01-IM6	Non-SCLC	LUAD	Female	Euro	never	NO	NO	NO	Present	TRUE	ALT_GAIN	YES
A-e2c84c632382-T01-IM5	A-e2c84c632382-N01-IM5	Non-SCLC	LUAD	NA	Euro	never	YES	YES	NO	Absent	NA	NA	NO
A-1187462246ee-T01-IM5	A-1187462246ee-N01-IM5	Non-SCLC	LUAD	Female	Euro	never	YES	YES	NO	Present	TRUE	ALT_GAIN	YES
A-2425fbfa657f-T01-IM5	A-2425fbfa657f-N01-IM5	Non-SCLC	LUAD	Female	Euro	current	NO	NO	YES	Present			NO
A-378560100c02-T01-IM5	A-378560100c02-N01-IM5	Non-SCLC	LUAD	Female	Euro	never	NO	NO	NO	Absent	NA	NA	NO
A-f9fc16abeac0-T01-IM5	A-f9fc16abeac0-N01-IM5	Non-SCLC	LUAD	NA	Euro	current	YES	NO	NO	Absent	NA	NA	NO
A-4722395d4988-T02-IM6	A-4722395d4988-N01-IM6	Non-SCLC	LUAD	Female	Euro	never	NO	NO	NO	Absent	NA	NA	NO
A-071665e1d18e-T01-IM5	A-071665e1d18e-N01-IM5	Non-SCLC	LUAD	NA	Euro	never	NO	YES	NO	Absent	NA	NA	NO
A-378aeaaa9be7-T01-IM5	A-378aeaaa9be7-N01-IM5	Non-SCLC	LUAD	Female	Euro	never	NO	YES	NO	Absent	NA	NA	NO
A-f9ed83fd7a56-T02-IM6	A-f9ed83fd7a56-N01-IM6	Non-SCLC	LUAD	Female	Euro	former	YES	NO	NO	Absent	NA	NA	NO
A-d2e801953545-T02-IM3	A-d2e801953545-N01-IM3	Non-SCLC	LUAD	Female	Euro	never	NO	NO	NO	Absent	NA	NA	NO
A-852f6443d44b-T01-IM5	A-852f6443d44b-N01-IM5	Non-SCLC	LUAD	Female	Euro	former	YES	NO	NO	Absent	NA	NA	NO
A-e32115ff7408-T01-IM5	A-e32115ff7408-N01-IM5	Non-SCLC	LUAD	NA	Euro	never	NO	YES	NO	Absent	NA	NA	NO
A-744a2b665458-T01-IM5	A-744a2b665458-N01-IM5	Non-SCLC	LUAD	Female	Euro	never	YES	YES	NO	Absent	NA	NA	NO
A-a8eee2b57275-T01-IM5	A-a8eee2b57275-N01-IM5	Non-SCLC	LUAD	Male	Euro	former	NO	NO	NO	Absent	NA	NA	NO
A-4534563682d0-T01-IM3	A-4534563682d0-N01-IM3	Non-SCLC	LUAD	Female	Euro	former	NO	NO	NO	Absent	NA	NA	NO
A-ed8b60a79f48-T02-IM6	A-ed8b60a79f48-N02-IM6	Non-SCLC	LUAD	Male	Euro	never	NO	YES	NO	Absent	NA	NA	NO
A-aeb2f1fa8767-T01-IM5	A-aeb2f1fa8767-N01-IM5	Non-SCLC	LUAD	NA	Euro	current	YES	NO	NO	Absent	NA	NA	NO
A-4b80fd8f9c0b-T01-IM6	A-4b80fd8f9c0b-N01-IM6	Non-SCLC	LUAD	Male	Euro	former	NO	NO	NO	Absent	NA	NA	NO
A-3b598c349f92-T01-IM5	A-3b598c349f92-N01-IM5	Non-SCLC	LUAD	Male	Euro	former	NO	YES	NO	Absent	NA	NA	NO
A-4ef5ee4cdb8b-T02-IM6	A-4ef5ee4cdb8b-N01-IM6	Non-SCLC	LUAD	Male	Euro	former	YES	NO	NO	Absent	NA	NA	NO
A-e69c3b020553-T01-IM6	A-e69c3b020553-N01-IM6	Non-SCLC	LUAD	NA	Euro	current	NO	NO	YES	Absent	NA	NA	NO
A-e4b5233b45a8-T01-IM3	A-e4b5233b45a8-N01-IM3	Non-SCLC	LUAD	Female	NA	never	NO	YES	NO	Absent	NA	NA	NO
A-bfd9e92314cb-T01-IM5	A-bfd9e92314cb-N01-IM5	Non-SCLC	LUAD	Female	NA	never	YES	YES	NO	Absent	NA	NA	NO
A-2feabf75bfb3-T01-IM6	A-2feabf75bfb3-N01-IM6	Non-SCLC	LUAD	NA	NA	never	YES	NO	NO	Absent	NA	NA	NO
A-1189c703de2b-T01-IM5	A-1189c703de2b-N01-IM5	Non-SCLC	LUAD	Female	Euro	former	NO	NO	NO	Absent	NA	NA	NO
A-a75725fabe65-T02-IM6	A-a75725fabe65-N01-IM6	Non-SCLC	LUAD	Female	NA	never	NO	NO	YES	Absent	NA	NA	NO
A-7ad9f31e03d3-T01-IM5	A-7ad9f31e03d3-N01-IM5	Non-SCLC	LUAD	Male	NA	former	YES	NO	NO	Absent	NA	NA	NO
A-c29871c088c1-T01-IM6	A-c29871c088c1-N01-IM6	Non-SCLC	LUAD	Female	Asian	never	YES	NO	NO	Absent	NA	NA	NO
A-2129b3a0839e-T01-IM3	A-2129b3a0839e-N01-IM3	Non-SCLC	LUAD	NA	Asian	never	NO	YES	NO	Absent	NA	NA	NO
A-dfba6656020c-T01-IM3	A-dfba6656020c-N01-IM3	Non-SCLC	LUAD	NA	NA	never	NO	NO	NO	Absent	NA	NA	NO
A-06a5af9f711e-T01-IM6	A-06a5af9f711e-N01-IM6	Non-SCLC	LUAD	Male	NA	current	NO	NO	NO	Absent	NA	NA	NO
A-c7f8bc80d424-T01-IM3	A-c7f8bc80d424-N01-IM3	Non-SCLC	LUAD	NA	NA	never	NO	NO	NO	Absent	NA	NA	NO
A-d3ebbd68c588-T01-IM6	A-d3ebbd68c588-N01-IM6	Non-SCLC	LUAD	NA	NA	former	YES	YES	NO	Absent	NA	NA	NO
A-0520d0515468-T01-IM3	A-0520d0515468-N01-IM3	Non-SCLC	LUAD	NA	Asian	never	NO	NO	NO	Absent	NA	NA	NO
A-d2fc7beeb868-T01-IM3	A-d2fc7beeb868-N01-IM3	Non-SCLC	LUAD	Female	NA	never	NO	YES	NO	Absent	NA	NA	NO
A-3a934e7b0cf4-T01-IM5	A-3a934e7b0cf4-N01-IM5	Non-SCLC	LUAD	NA	Asian	former	NO	NO	NO	Absent	NA	NA	NO
A-e0c4e9bdca01-T01-IM5	A-e0c4e9bdca01-N01-IM5	Non-SCLC	LUAD	Female	Asian	never	NO	YES	NO	Absent	NA	NA	NO
A-2b87520e75c9-T02-IM5	A-2b87520e75c9-N01-IM5	Non-SCLC	LUAD	NA	Asian	never	YES	YES	NO	Absent	NA	NA	NO
A-7c05438974ac-T01-IM6	A-7c05438974ac-N01-IM6	Non-SCLC	LUAD	Female	NA	never	NO	NO	NO	Absent	NA	NA	NO
A-59bec04d46ca-T01-IM6	A-59bec04d46ca-N01-IM6	Non-SCLC	LUAD	Female	Asian	never	NO	YES	NO	Absent	NA	NA	NO
A-6f0a1d39d832-T01-IM5	A-6f0a1d39d832-N01-IM5	Non-SCLC	LUAD	NA	NA	never	NO	YES	NO	Absent	NA	NA	NO
A-e89067f4b7fb-T03-IM5	A-e89067f4b7fb-N01-IM5	Non-SCLC	LUAD	Female	Asian	never	NO	NO	NO	Absent	NA	NA	NO
A-a9042ab5f979-T02-IM5	A-a9042ab5f979-N01-IM5	Non-SCLC	LUAD	Female	Euro	former	NO	YES	NO	Absent	NA	NA	NO
A-8e138da15626-T01-IM5	A-8e138da15626-N01-IM5	Non-SCLC	LUAD	NA	NA	never	NO	YES	NO	Absent	NA	NA	NO
A-e511da38cd66-T01-IM6	A-e511da38cd66-N01-IM6	Non-SCLC	LUAD	Female	NA	never	NO	YES	NO	Absent	NA	NA	NO
A-efd545f0e362-T01-IM5	A-efd545f0e362-N01-IM5	Non-SCLC	LUAD	Female	NA	former	YES	YES	NO	Absent	NA	NA	NO
A-0cceca3cbb9f-T01-IM3	A-0cceca3cbb9f-N01-IM3	Non-SCLC	LUAD	Female	NA	former	NO	NO	YES	Absent	NA	NA	NO
A-39ea6514816a-T01-IM6	A-39ea6514816a-N01-IM6	Non-SCLC	LUAD	NA	African	former	YES	YES	NO	Absent	NA	NA	NO
A-45c412de0ee7-T01-IM5	A-45c412de0ee7-N01-IM5	Non-SCLC	LUAD	Female	African	former	YES	YES	NO	Absent	NA	NA	NO
A-40fde211dcfd-T01-IM5	A-40fde211dcfd-N01-IM5	Non-SCLC	LUAD	Female	African	former	YES	NO	YES	Absent	NA	NA	NO
A-92c4b14c21ec-T01-IM5	A-92c4b14c21ec-N01-IM5	Non-SCLC	LUAD	Male	African	current	YES	NO	NO	Absent	NA	NA	NO
A-78cc0388d3a7-T01-IM5	A-78cc0388d3a7-N01-IM5	Non-SCLC	LUAD	Female	African	current	NO	NO	YES	Absent	NA	NA	NO
A-ef9735b609d9-T01-IM5	A-ef9735b609d9-N01-IM5	SCLC	SCLC	NA	NA	NA	YES	NO	NO	Absent	NA	NA	NO
A-cc2fbf00ac8e-T01-IM6	A-cc2fbf00ac8e-N01-IM6	Non-SCLC	LUAD	Male	NA	NA	YES	NO	NO	Absent	NA	NA	NO
A-da0ca5797aab-T01-IM3	A-da0ca5797aab-N01-IM3	Non-SCLC	SquamousCC	Female	NA	NA	NO	NO	NO	Absent	NA	NA	NO
A-7d20b887041d-T01-IM6	A-7d20b887041d-N01-IM6	Non-SCLC	Other_NSCLC	Male	Euro	NA	YES	NO	NO	Absent	NA	NA	NO
A-790b94136da2-T01-IM6	A-790b94136da2-N01-IM6	Non-SCLC	LUAD	NA	Euro	NA	NO	NO	NO	Absent	NA	NA	NO
A-b936d43c389e-T01-IM5	A-b936d43c389e-N01-IM5	Non-SCLC	SquamousCC	NA	Euro	NA	NO	NO	NO	Absent	NA	NA	NO
A-c41a9b8e39d2-T01-IM6	A-c41a9b8e39d2-N01-IM6	Non-SCLC	Other_NSCLC	NA	Euro	NA	YES	NO	NO	Absent	NA	NA	NO
A-b268cfec3ce8-T01-IM6	A-b268cfec3ce8-N01-IM6	Non-SCLC	Other_NSCLC	Female	Euro	NA	YES	NO	NO	Absent	NA	NA	NO
A-f8a22b5420b7-T01-IM6	A-f8a22b5420b7-N01-IM6	SCLC	SCLC	Female	Euro	NA	YES	NO	NO	Absent	NA	NA	NO
A-ae5022e1ac90-T01-IM6	A-ae5022e1ac90-N01-IM6	Non-SCLC	LUAD	NA	Euro	NA	YES	NO	NO	Absent	NA	NA	NO
A-deb4cf57df88-T01-IM6	A-deb4cf57df88-N01-IM6	Non-SCLC	SquamousCC	Male	Euro	NA	YES	NO	NO	Absent	NA	NA	NO
A-6b2c60365b8b-T01-IM5	A-6b2c60365b8b-N01-IM5	SCLC	SCLC	Male	Euro	NA	YES	NO	NO	Absent	NA	NA	NO
A-c936b3f9d980-T01-IM5	A-c936b3f9d980-N01-IM5	Non-SCLC	SquamousCC	Male	Euro	NA	YES	NO	NO	Absent	NA	NA	NO
A-cfcf4d27a37d-T01-IM5	A-cfcf4d27a37d-N01-IM5	SCLC	SCLC	Male	Euro	NA	YES	NO	NO	Absent	NA	NA	NO
A-5a2ecab5e4cd-T01-IM5	A-5a2ecab5e4cd-N01-IM5	Non-SCLC	SquamousCC	NA	Euro	NA	YES	YES	NO	Absent	NA	NA	NO
A-dfab644bc371-T01-IM5	A-dfab644bc371-N01-IM5	Non-SCLC	LUAD	NA	Euro	NA	NO	NO	NO	Absent	NA	NA	NO
A-e66ac6cc0324-T01-IM5	A-e66ac6cc0324-N01-IM5	Non-SCLC	LUAD	Female	Euro	NA	NO	NO	YES	Absent	NA	NA	NO
A-2bc9f2a98197-T01-IM5	A-2bc9f2a98197-N01-IM5	Non-SCLC	LUAD	NA	Euro	NA	YES	NO	YES	Absent	NA	NA	NO
A-2e1dbb0278d8-T01-IM5	A-2e1dbb0278d8-N01-IM5	Non-SCLC	LUAD	NA	Euro	NA	YES	NO	NO	Absent	NA	NA	NO
A-88199fa29417-T01-IM6	A-88199fa29417-N01-IM6	SCLC	SCLC	Female	Euro	NA	YES	NO	NO	Absent	NA	NA	NO
A-fa5152aef10b-T01-IM6	A-fa5152aef10b-N01-IM6	Non-SCLC	Other_NSCLC	Female	Euro	NA	NO	NO	YES	Absent	NA	NA	NO
A-8d0733bd9c20-T01-IM5	A-8d0733bd9c20-N01-IM5	SCLC	SCLC	Male	Euro	NA	YES	NO	NO	Absent	NA	NA	NO
A-0ccf332e0e21-T02-IM5	A-0ccf332e0e21-N01-IM5	Non-SCLC	LUAD	Male	Euro	NA	NO	YES	NO	Absent	NA	NA	NO
A-ab2db7945bdb-T01-IM5	A-ab2db7945bdb-N01-IM5	SCLC	SCLC	Male	Euro	NA	YES	NO	NO	Absent	NA	NA	NO
A-fdc623ffdaa3-T01-IM6	A-fdc623ffdaa3-N01-IM6	Non-SCLC	SquamousCC	Female	Euro	NA	YES	NO	NO	Absent	NA	NA	NO
A-cd1d9e75fb4b-T01-IM5	A-cd1d9e75fb4b-N01-IM5	Non-SCLC	LUAD	Male	Euro	NA	YES	NO	YES	Absent	NA	NA	NO
A-b385f86b23f4-T01-IM3	A-b385f86b23f4-N01-IM3	Non-SCLC	Other_NSCLC	NA	Euro	NA	YES	NO	NO	Absent	NA	NA	NO
A-8b284863c18a-T01-IM6	A-8b284863c18a-N01-IM6	Non-SCLC	SquamousCC	Male	Euro	NA	YES	NO	NO	Absent	NA	NA	NO
A-219e077e649c-T01-IM6	A-219e077e649c-N01-IM6	Non-SCLC	Other_NSCLC	Female	Euro	NA	NO	NO	NO	Absent	NA	NA	NO
A-49c9c5ca7dbb-T01-IM5	A-49c9c5ca7dbb-N01-IM5	Non-SCLC	LUAD	NA	Euro	NA	YES	YES	NO	Absent	NA	NA	NO
A-e67f0834707c-T01-IM6	A-e67f0834707c-N01-IM6	Non-SCLC	Lung_Carcinoid	NA	Euro	NA	NO	NO	NO	Absent	NA	NA	NO
A-0c6b518fce90-T02-IM5	A-0c6b518fce90-N01-IM5	Non-SCLC	Lung_Neuroendocrine_ Carcinoma	Female	Euro	NA	NO	NO	NO	Absent	NA	NA	NO
A-5890cbddd44b-T01-IM5	A-5890cbddd44b-N01-IM5	Non-SCLC	LUAD	NA	Euro	NA	NO	NO	YES	Absent	NA	NA	NO
A-c2e696402fa5-T02-IM6	A-c2e696402fa5-N01-IM6	Non-SCLC	LUAD	NA	Euro	NA	YES	NO	YES	Absent	NA	NA	NO
A-97fbf1f953b4-T01-IM3	A-97fbf1f953b4-N01-IM3	Non-SCLC	SquamousCC	NA	Euro	NA	YES	NO	NO	Absent	NA	NA	NO
A-bbf620e3a3d3-T01-IM6	A-bbf620e3a3d3-N01-IM6	Non-SCLC	SquamousCC	Male	Euro	NA	YES	NO	NO	Absent	NA	NA	NO
A-179fb1dc1634-T01-IM5	A-179fb1dc1634-N01-IM5	SCLC	SCLC	Male	Euro	NA	YES	NO	NO	Absent	NA	NA	NO
A-05bba5894922-T01-IM5	A-05bba5894922-N01-IM5	SCLC	SCLC	Female	Euro	NA	YES	NO	NO	Absent	NA	NA	NO
A-a66b2360de49-T01-IM6	A-a66b2360de49-N01-IM6	Non-SCLC	SquamousCC	Male	Euro	NA	YES	NO	NO	Absent	NA	NA	NO
A-57f5b473a69d-T01-IM6	A-57f5b473a69d-N01-IM6	Non-SCLC	SquamousCC	Female	Euro	NA	YES	NO	NO	Absent	NA	NA	NO
A-1e726907b17d-T01-IM3	A-1e726907b17d-N01-IM3	Non-SCLC	SquamousCC	NA	Euro	NA	YES	NO	NO	Absent	NA	NA	NO
A-3a9eb20a3aa1-T01-IM5	A-3a9eb20a3aa1-N01-IM5	Non-SCLC	Other_NSCLC	Female	Euro	NA	YES	NO	NO	Absent	NA	NA	NO
A-d8d65f2cead5-T01-IM5	A-d8d65f2cead5-N01-IM5	Non-SCLC	SquamousCC	Male	Euro	NA	YES	NO	NO	Absent	NA	NA	NO
A-a747cba9ef04-T02-IM5	A-a747cba9ef04-N01-IM5	Non-SCLC	SquamousCC	Male	Euro	NA	YES	NO	NO	Absent	NA	NA	NO
A-64a7158c588d-T01-IM6	A-64a7158c588d-N01-IM6	Non-SCLC	Other_NSCLC	Male	Euro	NA	NO	NO	NO	Absent	NA	NA	NO
A-8195e00d1ee2-T01-IM5	A-8195e00d1ee2-N01-IM5	Non-SCLC	SquamousCC	NA	Euro	NA	YES	NO	NO	Absent	NA	NA	NO
A-3e9e3c9c63af-T01-IM5	A-3e9e3c9c63af-N01-IM5	Non-SCLC	Other_NSCLC	Female	Euro	NA	NO	NO	YES	Absent	NA	NA	NO
A-579ffe2009c5-T01-IM3	A-579ffe2009c5-N01-IM3	SCLC	SCLC	Male	Euro	NA	YES	NO	NO	Absent	NA	NA	NO
A-d7cde2ebe952-T01-IM5	A-d7cde2ebe952-N01-IM5	Non-SCLC	LUAD	NA	Euro	NA	YES	NO	YES	Absent	NA	NA	NO
A-65280ac9bff1-T01-IM6	A-65280ac9bff1-N01-IM6	Non-SCLC	SquamousCC	NA	Euro	NA	YES	NO	NO	Absent	NA	NA	NO
A-fdf2562143ce-T01-IM5	A-fdf2562143ce-N01-IM5	Non-SCLC	LUAD	Male	Euro	NA	NO	NO	YES	Absent	NA	NA	NO
A-1c0937dd4b1a-T01-IM5	A-1c0937dd4b1a-N01-IM5	Non-SCLC	LUAD	NA	Euro	NA	NO	NO	YES	Absent	NA	NA	NO
A-480dcd7183ec-T01-IM5	A-480dcd7183ec-N01-IM5	Non-SCLC	Other_NSCLC	Male	Euro	NA	NO	NO	NO	Absent	NA	NA	NO
A-95f561da3535-T01-IM3	A-95f561da3535-N01-IM3	Non-SCLC	SquamousCC	NA	Euro	NA	YES	NO	NO	Absent	NA	NA	NO
A-f651bcf59682-T01-IM5	A-f651bcf59682-N01-IM5	Non-SCLC	LUAD	NA	Euro	NA	NO	NO	NO	Absent	NA	NA	NO
A-05abb130dc7b-T02-IM6	A-05abb130dc7b-N01-IM6	Non-SCLC	LUAD	Male	Euro	NA	YES	NO	YES	Absent	NA	NA	NO
A-a882788821de-T01-IM6	A-a882788821de-N01-IM6	Non-SCLC	LUAD	Female	Euro	NA	NO	NO	NO	Absent	NA	NA	NO
A-07ca5432959f-T01-IM3	A-07ca5432959f-N01-IM3	SCLC	SCLC	Male	Euro	NA	YES	NO	NO	Absent	NA	NA	NO
A-45d22c4b0ac2-T02-IM6	A-45d22c4b0ac2-N01-IM6	Non-SCLC	LUAD	Female	Euro	NA	YES	NO	NO	Absent	NA	NA	NO
A-3a59f092cc95-T01-IM6	A-3a59f092cc95-N01-IM6	Non-SCLC	Lung_Neuroendocrine_ Carcinoma	Male	Euro	NA	YES	NO	NO	Absent	NA	NA	NO
A-d09d7f697f04-T01-IM5	A-d09d7f697f04-N01-IM5	Non-SCLC	SquamousCC	Male	Euro	NA	YES	NO	YES	Absent	NA	NA	NO
A-e2a02fd87ad6-T01-IM5	A-e2a02fd87ad6-N01-IM5	SCLC	SCLC	NA	Euro	NA	YES	NO	NO	Absent	NA	NA	NO
A-777ac0870c0f-T01-IM5	A-777ac0870c0f-N01-IM5	SCLC	SCLC	Male	Euro	NA	YES	NO	NO	Absent	NA	NA	NO
A-b17846d6f7ac-T01-IM5	A-b17846d6f7ac-N01-IM5	Non-SCLC	SquamousCC	Male	Euro	NA	NO	NO	NO	Absent	NA	NA	NO
A-7b5e2a34941f-T01-IM5	A-7b5e2a34941f-N01-IM5	SCLC	SCLC	Female	Euro	NA	YES	NO	NO	Absent	NA	NA	NO
A-d2ae74665419-T01-IM6	A-d2ae74665419-N01-IM6	Non-SCLC	LUAD	NA	Euro	NA	YES	NO	YES	Absent	NA	NA	NO
A-734545348256-T01-IM5	A-734545348256-N01-IM5	Non-SCLC	LUAD	Female	Euro	NA	NO	NO	NO	Absent	NA	NA	NO
A-54b7e6dd98e2-T01-IM3	A-54b7e6dd98e2-N01-IM3	Non-SCLC	LUAD	NA	Euro	NA	YES	NO	NO	Absent	NA	NA	NO
A-abcbcb8647ab-T02-IM6	A-abcbcb8647ab-N01-IM6	Non-SCLC	SquamousCC	Male	Euro	NA	YES	NO	NO	Absent	NA	NA	NO
A-812ef28eabcd-T01-IM6	A-812ef28eabcd-N01-IM6	Non-SCLC	Other_NSCLC	NA	Euro	NA	NO	NO	YES	Absent	NA	NA	NO
A-42b0573563e1-T01-IM5	A-42b0573563e1-N01-IM5	Non-SCLC	LUAD	NA	Euro	NA	YES	NO	YES	Absent	NA	NA	NO
A-94b6544bd49b-T01-IM3	A-94b6544bd49b-N01-IM3	Non-SCLC	Lung_Carcinoid	Female	Euro	NA	NO	NO	NO	Absent	NA	NA	NO
A-defeca580fa3-T01-IM5	A-defeca580fa3-N01-IM5	Non-SCLC	LUAD	NA	Euro	NA	YES	NO	NO	Absent	NA	NA	NO
A-7c4accbf1ebf-T01-IM5	A-7c4accbf1ebf-N01-IM5	Non-SCLC	LUAD	NA	Euro	NA	YES	NO	YES	Absent	NA	NA	NO
A-8d5197ec85c5-T01-IM6	A-8d5197ec85c5-N01-IM6	SCLC	SCLC	NA	Euro	NA	YES	NO	NO	Absent	NA	NA	NO
A-c42ea97dc6c7-T01-IM6	A-c42ea97dc6c7-N01-IM6	Non-SCLC	Other_NSCLC	NA	Euro	NA	YES	NO	NO	Absent	NA	NA	NO
A-f4a005c12e16-T01-IM5	A-f4a005c12e16-N01-IM5	Non-SCLC	SquamousCC	Female	Euro	NA	NO	NO	YES	Absent	NA	NA	NO
A-197b82f8be42-T01-IM5	A-197b82f8be42-N01-IM5	Non-SCLC	LUAD	Male	Euro	NA	NO	NO	NO	Absent	NA	NA	NO
A-29b9a5e1db5d-T01-IM5	A-29b9a5e1db5d-N01-IM5	Non-SCLC	LUAD	NA	Euro	NA	YES	NO	NO	Absent	NA	NA	NO
A-10aeaf2509a3-T02-IM5	A-10aeaf2509a3-N01-IM5	Non-SCLC	SquamousCC	Male	Euro	NA	NO	NO	NO	Absent	NA	NA	NO
A-db8d30214cd7-T01-IM5	A-db8d30214cd7-N01-IM5	Non-SCLC	SquamousCC	Male	Euro	NA	NO	NO	NO	Absent	NA	NA	NO
A-a670fea79753-T01-IM6	A-a670fea79753-N01-IM6	Non-SCLC	LUAD	Male	Euro	NA	YES	NO	NO	Absent	NA	NA	NO
A-f7095ed2838a-T01-IM5	A-f7095ed2838a-N01-IM5	Non-SCLC	LUAD	Female	Euro	NA	NO	NO	YES	Absent	NA	NA	NO
A-c88e4466e714-T01-IM5	A-c88e4466e714-N01-IM5	Non-SCLC	Lung_Carcinoid	Male	Euro	NA	NO	NO	NO	Absent	NA	NA	NO
A-d3c3b66fb917-T01-IM5	A-d3c3b66fb917-N01-IM5	Non-SCLC	SquamousCC	Female	Euro	NA	YES	NO	NO	Absent	NA	NA	NO
A-01712198b8e5-T01-IM5	A-01712198b8e5-N01-IM5	Non-SCLC	SquamousCC	NA	Euro	NA	YES	NO	NO	Absent	NA	NA	NO
A-15e399eca3d1-T01-IM5	A-15e399eca3d1-N01-IM5	Non-SCLC	LUAD	NA	Euro	NA	YES	NO	NO	Absent	NA	NA	NO
A-bc48813f0eb0-T01-IM6	A-bc48813f0eb0-N01-IM6	Non-SCLC	LUAD	Male	Euro	NA	NO	NO	NO	Absent	NA	NA	NO
A-ba8bfe0df19d-T01-IM6	A-ba8bfe0df19d-N01-IM6	Non-SCLC	Other_NSCLC	NA	Euro	NA	YES	NO	YES	Absent	NA	NA	NO
A-01a354f762ec-T01-IM5	A-01a354f762ec-N01-IM5	Non-SCLC	Lung_Carcinoid	Male	Euro	NA	NO	NO	NO	Absent	NA	NA	NO
A-f35168caf1ca-T01-IM5	A-f35168caf1ca-N01-IM5	Non-SCLC	LUAD	NA	Euro	NA	YES	NO	YES	Absent	NA	NA	NO
A-759ff6bac9e3-T01-IM5	A-759ff6bac9e3-N01-IM5	Non-SCLC	LUAD	NA	Euro	NA	YES	NO	NO	Absent	NA	NA	NO
A-1a727d17f8bf-T01-IM5	A-1a727d17f8bf-N01-IM5	Non-SCLC	Lung_Neuroendocrine_ Carcinoma	Female	Euro	NA	NO	NO	NO	Absent	NA	NA	NO
A-9d6a8ea7de5a-T01-IM6	A-9d6a8ea7de5a-N01-IM6	SCLC	SCLC	Female	Euro	NA	NO	NO	NO	Absent	NA	NA	NO
A-ec4ce9fb1eea-T01-IM6	A-ec4ce9fb1eea-N01-IM6	Non-SCLC	LUAD	NA	Euro	NA	YES	NO	NO	Absent	NA	NA	NO
A-5f4f88ee3166-T01-IM6	A-5f4f88ee3166-N01-IM6	Non-SCLC	LUAD	NA	Euro	NA	NO	NO	YES	Absent	NA	NA	NO
A-4e524cfccce0-T01-IM6	A-4e524cfccce0-N01-IM6	Non-SCLC	LUAD	NA	Euro	NA	YES	NO	NO	Absent	NA	NA	NO
A-5f9a5f1a8cc0-T01-IM6	A-5f9a5f1a8cc0-N01-IM6	Non-SCLC	Other_NSCLC	NA	Euro	NA	YES	NO	NO	Absent	NA	NA	NO
A-95f5ecf163b1-T01-IM5	A-95f5ecf163b1-N01-IM5	Non-SCLC	LUAD	NA	Euro	NA	NO	NO	NO	Absent	NA	NA	NO
A-ed0d36a92650-T01-IM6	A-ed0d36a92650-N01-IM6	Non-SCLC	Other_NSCLC	Male	NA	NA	YES	NO	NO	Absent	NA	NA	NO
A-883a97a4b743-T01-IM5	A-883a97a4b743-N01-IM5	Non-SCLC	Lung_Carcinoid	Male	Euro	NA	NO	NO	YES	Absent	NA	NA	NO
A-73bbb65feae7-T02-IM6	A-73bbb65feae7-N01-IM6	Non-SCLC	LUAD	Male	Euro	NA	YES	YES	NO	Absent	NA	NA	NO
A-51eed9b81ba4-T01-IM5	A-51eed9b81ba4-N01-IM5	Non-SCLC	SquamousCC	Male	Euro	NA	YES	NO	NO	Absent	NA	NA	NO
A-66556f145512-T01-IM6	A-66556f145512-N01-IM6	Non-SCLC	SquamousCC	Male	Euro	NA	YES	NO	NO	Absent	NA	NA	NO
A-876874d1e7f8-T01-IM6	A-876874d1e7f8-N01-IM6	Non-SCLC	LUAD	NA	Euro	NA	NO	NO	YES	Absent	NA	NA	NO
A-5971c23816fa-T01-IM5	A-5971c23816fa-N01-IM5	Non-SCLC	SquamousCC	NA	Euro	NA	YES	NO	NO	Absent	NA	NA	NO
A-135b7ee57407-T01-IM3	A-135b7ee57407-N01-IM3	Non-SCLC	Lung_Neuroendocrine_ Carcinoma	Male	Euro	NA	YES	NO	NO	Absent	NA	NA	NO
A-d8749a47071e-T01-IM5	A-d8749a47071e-N01-IM5	Non-SCLC	Other_NSCLC	Male	Euro	NA	YES	NO	NO	Absent	NA	NA	NO
A-472746b65b33-T01-IM5	A-472746b65b33-N01-IM5	Non-SCLC	Other_NSCLC	NA	Euro	NA	YES	NO	YES	Absent	NA	NA	NO
A-5fad90c0218a-T01-IM3	A-5fad90c0218a-N01-IM3	Non-SCLC	SquamousCC	Female	Euro	NA	YES	NO	NO	Absent	NA	NA	NO
A-59e44ff13b0e-T01-IM5	A-59e44ff13b0e-N01-IM5	Non-SCLC	LUAD	NA	Euro	NA	YES	NO	YES	Absent	NA	NA	NO
A-b8a4cf30a5d3-T02-IM3	A-b8a4cf30a5d3-N01-IM3	Non-SCLC	Lung_Neuroendocrine_ Carcinoma	NA	Euro	NA	YES	NO	NO	Absent	NA	NA	NO
A-686d5a0c473d-T01-IM5	A-686d5a0c473d-N01-IM5	Non-SCLC	SquamousCC	Female	Euro	NA	YES	NO	NO	Absent	NA	NA	NO
A-3d3b99085ad4-T01-IM5	A-3d3b99085ad4-N01-IM5	Non-SCLC	LUAD	NA	Euro	NA	NO	NO	NO	Absent	NA	NA	NO
A-c425f46871a4-T01-IM6	A-c425f46871a4-N01-IM6	Non-SCLC	SquamousCC	Female	Euro	NA	YES	NO	NO	Absent	NA	NA	NO
A-2d8a3420da43-T01-IM6	A-2d8a3420da43-N01-IM6	Non-SCLC	Lung_Neuroendocrine_ Carcinoma	Male	Euro	NA	YES	NO	NO	Absent	NA	NA	NO
A-aecf85b7fc68-T01-IM3	A-aecf85b7fc68-N01-IM3	SCLC	SCLC	Female	Euro	NA	YES	NO	NO	Absent	NA	NA	NO
A-f1f682c852e8-T01-IM5	A-f1f682c852e8-N01-IM5	Non-SCLC	LUAD	NA	Euro	NA	YES	NO	NO	Absent	NA	NA	NO
A-e72b55c30d60-T01-IM5	A-e72b55c30d60-N01-IM5	Non-SCLC	LUAD	Male	Euro	NA	YES	NO	YES	Absent	NA	NA	NO
A-dbe8a51cc10c-T01-IM5	A-dbe8a51cc10c-N01-IM5	Non-SCLC	LUAD	NA	Euro	NA	NO	NO	NO	Absent	NA	NA	NO
A-65d775ad383f-T01-IM5	A-65d775ad383f-N01-IM5	Non-SCLC	Other_NSCLC	Female	Euro	NA	NO	NO	NO	Absent	NA	NA	NO
A-0da971947fb8-T01-IM5	A-0da971947fb8-N01-IM5	Non-SCLC	SquamousCC	Male	Euro	NA	YES	NO	NO	Absent	NA	NA	NO
A-b36f453e7ba7-T01-IM6	A-b36f453e7ba7-N01-IM6	SCLC	SCLC	Male	Euro	NA	YES	NO	NO	Absent	NA	NA	NO
A-9604bcb8da87-T01-IM5	A-9604bcb8da87-N01-IM5	Non-SCLC	LUAD	Female	Euro	NA	NO	NO	NO	Absent	NA	NA	NO
A-18cefcf565cc-T01-IM5	A-18cefcf565cc-N01-IM5	SCLC	SCLC	Female	Euro	NA	YES	NO	NO	Absent	NA	NA	NO
A-4e1a4c49dccf-T01-IM5	A-4e1a4c49dccf-N01-IM5	SCLC	SCLC	Female	Euro	NA	YES	NO	NO	Absent	NA	NA	NO
A-b4b12db60dc8-T01-IM5	A-b4b12db60dc8-N01-IM5	Non-SCLC	LUAD	Male	Euro	NA	YES	NO	NO	Absent	NA	NA	NO
A-6fd47d7e515a-T01-IM3	A-6fd47d7e515a-N01-IM3	Non-SCLC	LUAD	NA	Euro	NA	YES	YES	NO	Absent	NA	NA	NO
A-4ef835b9ad7f-T01-IM6	A-4ef835b9ad7f-N01-IM6	Non-SCLC	LUAD	NA	Euro	NA	YES	YES	NO	Absent	NA	NA	NO
A-346c95ce2f58-T01-IM5	A-346c95ce2f58-N01-IM5	Non-SCLC	LUAD	NA	Euro	NA	YES	NO	NO	Absent	NA	NA	NO
A-619288d8723c-T01-IM5	A-619288d8723c-N01-IM5	Non-SCLC	LUAD	NA	Euro	NA	YES	NO	YES	Absent	NA	NA	NO
A-dfffcbad0d8f-T01-IM6	A-dfffcbad0d8f-N01-IM6	Non-SCLC	SquamousCC	Female	Euro	NA	YES	NO	NO	Absent	NA	NA	NO
A-ee966f582275-T01-IM5	A-ee966f582275-N01-IM5	Non-SCLC	Other_NSCLC	Male	Euro	NA	NO	NO	YES	Absent	NA	NA	NO
A-d47125811cc1-T01-IM5	A-d47125811cc1-N01-IM5	Non-SCLC	SquamousCC	Male	Euro	NA	YES	NO	NO	Absent	NA	NA	NO
A-75991eeaf434-T02-IM6	A-75991eeaf434-N01-IM6	Non-SCLC	LUAD	NA	Euro	NA	YES	NO	YES	Absent	NA	NA	NO
A-7c7e64921731-T02-IM6	A-7c7e64921731-N01-IM6	Non-SCLC	LUAD	NA	Euro	NA	YES	NO	NO	Absent	NA	NA	NO
A-db3993ff62cd-T01-IM6	A-db3993ff62cd-N01-IM6	SCLC	SCLC	Male	Euro	NA	YES	NO	NO	Absent	NA	NA	NO
A-7f584c5c6a2c-T01-IM5	A-7f584c5c6a2c-N01-IM5	Non-SCLC	LUAD	NA	Euro	NA	NO	YES	NO	Absent	NA	NA	NO
A-6b77589fd563-T01-IM6	A-6b77589fd563-N01-IM6	Non-SCLC	Lung_Carcinoid	Female	Euro	NA	NO	NO	NO	Absent	NA	NA	NO
A-b11412205620-T01-IM6	A-b11412205620-N01-IM6	SCLC	SCLC	Male	Euro	NA	YES	NO	NO	Absent	NA	NA	NO
A-22460db3d1ed-T01-IM6	A-22460db3d1ed-N01-IM6	Non-SCLC	LUAD	NA	Euro	NA	YES	YES	NO	Absent	NA	NA	NO
A-4f49a39ecd4e-T01-IM5	A-4f49a39ecd4e-N01-IM5	Non-SCLC	Lung_Neuroendocrine_ Carcinoma	Female	Euro	NA	YES	NO	NO	Absent	NA	NA	NO
A-a21fa7caf30c-T01-IM5	A-a21fa7caf30c-N01-IM5	Non-SCLC	Lung_Neuroendocrine_ Carcinoma	Male	Euro	NA	NO	NO	NO	Absent	NA	NA	NO
A-793754568c5c-T02-IM6	A-793754568c5c-N01-IM6	Non-SCLC	LUAD	Female	NA	NA	NO	YES	NO	Absent	NA	NA	NO
A-6042781ee1cb-T01-IM5	A-6042781ee1cb-N01-IM5	Non-SCLC	LUAD	NA	Euro	NA	NO	NO	NO	Absent	NA	NA	NO
A-6f73480b3daf-T01-IM6	A-6f73480b3daf-N01-IM6	Non-SCLC	SquamousCC	Male	Euro	NA	YES	NO	NO	Absent	NA	NA	NO
A-fd0b2483d24d-T01-IM5	A-fd0b2483d24d-N01-IM5	Non-SCLC	Lung_Neuroendocrine_ Carcinoma	Male	Euro	NA	YES	NO	NO	Absent	NA	NA	NO
A-585e8f924fb7-T01-IM5	A-585e8f924fb7-N01-IM5	Non-SCLC	SquamousCC	Female	Euro	NA	YES	NO	NO	Absent	NA	NA	NO
A-d47fd16d4ef3-T01-IM3	A-d47fd16d4ef3-N01-IM3	Non-SCLC	SquamousCC	Male	Euro	NA	NO	NO	NO	Absent	NA	NA	NO
A-a6cffc964251-T01-IM3	A-a6cffc964251-N01-IM3	Non-SCLC	SquamousCC	NA	Euro	NA	YES	NO	NO	Present			NO
A-05a2ee463264-T01-IM5	A-05a2ee463264-N01-IM5	Non-SCLC	SquamousCC	Male	Euro	NA	NO	NO	NO	Absent	NA	NA	NO
A-fae29123d6b4-T01-IM3	A-fae29123d6b4-N01-IM3	SCLC	SCLC	Male	Euro	NA	YES	NO	NO	Absent	NA	NA	NO
A-4c355819a111-T01-IM5	A-4c355819a111-N01-IM5	SCLC	SCLC	Female	Euro	NA	YES	NO	NO	Absent	NA	NA	NO
A-e44600067a70-T01-IM5	A-e44600067a70-N01-IM5	Non-SCLC	LUAD	Male	Euro	NA	NO	NO	YES	Absent	NA	NA	NO
A-a71e68ae70b9-T01-IM6	A-a71e68ae70b9-N01-IM6	Non-SCLC	LUAD	NA	Euro	NA	YES	NO	YES	Absent	NA	NA	NO
A-4592f65361ea-T01-IM6	A-4592f65361ea-N01-IM6	Non-SCLC	LUAD	NA	Euro	NA	NO	NO	NO	Absent	NA	NA	NO
A-b5232d618785-T01-IM5	A-b5232d618785-N01-IM5	Non-SCLC	SquamousCC	Male	Euro	NA	YES	NO	NO	Absent	NA	NA	NO
A-0f0684943f14-T01-IM5	A-0f0684943f14-N01-IM5	Non-SCLC	SquamousCC	Male	Euro	NA	YES	NO	NO	Absent	NA	NA	NO
A-8017f231db12-T02-IM5	A-8017f231db12-N01-IM5	Non-SCLC	LUAD	NA	Euro	NA	YES	NO	NO	Absent	NA	NA	NO
A-82dc10ca25ee-T01-IM5	A-82dc10ca25ee-N01-IM5	Non-SCLC	LUAD	NA	Euro	NA	NO	NO	YES	Absent	NA	NA	NO
A-83b7d36f764d-T01-IM6	A-83b7d36f764d-N01-IM6	Non-SCLC	LUAD	Female	Euro	NA	NO	NO	NO	Absent	NA	NA	NO
A-7f96ef1c108e-T01-IM6	A-7f96ef1c108e-N01-IM6	Non-SCLC	Other_NSCLC	NA	Euro	NA	YES	NO	YES	Absent	NA	NA	NO
A-2fb757ca9750-T01-IM5	A-2fb757ca9750-N01-IM5	SCLC	SCLC	Male	Euro	NA	YES	NO	NO	Absent	NA	NA	NO
A-db3e1f991800-T01-IM3	A-db3e1f991800-N01-IM3	Non-SCLC	SquamousCC	Male	Euro	NA	YES	NO	NO	Absent	NA	NA	NO
A-e527a671df37-T01-IM5	A-e527a671df37-N01-IM5	Non-SCLC	SquamousCC	Female	Euro	NA	YES	NO	NO	Absent	NA	NA	NO
A-95735b1842f0-T01-IM5	A-95735b1842f0-N01-IM5	Non-SCLC	LUAD	NA	Euro	NA	YES	NO	NO	Absent	NA	NA	NO
A-7f21fa26f0d4-T01-IM5	A-7f21fa26f0d4-N01-IM5	Non-SCLC	Other_NSCLC	Female	Euro	NA	YES	NO	NO	Absent	NA	NA	NO
A-c6e3690b0103-T01-IM5	A-c6e3690b0103-N01-IM5	Non-SCLC	SquamousCC	Male	Euro	NA	NO	NO	NO	Absent	NA	NA	NO
A-1f6a7fa3c82b-T01-IM3	A-1f6a7fa3c82b-N01-IM3	SCLC	SCLC	Female	Euro	NA	YES	NO	NO	Absent	NA	NA	NO
A-df142f7df082-T01-IM5	A-df142f7df082-N01-IM5	Non-SCLC	LUAD	Male	Euro	NA	NO	NO	YES	Absent	NA	NA	NO
A-310346e7ce81-T01-IM5	A-310346e7ce81-N01-IM5	Non-SCLC	LUAD	NA	Euro	NA	YES	YES	NO	Absent	NA	NA	NO
A-e150db446078-T01-IM6	A-e150db446078-N01-IM6	Non-SCLC	LUAD	Female	Euro	NA	YES	NO	NO	Absent	NA	NA	NO
A-0a7e769d01a8-T01-IM5	A-0a7e769d01a8-N01-IM5	Non-SCLC	LUAD	Female	Euro	NA	YES	YES	NO	Absent	NA	NA	NO
A-b8d57f6e4fbb-T01-IM6	A-b8d57f6e4fbb-N01-IM6	SCLC	SCLC	Female	Euro	NA	YES	NO	NO	Absent	NA	NA	NO
A-bbf619661384-T02-IM6	A-bbf619661384-N01-IM6	Non-SCLC	LUAD	NA	Euro	NA	YES	YES	NO	Absent	NA	NA	NO
A-ea204bd3c23c-T02-IM5	A-ea204bd3c23c-N01-IM5	Non-SCLC	LUAD	Female	Euro	NA	YES	NO	YES	Absent	NA	NA	NO
A-b0c00f8d6afa-T01-IM3	A-b0c00f8d6afa-N01-IM3	Non-SCLC	Other_NSCLC	NA	Euro	NA	YES	NO	YES	Absent	NA	NA	NO
A-0268eb7c52b2-T01-IM5	A-0268eb7c52b2-N01-IM5	Non-SCLC	SquamousCC	Female	Euro	NA	YES	NO	NO	Absent	NA	NA	NO
A-92f082f3d8e7-T01-IM6	A-92f082f3d8e7-N01-IM6	Non-SCLC	SquamousCC	Female	Euro	NA	YES	NO	NO	Absent	NA	NA	NO
A-294197ded0c3-T01-IM5	A-294197ded0c3-N01-IM5	Non-SCLC	SquamousCC	Male	Euro	NA	YES	NO	NO	Absent	NA	NA	NO
A-e973845cbe31-T01-IM3	A-e973845cbe31-N01-IM3	Non-SCLC	LUAD	NA	Euro	NA	NO	NO	YES	Absent	NA	NA	NO
A-0885b08b3f14-T01-IM5	A-0885b08b3f14-N01-IM5	Non-SCLC	SquamousCC	NA	Euro	NA	NO	NO	NO	Absent	NA	NA	NO
A-f4a053ad645b-T01-IM5	A-f4a053ad645b-N01-IM5	Non-SCLC	Other_NSCLC	Female	Euro	NA	YES	NO	YES	Absent	NA	NA	NO
A-1b1bcf030ea0-T01-IM6	A-1b1bcf030ea0-N01-IM6	Non-SCLC	LUAD	NA	Euro	NA	NO	NO	YES	Absent	NA	NA	NO
A-7e00fa0b2c8e-T01-IM5	A-7e00fa0b2c8e-N01-IM5	Non-SCLC	SquamousCC	Male	Euro	NA	NO	NO	NO	Absent	NA	NA	NO
A-52a739ab90ec-T01-IM5	A-52a739ab90ec-N01-IM5	Non-SCLC	LUAD	Male	Euro	NA	NO	YES	NO	Absent	NA	NA	NO
A-1986911e078c-T01-IM3	A-1986911e078c-N01-IM3	SCLC	SCLC	Male	Euro	NA	NO	NO	NO	Absent	NA	NA	NO
A-412ecf0a8baa-T01-IM5	A-412ecf0a8baa-N01-IM5	Non-SCLC	LUAD	NA	Euro	NA	NO	NO	NO	Absent	NA	NA	NO
A-fbd617f3ff6f-T01-IM6	A-fbd617f3ff6f-N01-IM6	Non-SCLC	LUAD	Female	Euro	NA	YES	NO	NO	Absent	NA	NA	NO
A-521e230a8564-T01-IM5	A-521e230a8564-N01-IM5	Non-SCLC	LUAD	NA	Euro	NA	NO	NO	YES	Absent	NA	NA	NO
A-de9f03f1650a-T02-IM5	A-de9f03f1650a-N01-IM5	Non-SCLC	LUAD	NA	Euro	former	YES	NO	YES	Present	TRUE	ALT_GAIN	YES
A-b66dc61679c5-T01-IM5	A-b66dc61679c5-N01-IM5	Non-SCLC	LUAD	NA	Euro	NA	YES	NO	NO	Absent	NA	NA	NO
A-ca0288220ef5-T01-IM5	A-ca0288220ef5-N01-IM5	Non-SCLC	LUAD	NA	Euro	NA	YES	YES	NO	Absent	NA	NA	NO
A-6e1a29fe3ee9-T01-IM3	A-6e1a29fe3ee9-N01-IM3	Non-SCLC	SquamousCC	Male	Euro	NA	YES	NO	NO	Absent	NA	NA	NO
A-5c0fcd63c361-T01-IM5	A-5c0fcd63c361-N01-IM5	Non-SCLC	Lung_Carcinoid	Male	Euro	NA	NO	NO	NO	Absent	NA	NA	NO
A-fe1f10d5eea9-T01-IM5	A-fe1f10d5eea9-N01-IM5	Non-SCLC	LUAD	Female	Euro	NA	NO	YES	NO	Absent	NA	NA	NO
A-3014a54cb699-T01-IM5	A-3014a54cb699-N01-IM5	Non-SCLC	SquamousCC	Female	Euro	NA	YES	NO	NO	Absent	NA	NA	NO
A-281973aa0241-T01-IM6	A-281973aa0241-N01-IM6	Non-SCLC	LUAD	Male	Euro	NA	NO	YES	NO	Absent	NA	NA	NO
A-d5744b89a21b-T01-IM6	A-d5744b89a21b-N01-IM6	Non-SCLC	LUAD	Male	Euro	NA	YES	YES	NO	Absent	NA	NA	NO
A-42cd69de48e0-T02-IM5	A-42cd69de48e0-N01-IM5	Non-SCLC	Other_NSCLC	Female	Euro	NA	YES	NO	YES	Absent	NA	NA	NO
A-efa928b01a3e-T01-IM6	A-efa928b01a3e-N01-IM6	SCLC	SCLC	Male	Euro	NA	NO	NO	NO	Absent	NA	NA	NO
A-358841c04b50-T01-IM5	A-358841c04b50-N01-IM5	Non-SCLC	LUAD	NA	Euro	NA	YES	NO	NO	Absent	NA	NA	NO
A-dea2e9a78251-T01-IM5	A-dea2e9a78251-N01-IM5	Non-SCLC	LUAD	NA	Euro	NA	NO	NO	YES	Absent	NA	NA	NO
A-dc61d7edd0dd-T01-IM5	A-dc61d7edd0dd-N01-IM5	Non-SCLC	LUAD	NA	Euro	NA	NO	NO	YES	Absent	NA	NA	NO
A-c5b9fbfa1f49-T01-IM6	A-c5b9fbfa1f49-N01-IM6	SCLC	SCLC	Male	Euro	NA	YES	NO	NO	Absent	NA	NA	NO
A-47ef9fa7680f-T02-IM5	A-47ef9fa7680f-N01-IM5	Non-SCLC	LUAD	NA	Euro	NA	NO	NO	YES	Absent	NA	NA	NO
A-74e4b4fbc566-T01-IM5	A-74e4b4fbc566-N01-IM5	SCLC	SCLC	Female	Euro	NA	YES	NO	NO	Absent	NA	NA	NO
A-b44038c7c9d2-T01-IM6	A-b44038c7c9d2-N01-IM6	Non-SCLC	Lung_Carcinoid	Female	Euro	NA	NO	NO	NO	Absent	NA	NA	NO
A-9504cc3c6c0d-T01-IM3	A-9504cc3c6c0d-N01-IM3	Non-SCLC	Other_NSCLC	NA	Euro	NA	YES	NO	NO	Absent	NA	NA	NO
A-04432b27d428-T01-IM5	A-04432b27d428-N01-IM5	Non-SCLC	SquamousCC	Female	Euro	NA	YES	NO	NO	Absent	NA	NA	NO
A-d73887149f9f-T01-IM3	A-d73887149f9f-N01-IM3	Non-SCLC	SquamousCC	NA	Euro	NA	YES	NO	NO	Absent	NA	NA	NO
A-fec3d46fd654-T01-IM5	A-fec3d46fd654-N01-IM5	Non-SCLC	SquamousCC	Male	Euro	NA	YES	NO	NO	Absent	NA	NA	NO
A-0d223428a822-T01-IM6	A-0d223428a822-N01-IM6	Non-SCLC	Other_NSCLC	Female	Euro	NA	NO	NO	NO	Absent	NA	NA	NO
A-f5f54401a450-T01-IM6	A-f5f54401a450-N01-IM6	Non-SCLC	Lung_Carcinoid	Male	Euro	NA	NO	NO	NO	Absent	NA	NA	NO
A-b54c03ac0dfc-T01-IM5	A-b54c03ac0dfc-N01-IM5	SCLC	SCLC	Male	Euro	NA	YES	NO	NO	Absent	NA	NA	NO
A-cc8c25f4c005-T01-IM6	A-cc8c25f4c005-N01-IM6	Non-SCLC	SquamousCC	Female	Euro	NA	YES	NO	NO	Absent	NA	NA	NO
A-cca7e5648ca7-T01-IM5	A-cca7e5648ca7-N01-IM5	Non-SCLC	LUAD	Male	Euro	NA	YES	NO	YES	Absent	NA	NA	NO
A-81ab35d9f323-T01-IM5	A-81ab35d9f323-N01-IM5	Non-SCLC	Other_NSCLC	Male	Euro	NA	YES	NO	NO	Absent	NA	NA	NO
A-5136751eddb3-T01-IM6	A-5136751eddb3-N01-IM6	Non-SCLC	LUAD	NA	Euro	NA	YES	NO	NO	Absent	NA	NA	NO
A-5056b512ae27-T01-IM6	A-5056b512ae27-N01-IM6	Non-SCLC	LUAD	NA	Euro	NA	NO	YES	NO	Absent	NA	NA	NO
A-b3760ef8dd08-T01-IM6	A-b3760ef8dd08-N01-IM6	Non-SCLC	SquamousCC	Female	Euro	NA	YES	NO	NO	Absent	NA	NA	NO
A-a9ed51bb5401-T01-IM5	A-a9ed51bb5401-N01-IM5	SCLC	SCLC	Female	Euro	NA	YES	NO	NO	Absent	NA	NA	NO
A-5c0eb33a3887-T02-IM6	A-5c0eb33a3887-N01-IM6	Non-SCLC	Lung_Neuroendocrine_ Carcinoma	Male	Euro	NA	NO	NO	NO	Absent	NA	NA	NO
A-ac79d217dc1d-T01-IM6	A-ac79d217dc1d-N01-IM6	Non-SCLC	SquamousCC	Female	Euro	NA	YES	NO	NO	Absent	NA	NA	NO
A-3fdbfe093369-T01-IM3	A-3fdbfe093369-N01-IM3	SCLC	SCLC	Female	Euro	NA	YES	NO	NO	Absent	NA	NA	NO
A-d79d1f908509-T02-IM5	A-d79d1f908509-N01-IM5	Non-SCLC	SquamousCC	NA	Euro	NA	YES	NO	NO	Absent	NA	NA	NO
A-feb53ab77a53-T01-IM6	A-feb53ab77a53-N01-IM6	SCLC	SCLC	Male	Euro	NA	YES	NO	NO	Absent	NA	NA	NO
A-15d7ab8679d4-T01-IM5	A-15d7ab8679d4-N01-IM5	SCLC	SCLC	Male	Euro	NA	YES	NO	NO	Absent	NA	NA	NO
A-3fd6187c21da-T01-IM3	A-3fd6187c21da-N01-IM3	Non-SCLC	LUAD	NA	Euro	NA	NO	NO	YES	Absent	NA	NA	NO
A-f21c94c5b572-T01-IM5	A-f21c94c5b572-N01-IM5	Non-SCLC	LUAD	NA	Euro	NA	NO	NO	YES	Absent	NA	NA	NO
A-cbd336a327d1-T01-IM5	A-cbd336a327d1-N01-IM5	SCLC	SCLC	Male	Euro	NA	YES	NO	NO	Absent	NA	NA	NO
A-ce9d38273124-T01-IM5	A-ce9d38273124-N01-IM5	SCLC	SCLC	Male	Euro	NA	YES	NO	NO	Absent	NA	NA	NO
A-fb70ae498467-T01-IM5	A-fb70ae498467-N01-IM5	Non-SCLC	SquamousCC	NA	Euro	NA	YES	NO	NO	Absent	NA	NA	NO
A-f7399ca92b93-T01-IM5	A-f7399ca92b93-N01-IM5	Non-SCLC	LUAD	NA	Euro	NA	NO	NO	YES	Absent	NA	NA	NO
A-25b46306e858-T01-IM5	A-25b46306e858-N01-IM5	Non-SCLC	SquamousCC	Male	Euro	NA	YES	NO	NO	Absent	NA	NA	NO
A-ed0db45cc866-T01-IM5	A-ed0db45cc866-N01-IM5	Non-SCLC	LUAD	NA	Euro	NA	YES	NO	YES	Absent	NA	NA	NO
A-1098a9c9daaa-T01-IM6	A-1098a9c9daaa-N01-IM6	Non-SCLC	SquamousCC	Male	Euro	NA	YES	NO	NO	Absent	NA	NA	NO
A-34e05d6fed8b-T01-IM6	A-34e05d6fed8b-N01-IM6	Non-SCLC	LUAD	NA	Euro	NA	YES	NO	NO	Absent	NA	NA	NO
A-6a1384af63cf-T01-IM6	A-6a1384af63cf-N01-IM6	Non-SCLC	LUAD	NA	Euro	NA	YES	NO	YES	Absent	NA	NA	NO
A-23f32e5a032e-T01-IM3	A-23f32e5a032e-N01-IM3	Non-SCLC	Lung_Carcinoid	Female	Euro	NA	NO	NO	NO	Absent	NA	NA	NO
A-1b9821c9ecde-T01-IM6	A-1b9821c9ecde-N01-IM6	Non-SCLC	LUAD	Male	Euro	NA	YES	NO	YES	Absent	NA	NA	NO
A-87115e3fbc07-T01-IM5	A-87115e3fbc07-N01-IM5	Non-SCLC	LUAD	NA	Euro	NA	YES	NO	YES	Absent	NA	NA	NO
A-f7a29e29862a-T01-IM5	A-f7a29e29862a-N01-IM5	Non-SCLC	Lung_Carcinoid	NA	Euro	NA	NO	NO	NO	Absent	NA	NA	NO
A-0de535f31d6b-T03-IM6	A-0de535f31d6b-N01-IM6	Non-SCLC	LUAD	NA	Euro	NA	NO	NO	NO	Absent	NA	NA	NO
A-0cc0942e69e6-T01-IM6	A-0cc0942e69e6-N01-IM6	Non-SCLC	Other_NSCLC	Female	Euro	NA	NO	NO	NO	Absent	NA	NA	NO
A-842f8f2979dc-T01-IM5	A-842f8f2979dc-N01-IM5	Non-SCLC	LUAD	NA	Euro	NA	YES	NO	NO	Absent	NA	NA	NO
A-e3ef5d8d5e19-T01-IM5	A-e3ef5d8d5e19-N01-IM5	Non-SCLC	LUAD	NA	Euro	NA	NO	YES	NO	Absent	NA	NA	NO
A-154e2bc00b9a-T01-IM5	A-154e2bc00b9a-N01-IM5	Non-SCLC	LUAD	Female	Euro	NA	NO	NO	YES	Absent	NA	NA	NO
A-b97116b65833-T01-IM6	A-b97116b65833-N01-IM6	Non-SCLC	SquamousCC	NA	Euro	NA	NO	NO	NO	Absent	NA	NA	NO
A-6be498c8629b-T01-IM5	A-6be498c8629b-N01-IM5	Non-SCLC	LUAD	NA	Euro	NA	NO	NO	NO	Absent	NA	NA	NO
A-70bd039e7f58-T01-IM6	A-70bd039e7f58-N01-IM6	Non-SCLC	SquamousCC	NA	Euro	NA	YES	NO	NO	Absent	NA	NA	NO
A-18461e6ca752-T01-IM5	A-18461e6ca752-N01-IM5	Non-SCLC	LUAD	NA	Euro	NA	NO	NO	YES	Absent	NA	NA	NO
A-6318bea40c6d-T01-IM3	A-6318bea40c6d-N01-IM3	SCLC	SCLC	Female	Euro	NA	YES	NO	NO	Absent	NA	NA	NO
A-694955b22f76-T01-IM6	A-694955b22f76-N01-IM6	Non-SCLC	Other_NSCLC	NA	Euro	NA	YES	NO	NO	Absent	NA	NA	NO
A-7903cd8fe9b1-T01-IM6	A-7903cd8fe9b1-N01-IM6	Non-SCLC	Other_NSCLC	NA	Euro	NA	NO	NO	YES	Absent	NA	NA	NO
A-2188824d632b-T01-IM5	A-2188824d632b-N01-IM5	SCLC	SCLC	Female	Euro	NA	YES	NO	NO	Absent	NA	NA	NO
A-3a77b3399e0c-T01-IM5	A-3a77b3399e0c-N01-IM5	Non-SCLC	SquamousCC	Male	Euro	NA	YES	NO	NO	Absent	NA	NA	NO
A-44cbd5e988dc-T01-IM6	A-44cbd5e988dc-N01-IM6	Non-SCLC	LUAD	Female	Euro	NA	NO	YES	NO	Absent	NA	NA	NO
A-2e792eb0c90f-T01-IM5	A-2e792eb0c90f-N01-IM5	SCLC	SCLC	Female	Euro	NA	YES	NO	NO	Absent	NA	NA	NO
A-cbebd23d4a92-T01-IM5	A-cbebd23d4a92-N01-IM5	Non-SCLC	LUAD	NA	Euro	NA	NO	NO	NO	Absent	NA	NA	NO
A-e91aad2fea15-T01-IM5	A-e91aad2fea15-N01-IM5	Non-SCLC	SquamousCC	NA	Euro	NA	YES	NO	NO	Absent	NA	NA	NO
A-6b4c80bf7227-T01-IM5	A-6b4c80bf7227-N01-IM5	Non-SCLC	Lung_Neuroendocrine_ Carcinoma	Male	Euro	NA	YES	NO	NO	Absent	NA	NA	NO
A-a7318aeb2d73-T01-IM6	A-a7318aeb2d73-N01-IM6	Non-SCLC	LUAD	Female	Euro	NA	YES	NO	NO	Absent	NA	NA	NO
A-1500d9039884-T01-IM5	A-1500d9039884-N01-IM5	Non-SCLC	LUAD	NA	Euro	NA	NO	NO	YES	Absent	NA	NA	NO
A-b8073aad76f5-T01-IM5	A-b8073aad76f5-N01-IM5	Non-SCLC	LUAD	NA	Euro	NA	NO	NO	YES	Absent	NA	NA	NO
A-a5345b4909da-T01-IM5	A-a5345b4909da-N01-IM5	Non-SCLC	SquamousCC	Male	Euro	NA	YES	NO	NO	Absent	NA	NA	NO
A-81062fcb22a0-T01-IM5	A-81062fcb22a0-N01-IM5	Non-SCLC	LUAD	NA	Euro	NA	YES	NO	NO	Absent	NA	NA	NO
A-26f68fdd0cee-T01-IM6	A-26f68fdd0cee-N01-IM6	Non-SCLC	Other_NSCLC	NA	Euro	NA	YES	NO	NO	Absent	NA	NA	NO
A-183559763b4e-T01-IM5	A-183559763b4e-N01-IM5	Non-SCLC	LUAD	NA	Euro	NA	YES	NO	YES	Absent	NA	NA	NO
A-ba73cdb6a089-T01-IM6	A-ba73cdb6a089-N01-IM6	Non-SCLC	LUAD	NA	Euro	NA	YES	NO	YES	Absent	NA	NA	NO
A-c9d0285ee302-T01-IM6	A-c9d0285ee302-N01-IM6	Non-SCLC	LUAD	NA	Euro	NA	YES	NO	YES	Absent	NA	NA	NO
A-eb00ecf322da-T01-IM5	A-eb00ecf322da-N01-IM5	Non-SCLC	LUAD	NA	Euro	NA	YES	YES	NO	Absent	NA	NA	NO
A-64f31f3e5524-T01-IM6	A-64f31f3e5524-N01-IM6	Non-SCLC	Other_NSCLC	Female	Euro	NA	YES	NO	YES	Absent	NA	NA	NO
A-db644e61c9fa-T01-IM5	A-db644e61c9fa-N01-IM5	Non-SCLC	LUAD	NA	Euro	NA	YES	NO	NO	Absent	NA	NA	NO
A-9c214f05e7bd-T01-IM6	A-9c214f05e7bd-N01-IM6	Non-SCLC	LUAD	NA	Euro	NA	YES	NO	YES	Absent	NA	NA	NO
A-31ffb397bc2f-T01-IM6	A-31ffb397bc2f-N01-IM6	Non-SCLC	Other_NSCLC	NA	Euro	NA	YES	NO	NO	Absent	NA	NA	NO
A-1a13c30c8b41-T01-IM5	A-1a13c30c8b41-N01-IM5	Non-SCLC	SquamousCC	NA	Euro	NA	YES	NO	NO	Absent	NA	NA	NO
A-4642442d4b42-T01-IM6	A-4642442d4b42-N01-IM6	Non-SCLC	LUAD	NA	Euro	NA	YES	NO	YES	Absent	NA	NA	NO
A-5d8b2189a3c5-T01-IM3	A-5d8b2189a3c5-N01-IM3	Non-SCLC	SquamousCC	Female	Euro	NA	YES	NO	NO	Absent	NA	NA	NO
A-fa25b1489fe2-T02-IM5	A-fa25b1489fe2-N01-IM5	Non-SCLC	LUAD	Female	NA	NA	NO	NO	NO	Absent	NA	NA	NO
A-70ab5a9852e5-T01-IM3	A-70ab5a9852e5-N01-IM3	Non-SCLC	LUAD	NA	Euro	NA	NO	NO	YES	Absent	NA	NA	NO
A-f49bb132138c-T01-IM3	A-f49bb132138c-N01-IM3	Non-SCLC	SquamousCC	Male	Euro	NA	YES	NO	NO	Absent	NA	NA	NO
A-ac1194fcbe2b-T01-IM5	A-ac1194fcbe2b-N01-IM5	SCLC	SCLC	Male	Euro	NA	YES	NO	NO	Absent	NA	NA	NO
A-125bfa2de5d7-T01-IM3	A-125bfa2de5d7-N01-IM3	SCLC	SCLC	Female	Euro	NA	YES	NO	NO	Absent	NA	NA	NO
A-136cfcb22419-T01-IM5	A-136cfcb22419-N01-IM5	Non-SCLC	Other_NSCLC	Male	Euro	NA	YES	NO	NO	Absent	NA	NA	NO
A-77bd985f94cf-T01-IM5	A-77bd985f94cf-N01-IM5	Non-SCLC	SquamousCC	Male	Euro	NA	NO	NO	NO	Absent	NA	NA	NO
A-3321a0c002c0-T01-IM5	A-3321a0c002c0-N01-IM5	Non-SCLC	SquamousCC	Male	Euro	NA	YES	NO	NO	Absent	NA	NA	NO
A-12993f910874-T01-IM3	A-12993f910874-N01-IM3	Non-SCLC	SquamousCC	NA	Euro	NA	YES	NO	NO	Absent	NA	NA	NO
A-8eea93f4fded-T01-IM6	A-8eea93f4fded-N01-IM6	Non-SCLC	SquamousCC	Male	Euro	NA	YES	NO	NO	Absent	NA	NA	NO
A-22688574d8b3-T01-IM5	A-22688574d8b3-N01-IM5	Non-SCLC	SquamousCC	Female	Euro	NA	YES	NO	NO	Absent	NA	NA	NO
A-6a99e6695a02-T01-IM6	A-6a99e6695a02-N01-IM6	Non-SCLC	Other_NSCLC	NA	Asian	NA	YES	NO	NO	Absent	NA	NA	NO
A-4ccdc673ac44-T01-IM5	A-4ccdc673ac44-N01-IM5	Non-SCLC	LUAD	Female	Euro	NA	YES	NO	NO	Absent	NA	NA	NO
A-e26e10e01d05-T01-IM5	A-e26e10e01d05-N01-IM5	Non-SCLC	LUAD	NA	Euro	NA	NO	NO	YES	Absent	NA	NA	NO
A-4cc361fb1960-T01-IM5	A-4cc361fb1960-N01-IM5	Non-SCLC	LUAD	Male	Euro	NA	YES	NO	YES	Absent	NA	NA	NO
A-1cbd3999b79e-T01-IM5	A-1cbd3999b79e-N01-IM5	Non-SCLC	LUAD	NA	Euro	NA	YES	NO	NO	Absent	NA	NA	NO
A-7d7c6e6b8199-T01-IM5	A-7d7c6e6b8199-N01-IM5	Non-SCLC	LUAD	NA	Euro	NA	YES	NO	NO	Absent	NA	NA	NO
A-edc6d790035b-T01-IM6	A-edc6d790035b-N01-IM6	Non-SCLC	LUAD	NA	Euro	NA	NO	NO	NO	Absent	NA	NA	NO
A-476fdda0fef7-T01-IM5	A-476fdda0fef7-N01-IM5	Non-SCLC	LUAD	NA	Euro	NA	YES	YES	NO	Absent	NA	NA	NO
A-4601a5deec26-T01-IM5	A-4601a5deec26-N01-IM5	Non-SCLC	LUAD	Female	Euro	NA	YES	NO	YES	Absent	NA	NA	NO
A-853029e829f7-T01-IM5	A-853029e829f7-N01-IM5	Non-SCLC	SquamousCC	Male	Euro	NA	YES	NO	NO	Absent	NA	NA	NO
A-b3bc4f03691d-T01-IM5	A-b3bc4f03691d-N01-IM5	Non-SCLC	LUAD	NA	Euro	NA	YES	NO	NO	Absent	NA	NA	NO
A-29b2f8b28996-T01-IM3	A-29b2f8b28996-N01-IM3	Non-SCLC	SquamousCC	NA	Euro	NA	YES	NO	NO	Absent	NA	NA	NO
A-10a1b790ce4f-T01-IM5	A-10a1b790ce4f-N01-IM5	Non-SCLC	Lung_Neuroendocrine_ Carcinoma	Female	Euro	NA	YES	NO	NO	Absent	NA	NA	NO
A-fb634d1c692c-T01-IM3	A-fb634d1c692c-N01-IM3	Non-SCLC	SquamousCC	NA	Euro	NA	YES	NO	NO	Absent	NA	NA	NO
A-20451aaef896-T01-IM5	A-20451aaef896-N01-IM5	Non-SCLC	SquamousCC	Male	Euro	NA	YES	NO	NO	Absent	NA	NA	NO
A-5b35a3afef49-T01-IM5	A-5b35a3afef49-N01-IM5	Non-SCLC	Lung_Neuroendocrine_ Carcinoma	NA	Euro	NA	YES	NO	NO	Absent	NA	NA	NO
A-0a994395befa-T01-IM5	A-0a994395befa-N01-IM5	Non-SCLC	SquamousCC	Male	Euro	NA	YES	NO	NO	Absent	NA	NA	NO
A-388ea3a9ff2a-T01-IM3	A-388ea3a9ff2a-N01-IM3	Non-SCLC	SquamousCC	NA	Euro	NA	YES	NO	NO	Absent	NA	NA	NO
A-7e8f25d7d2da-T01-IM3	A-7e8f25d7d2da-N01-IM3	Non-SCLC	Lung_Neuroendocrine_ Carcinoma	Male	Euro	NA	NO	NO	NO	Absent	NA	NA	NO
A-1038db578caa-T01-IM6	A-1038db578caa-N01-IM6	Non-SCLC	Other_NSCLC	Male	Euro	NA	YES	NO	NO	Absent	NA	NA	NO
A-3ee3b88221d0-T01-IM5	A-3ee3b88221d0-N01-IM5	Non-SCLC	SquamousCC	NA	Euro	NA	YES	NO	NO	Absent	NA	NA	NO
A-81afd0a8a806-T01-IM5	A-81afd0a8a806-N01-IM5	Non-SCLC	SquamousCC	NA	Euro	NA	YES	NO	NO	Absent	NA	NA	NO
A-2d25e15422d5-T01-IM5	A-2d25e15422d5-N01-IM5	Non-SCLC	LUAD	NA	Euro	NA	YES	NO	NO	Absent	NA	NA	NO
A-e13bd1b892cd-T01-IM5	A-e13bd1b892cd-N01-IM5	Non-SCLC	SquamousCC	Male	Euro	NA	YES	NO	NO	Absent	NA	NA	NO
A-7d5ee8802df9-T01-IM6	A-7d5ee8802df9-N01-IM6	SCLC	SCLC	Female	Euro	NA	YES	NO	NO	Absent	NA	NA	NO
A-32abcf515a20-T01-IM6	A-32abcf515a20-N01-IM6	Non-SCLC	Lung_Neuroendocrine_ Carcinoma	NA	Euro	NA	YES	NO	NO	Absent	NA	NA	NO
A-76913838994e-T01-IM6	A-76913838994e-N01-IM6	Non-SCLC	LUAD	NA	Euro	NA	YES	YES	NO	Absent	NA	NA	NO
A-672fd1a4aec9-T01-IM5	A-672fd1a4aec9-N01-IM5	Non-SCLC	SquamousCC	NA	Euro	NA	YES	NO	NO	Absent	NA	NA	NO
A-7f0da0f495da-T01-IM3	A-7f0da0f495da-N01-IM3	Non-SCLC	SquamousCC	Male	Euro	NA	YES	NO	NO	Absent	NA	NA	NO
A-22e8bc58da54-T01-IM6	A-22e8bc58da54-N01-IM6	Non-SCLC	LUAD	Male	Euro	NA	NO	NO	NO	Absent	NA	NA	NO
A-40ea3b1a86ea-T01-IM5	A-40ea3b1a86ea-N01-IM5	Non-SCLC	SquamousCC	Female	Euro	NA	YES	NO	NO	Absent	NA	NA	NO
A-48e51e915a06-T01-IM5	A-48e51e915a06-N01-IM5	SCLC	SCLC	Female	Euro	NA	YES	NO	NO	Absent	NA	NA	NO
A-06973e633a1e-T01-IM5	A-06973e633a1e-N01-IM5	Non-SCLC	Other_NSCLC	Male	Euro	NA	YES	NO	NO	Absent	NA	NA	NO
A-6a4a64235857-T01-IM3	A-6a4a64235857-N01-IM3	Non-SCLC	SquamousCC	NA	Euro	NA	YES	NO	NO	Absent	NA	NA	NO
A-18bd169bbdd6-T01-IM6	A-18bd169bbdd6-N01-IM6	Non-SCLC	LUAD	NA	Euro	NA	YES	NO	NO	Absent	NA	NA	NO
A-6623523ebe0e-T01-IM5	A-6623523ebe0e-N01-IM5	Non-SCLC	LUAD	Female	Euro	NA	YES	NO	NO	Absent	NA	NA	NO
A-9afc1da671ab-T01-IM5	A-9afc1da671ab-N01-IM5	Non-SCLC	SquamousCC	Male	Euro	NA	YES	NO	NO	Absent	NA	NA	NO
A-1dfd22a0f7dd-T01-IM5	A-1dfd22a0f7dd-N01-IM5	Non-SCLC	LUAD	NA	Euro	NA	NO	NO	YES	Absent	NA	NA	NO
A-14647160e706-T01-IM5	A-14647160e706-N01-IM5	Non-SCLC	Other_NSCLC	NA	Euro	NA	YES	NO	NO	Absent	NA	NA	NO
A-fbac78cc71ea-T01-IM6	A-fbac78cc71ea-N01-IM6	Non-SCLC	Other_NSCLC	Male	Euro	NA	YES	NO	NO	Absent	NA	NA	NO
A-2c27985e9856-T01-IM6	A-2c27985e9856-N01-IM6	Non-SCLC	LUAD	NA	Euro	NA	NO	NO	YES	Absent	NA	NA	NO
A-5d4bf993c9f6-T01-IM5	A-5d4bf993c9f6-N01-IM5	SCLC	SCLC	Female	Euro	NA	YES	NO	NO	Absent	NA	NA	NO
A-63d4dce41e30-T01-IM5	A-63d4dce41e30-N01-IM5	Non-SCLC	Lung_Carcinoid	Female	Euro	NA	NO	NO	NO	Absent	NA	NA	NO
A-383cc65e84b6-T01-IM6	A-383cc65e84b6-N01-IM6	Non-SCLC	LUAD	NA	Euro	NA	YES	NO	NO	Absent	NA	NA	NO
A-69eaac3d9cbe-T01-IM6	A-69eaac3d9cbe-N01-IM6	Non-SCLC	LUAD	NA	Euro	NA	YES	NO	NO	Absent	NA	NA	NO
A-b81139e1bc8c-T02-IM5	A-b81139e1bc8c-N01-IM5	Non-SCLC	LUAD	NA	Euro	NA	YES	NO	NO	Absent	NA	NA	NO
A-1f552da0d3e1-T01-IM6	A-1f552da0d3e1-N01-IM6	SCLC	Other_NSCLC	Female	Euro	NA	YES	NO	NO	Absent	NA	NA	NO
A-1750736a0457-T01-IM5	A-1750736a0457-N01-IM5	Non-SCLC	SquamousCC	Female	Euro	NA	YES	NO	NO	Absent	NA	NA	NO
A-2b6b4f5a0bf3-T01-IM5	A-2b6b4f5a0bf3-N01-IM5	Non-SCLC	LUAD	NA	Euro	NA	YES	NO	NO	Absent	NA	NA	NO
A-5f10c42fd473-T01-IM6	A-5f10c42fd473-N01-IM6	Non-SCLC	LUAD	NA	Euro	NA	NO	YES	NO	Absent	NA	NA	NO
A-0120968991c2-T01-IM6	A-0120968991c2-N01-IM6	Non-SCLC	SquamousCC	Female	Euro	NA	YES	NO	NO	Absent	NA	NA	NO
A-c5704db33dc6-T01-IM5	A-c5704db33dc6-N01-IM5	SCLC	SCLC	Female	Euro	NA	YES	NO	NO	Absent	NA	NA	NO
A-f409f52af561-T01-IM5	A-f409f52af561-N01-IM5	Non-SCLC	Lung_Neuroendocrine_ Carcinoma	Female	Euro	NA	NO	NO	NO	Absent	NA	NA	NO
A-3377475093be-T01-IM5	A-3377475093be-N01-IM5	Non-SCLC	LUAD	NA	Euro	NA	YES	NO	NO	Absent	NA	NA	NO
A-3fb6400ca1d6-T01-IM6	A-3fb6400ca1d6-N01-IM6	Non-SCLC	SquamousCC	Male	Euro	NA	YES	NO	NO	Absent	NA	NA	NO
A-fd5d7ebcbc94-T01-IM6	A-fd5d7ebcbc94-N01-IM6	Non-SCLC	Other_NSCLC	NA	Euro	NA	NO	NO	NO	Absent	NA	NA	NO
A-ad66fccfed87-T01-IM5	A-ad66fccfed87-N01-IM5	Non-SCLC	Other_NSCLC	NA	Euro	NA	NO	NO	NO	Absent	NA	NA	NO
A-56619f5badca-T01-IM6	A-56619f5badca-N01-IM6	SCLC	SCLC	Female	Euro	NA	NO	NO	NO	Absent	NA	NA	NO
A-4574f8f37cb6-T01-IM5	A-4574f8f37cb6-N01-IM5	SCLC	SCLC	NA	Euro	NA	YES	NO	NO	Absent	NA	NA	NO
A-fb55288e00bc-T01-IM6	A-fb55288e00bc-N01-IM6	Non-SCLC	SquamousCC	Male	Euro	NA	YES	NO	NO	Absent	NA	NA	NO
A-9eb8666ca7a7-T01-IM3	A-9eb8666ca7a7-N01-IM3	Non-SCLC	SquamousCC	Female	Euro	NA	NO	NO	NO	Absent	NA	NA	NO
A-8984fe1c1293-T01-IM6	A-8984fe1c1293-N01-IM6	Non-SCLC	SquamousCC	NA	Euro	NA	YES	NO	NO	Absent	NA	NA	NO
A-fd9649913794-T01-IM5	A-fd9649913794-N01-IM5	Non-SCLC	Other_NSCLC	Female	Euro	NA	YES	NO	NO	Absent	NA	NA	NO
A-3b8086b2f2f3-T01-IM6	A-3b8086b2f2f3-N01-IM6	Non-SCLC	Other_NSCLC	Female	Euro	NA	YES	NO	NO	Absent	NA	NA	NO
A-70978994bdf5-T01-IM5	A-70978994bdf5-N01-IM5	Non-SCLC	SquamousCC	Male	Euro	NA	YES	NO	NO	Absent	NA	NA	NO
A-85b73ce6e5ca-T01-IM5	A-85b73ce6e5ca-N01-IM5	SCLC	SCLC	Female	Euro	NA	YES	NO	NO	Absent	NA	NA	NO
A-ee06f514c229-T03-IM6	A-ee06f514c229-N01-IM6	Non-SCLC	Other_NSCLC	Female	Euro	NA	YES	YES	NO	Absent	NA	NA	NO
A-6e9d6125310c-T01-IM6	A-6e9d6125310c-N01-IM6	Non-SCLC	SquamousCC	Male	Euro	NA	YES	NO	NO	Absent	NA	NA	NO
A-904a020aa69e-T02-IM6	A-904a020aa69e-N01-IM6	Non-SCLC	SquamousCC	NA	Euro	NA	YES	NO	NO	Absent	NA	NA	NO
A-f64e82a254c6-T01-IM6	A-f64e82a254c6-N01-IM6	Non-SCLC	LUAD	Male	Euro	current	YES	NO	NO	Present		ALT_GAIN	NO
A-b2fea03ce870-T01-IM5	A-b2fea03ce870-N01-IM5	Non-SCLC	SquamousCC	Female	Euro	NA	YES	NO	NO	Absent	NA	NA	NO
A-37b43ccc64d5-T01-IM3	A-37b43ccc64d5-N01-IM3	Non-SCLC	Lung_Neuroendocrine_ Carcinoma	NA	Euro	NA	YES	NO	NO	Absent	NA	NA	NO
A-0fbce6865eab-T01-IM5	A-0fbce6865eab-N01-IM5	Non-SCLC	LUAD	NA	Euro	NA	NO	NO	YES	Absent	NA	NA	NO
A-61798b6265cc-T01-IM5	A-61798b6265cc-N01-IM5	Non-SCLC	LUAD	NA	Euro	NA	NO	NO	NO	Absent	NA	NA	NO
A-a19ac80adcc0-T01-IM6	A-a19ac80adcc0-N01-IM6	Non-SCLC	Other_NSCLC	NA	Euro	NA	YES	NO	NO	Absent	NA	NA	NO
A-2bb869bedd55-T01-IM5	A-2bb869bedd55-N01-IM5	SCLC	SCLC	Female	Euro	NA	NO	NO	NO	Absent	NA	NA	NO
A-b51e85f3dd9c-T01-IM5	A-b51e85f3dd9c-N01-IM5	Non-SCLC	LUAD	Female	Euro	NA	NO	NO	YES	Absent	NA	NA	NO
A-6726a219a6e7-T01-IM5	A-6726a219a6e7-N01-IM5	Non-SCLC	Lung_Neuroendocrine_ Carcinoma	Female	Euro	NA	NO	NO	NO	Absent	NA	NA	NO
A-44a0e29f3d32-T01-IM5	A-44a0e29f3d32-N01-IM5	Non-SCLC	LUAD	NA	Euro	NA	YES	NO	NO	Absent	NA	NA	NO
A-2c93c1e8e59a-T01-IM5	A-2c93c1e8e59a-N01-IM5	Non-SCLC	Lung_Carcinoid	Female	Euro	NA	NO	NO	NO	Absent	NA	NA	NO
A-51e2660dcaf7-T01-IM5	A-51e2660dcaf7-N01-IM5	Non-SCLC	SquamousCC	Male	Euro	NA	YES	NO	NO	Absent	NA	NA	NO
A-6013c6436aab-T01-IM5	A-6013c6436aab-N01-IM5	Non-SCLC	Other_NSCLC	Female	Euro	NA	NO	NO	YES	Absent	NA	NA	NO
A-f7d2e9a72f89-T01-IM5	A-f7d2e9a72f89-N01-IM5	Non-SCLC	SquamousCC	Female	Euro	NA	NO	NO	NO	Absent	NA	NA	NO
A-3581238dd56f-T01-IM6	A-3581238dd56f-N01-IM6	Non-SCLC	LUAD	NA	Euro	NA	YES	YES	NO	Absent	NA	NA	NO
A-57b020a27b59-T02-IM5	A-57b020a27b59-N01-IM5	Non-SCLC	SquamousCC	NA	Euro	NA	YES	NO	NO	Absent	NA	NA	NO
A-1f4b7fa1695e-T01-IM5	A-1f4b7fa1695e-N01-IM5	Non-SCLC	Lung_Carcinoid	Female	Euro	NA	NO	NO	NO	Absent	NA	NA	NO
A-32b7b1e87a4e-T01-IM6	A-32b7b1e87a4e-N01-IM6	SCLC	SCLC	Male	Euro	NA	YES	NO	NO	Absent	NA	NA	NO
A-cfb48d060b29-T01-IM6	A-cfb48d060b29-N01-IM6	Non-SCLC	LUAD	Female	NA	NA	YES	NO	NO	Absent	NA	NA	NO
A-0130b207b688-T01-IM5	A-0130b207b688-N01-IM5	Non-SCLC	LUAD	NA	Euro	NA	NO	NO	NO	Absent	NA	NA	NO
A-8badfd7009ed-T01-IM5	A-8badfd7009ed-N01-IM5	Non-SCLC	SquamousCC	Male	Euro	NA	YES	NO	YES	Absent	NA	NA	NO
A-6c8c10d68b16-T01-IM5	A-6c8c10d68b16-N01-IM5	Non-SCLC	LUAD	NA	Euro	NA	YES	NO	NO	Absent	NA	NA	NO
A-3bff09244961-T01-IM5	A-3bff09244961-N01-IM5	Non-SCLC	LUAD	NA	Euro	NA	YES	NO	YES	Absent	NA	NA	NO
A-05b8ec064f03-T01-IM5	A-05b8ec064f03-N01-IM5	Non-SCLC	SquamousCC	Female	Euro	NA	YES	YES	NO	Absent	NA	NA	NO
A-5591492f6554-T01-IM6	A-5591492f6554-N01-IM6	SCLC	SCLC	Male	Euro	NA	YES	NO	NO	Absent	NA	NA	NO
A-b5e32d167c15-T01-IM5	A-b5e32d167c15-N01-IM5	Non-SCLC	Lung_Carcinoid	Female	Euro	NA	NO	NO	NO	Absent	NA	NA	NO
A-d8e8f2773f69-T01-IM5	A-d8e8f2773f69-N01-IM5	Non-SCLC	LUAD	NA	Euro	NA	YES	NO	YES	Absent	NA	NA	NO
A-f7b6e6c11e56-T01-IM5	A-f7b6e6c11e56-N01-IM5	Non-SCLC	LUAD	NA	Euro	NA	NO	NO	YES	Absent	NA	NA	NO
A-2a1e9ddceac0-T01-IM6	A-2a1e9ddceac0-N01-IM6	Non-SCLC	SquamousCC	Male	Euro	NA	NO	NO	NO	Absent	NA	NA	NO
A-dd39652ab2ee-T01-IM6	A-dd39652ab2ee-N01-IM6	Non-SCLC	LUAD	Male	Euro	NA	NO	NO	NO	Absent	NA	NA	NO
A-a25d760dacaf-T01-IM5	A-a25d760dacaf-N01-IM5	Non-SCLC	Other_NSCLC	Female	Euro	NA	YES	NO	NO	Absent	NA	NA	NO
A-ede1cd9305c4-T01-IM5	A-ede1cd9305c4-N01-IM5	Non-SCLC	LUAD	NA	Euro	NA	YES	NO	NO	Absent	NA	NA	NO
A-57d616791579-T01-IM6	A-57d616791579-N01-IM6	Non-SCLC	Other_NSCLC	Male	Euro	NA	NO	NO	YES	Absent	NA	NA	NO
A-3b87e008692b-T01-IM5	A-3b87e008692b-N01-IM5	SCLC	SCLC	Male	Euro	NA	NO	NO	NO	Absent	NA	NA	NO
A-63e7c6d7575d-T01-IM5	A-63e7c6d7575d-N01-IM5	SCLC	SCLC	NA	Euro	NA	YES	NO	NO	Absent	NA	NA	NO
A-b77cacec17fb-T01-IM5	A-b77cacec17fb-N01-IM5	Non-SCLC	LUAD	NA	Euro	NA	NO	NO	NO	Absent	NA	NA	NO
A-75686c69a023-T01-IM5	A-75686c69a023-N01-IM5	Non-SCLC	LUAD	NA	Euro	NA	NO	NO	YES	Absent	NA	NA	NO
A-949ae4aa0aac-T01-IM3	A-949ae4aa0aac-N01-IM3	Non-SCLC	SquamousCC	NA	Euro	NA	YES	NO	NO	Absent	NA	NA	NO
A-6a0e75074fdb-T01-IM5	A-6a0e75074fdb-N01-IM5	Non-SCLC	LUAD	NA	Euro	NA	YES	NO	YES	Absent	NA	NA	NO
A-c595d20b8c8e-T01-IM6	A-c595d20b8c8e-N01-IM6	Non-SCLC	SquamousCC	Male	Euro	NA	YES	NO	NO	Absent	NA	NA	NO
A-f5e43de63b70-T01-IM5	A-f5e43de63b70-N01-IM5	Non-SCLC	LUAD	Male	Euro	NA	YES	NO	YES	Absent	NA	NA	NO
A-e9836df2c879-T01-IM5	A-e9836df2c879-N01-IM5	Non-SCLC	LUAD	NA	Euro	NA	NO	NO	NO	Absent	NA	NA	NO
A-73f70dede301-T01-IM3	A-73f70dede301-N01-IM3	Non-SCLC	SquamousCC	NA	Euro	NA	NO	YES	NO	Absent	NA	NA	NO
A-6a17321d7fc9-T01-IM6	A-6a17321d7fc9-N01-IM6	Non-SCLC	LUAD	Female	Euro	NA	NO	NO	NO	Absent	NA	NA	NO
A-ab3c37866e7a-T01-IM6	A-ab3c37866e7a-N01-IM6	Non-SCLC	LUAD	NA	NA	NA	YES	NO	NO	Absent	NA	NA	NO
A-2f73fecf0c20-T01-IM5	A-2f73fecf0c20-N01-IM5	Non-SCLC	LUAD	NA	Euro	NA	NO	NO	NO	Absent	NA	NA	NO
A-1e5047c74f08-T01-IM5	A-1e5047c74f08-N01-IM5	Non-SCLC	Other_NSCLC	NA	Euro	NA	YES	NO	YES	Absent	NA	NA	NO
A-a1b2982cae75-T01-IM5	A-a1b2982cae75-N01-IM5	Non-SCLC	Other_NSCLC	NA	Euro	NA	NO	NO	NO	Absent	NA	NA	NO
A-6877b6b5532f-T01-IM5	A-6877b6b5532f-N01-IM5	Non-SCLC	LUAD	Male	Euro	NA	YES	NO	NO	Absent	NA	NA	NO
A-27f4ef655960-T01-IM6	A-27f4ef655960-N01-IM6	Non-SCLC	Other_NSCLC	Male	Euro	NA	NO	NO	NO	Absent	NA	NA	NO
A-fa2840ac8944-T01-IM6	A-fa2840ac8944-N01-IM6	Non-SCLC	LUAD	Female	Euro	NA	NO	YES	NO	Absent	NA	NA	NO
A-63695dbb27ce-T01-IM5	A-63695dbb27ce-N01-IM5	Non-SCLC	LUAD	NA	Euro	NA	NO	NO	NO	Absent	NA	NA	NO
A-b0574aea8f35-T01-IM5	A-b0574aea8f35-N01-IM5	Non-SCLC	Lung_Neuroendocrine_ Carcinoma	Male	Euro	NA	NO	NO	NO	Absent	NA	NA	NO
A-2fba2008dfb2-T01-IM6	A-2fba2008dfb2-N01-IM6	Non-SCLC	Other_NSCLC	Male	Euro	NA	YES	NO	NO	Absent	NA	NA	NO
A-1ff928ea20db-T01-IM6	A-1ff928ea20db-N01-IM6	Non-SCLC	Lung_Carcinoid	Male	Euro	NA	NO	NO	NO	Absent	NA	NA	NO
A-253d606de8e4-T01-IM5	A-253d606de8e4-N01-IM5	Non-SCLC	Other_NSCLC	Female	Euro	NA	NO	NO	YES	Absent	NA	NA	NO
A-255710450414-T01-IM5	A-255710450414-N01-IM5	Non-SCLC	LUAD	Male	Euro	NA	NO	NO	NO	Absent	NA	NA	NO
A-06ac79ee626c-T01-IM6	A-06ac79ee626c-N01-IM6	Non-SCLC	LUAD	NA	Euro	NA	NO	NO	YES	Absent	NA	NA	NO
A-65b259382fd8-T02-IM5	A-65b259382fd8-N01-IM5	Non-SCLC	LUAD	Female	Euro	NA	NO	NO	NO	Absent	NA	NA	NO
A-8ad176b2eeb5-T01-IM5	A-8ad176b2eeb5-N01-IM5	Non-SCLC	LUAD	Male	Euro	NA	NO	NO	NO	Absent	NA	NA	NO
A-d53fffa7e3cd-T01-IM5	A-d53fffa7e3cd-N01-IM5	Non-SCLC	LUAD	NA	Euro	NA	YES	NO	NO	Absent	NA	NA	NO
A-11a7c013fd33-T01-IM6	A-11a7c013fd33-N01-IM6	Non-SCLC	Other_NSCLC	Female	Euro	NA	YES	NO	NO	Absent	NA	NA	NO
A-38eb9ac8174b-T01-IM6	A-38eb9ac8174b-N01-IM6	Non-SCLC	LUAD	NA	Euro	NA	NO	NO	NO	Absent	NA	NA	NO
A-0e6904f2d68d-T01-IM5	A-0e6904f2d68d-N01-IM5	Non-SCLC	LUAD	NA	Euro	NA	YES	NO	NO	Absent	NA	NA	NO
A-486d97818614-T01-IM5	A-486d97818614-N01-IM5	Non-SCLC	Other_NSCLC	Female	Euro	NA	YES	NO	YES	Absent	NA	NA	NO
A-2ab2fbc50c09-T01-IM5	A-2ab2fbc50c09-N01-IM5	SCLC	SCLC	Female	Euro	NA	YES	NO	NO	Absent	NA	NA	NO
A-19c3736c00da-T01-IM6	A-19c3736c00da-N01-IM6	SCLC	SCLC	Male	Euro	NA	YES	NO	NO	Absent	NA	NA	NO
A-bc95dd4c3ff8-T02-IM5	A-bc95dd4c3ff8-N01-IM5	Non-SCLC	LUAD	Female	Euro	NA	NO	NO	NO	Absent	NA	NA	NO
A-5dc8a64730e1-T01-IM6	A-5dc8a64730e1-N01-IM6	Non-SCLC	SquamousCC	Female	Euro	NA	YES	NO	NO	Absent	NA	NA	NO
A-78606d231ca5-T01-IM5	A-78606d231ca5-N01-IM5	Non-SCLC	LUAD	NA	Euro	NA	NO	NO	NO	Absent	NA	NA	NO
A-45dfb31dc821-T01-IM3	A-45dfb31dc821-N01-IM3	Non-SCLC	LUAD	NA	Euro	NA	YES	YES	NO	Absent	NA	NA	NO
A-769974989eeb-T02-IM5	A-769974989eeb-N01-IM5	Non-SCLC	LUAD	NA	Euro	NA	YES	NO	YES	Absent	NA	NA	NO
A-4def41b90f21-T01-IM3	A-4def41b90f21-N01-IM3	SCLC	SCLC	Male	Euro	NA	YES	NO	NO	Absent	NA	NA	NO
A-514740514ca9-T01-IM5	A-514740514ca9-N01-IM5	Non-SCLC	LUAD	Male	Euro	NA	YES	NO	NO	Absent	NA	NA	NO
A-146b6deec127-T01-IM5	A-146b6deec127-N01-IM5	Non-SCLC	Lung_Neuroendocrine_ Carcinoma	NA	Euro	NA	YES	NO	YES	Absent	NA	NA	NO
A-873979b871be-T01-IM5	A-873979b871be-N01-IM5	SCLC	SCLC	Male	NA	NA	YES	NO	NO	Absent	NA	NA	NO
A-3406e307ea42-T01-IM6	A-3406e307ea42-N01-IM6	Non-SCLC	Other_NSCLC	Female	Euro	NA	NO	YES	NO	Absent	NA	NA	NO
A-954121ce1162-T01-IM6	A-954121ce1162-N01-IM6	Non-SCLC	Other_NSCLC	NA	Euro	NA	YES	NO	NO	Absent	NA	NA	NO
A-5d258151d12c-T01-IM5	A-5d258151d12c-N01-IM5	Non-SCLC	SquamousCC	NA	Euro	NA	YES	NO	YES	Absent	NA	NA	NO
A-1fc241375107-T01-IM5	A-1fc241375107-N01-IM5	Non-SCLC	Lung_Carcinoid	Female	Euro	NA	NO	NO	NO	Absent	NA	NA	NO
A-141ee9733b8c-T01-IM6	A-141ee9733b8c-N01-IM6	Non-SCLC	Other_NSCLC	Male	Euro	NA	NO	NO	NO	Absent	NA	NA	NO
A-bba2c6652db9-T01-IM3	A-bba2c6652db9-N01-IM3	SCLC	SCLC	NA	Euro	NA	YES	NO	NO	Absent	NA	NA	NO
A-1af3fb7bab9c-T01-IM6	A-1af3fb7bab9c-N01-IM6	Non-SCLC	LUAD	NA	Euro	NA	NO	NO	YES	Absent	NA	NA	NO
A-e106af8a8865-T01-IM6	A-e106af8a8865-N01-IM6	Non-SCLC	LUAD	Female	Euro	NA	NO	NO	NO	Absent	NA	NA	NO
A-5853389c618f-T01-IM5	A-5853389c618f-N01-IM5	Non-SCLC	SquamousCC	Male	Euro	NA	YES	NO	NO	Absent	NA	NA	NO
A-9a34ea1ab750-T01-IM6	A-9a34ea1ab750-N01-IM6	Non-SCLC	Other_NSCLC	NA	Euro	NA	YES	NO	NO	Absent	NA	NA	NO
A-0e653b92b808-T01-IM5	A-0e653b92b808-N01-IM5	Non-SCLC	LUAD	NA	Euro	NA	YES	NO	NO	Absent	NA	NA	NO
A-3bdb63640fd6-T01-IM5	A-3bdb63640fd6-N01-IM5	Non-SCLC	Lung_Carcinoid	Male	Euro	NA	NO	NO	NO	Absent	NA	NA	NO
A-9ecd3150995d-T01-IM6	A-9ecd3150995d-N01-IM6	SCLC	SCLC	NA	Euro	NA	YES	NO	NO	Absent	NA	NA	NO
A-268beaeecf25-T01-IM6	A-268beaeecf25-N01-IM6	Non-SCLC	Other_NSCLC	Female	Euro	NA	YES	NO	YES	Absent	NA	NA	NO
A-4aabf3cf92b5-T01-IM5	A-4aabf3cf92b5-N01-IM5	Non-SCLC	SquamousCC	Male	Euro	NA	YES	NO	NO	Absent	NA	NA	NO
A-295021f7e4e3-T01-IM6	A-295021f7e4e3-N01-IM6	Non-SCLC	SquamousCC	Male	Euro	NA	YES	NO	NO	Absent	NA	NA	NO
A-cd0451546778-T01-IM5	A-cd0451546778-N01-IM5	Non-SCLC	LUAD	NA	Euro	NA	NO	NO	NO	Absent	NA	NA	NO
A-869c4bb37f70-T01-IM5	A-869c4bb37f70-N01-IM5	Non-SCLC	LUAD	NA	Euro	NA	NO	NO	YES	Absent	NA	NA	NO
A-7bb84c895cc1-T01-IM3	A-7bb84c895cc1-N01-IM3	Non-SCLC	SquamousCC	NA	Euro	NA	YES	NO	NO	Absent	NA	NA	NO
A-4f7d7b449230-T01-IM6	A-4f7d7b449230-N01-IM6	Non-SCLC	LUAD	Female	Euro	NA	YES	NO	NO	Absent	NA	NA	NO
A-9ab190b04387-T01-IM5	A-9ab190b04387-N01-IM5	Non-SCLC	Lung_Carcinoid	Female	Euro	NA	NO	NO	NO	Absent	NA	NA	NO
A-b00b420299d3-T01-IM3	A-b00b420299d3-N01-IM3	SCLC	SCLC	Female	Euro	NA	YES	NO	NO	Absent	NA	NA	NO
A-dd8470890dc2-T02-IM5	A-dd8470890dc2-N01-IM5	Non-SCLC	Other_NSCLC	Male	Euro	NA	YES	NO	NO	Absent	NA	NA	NO
A-4cac789994c8-T01-IM5	A-4cac789994c8-N01-IM5	Non-SCLC	Lung_Neuroendocrine_ Carcinoma	NA	Euro	NA	YES	NO	NO	Absent	NA	NA	NO
A-c832311f7a88-T01-IM6	A-c832311f7a88-N01-IM6	Non-SCLC	LUAD	NA	Euro	NA	YES	NO	YES	Absent	NA	NA	NO
A-c456b63bb649-T01-IM5	A-c456b63bb649-N01-IM5	Non-SCLC	LUAD	NA	Euro	NA	YES	YES	NO	Absent	NA	NA	NO
A-cc22d78ce785-T01-IM5	A-cc22d78ce785-N01-IM5	Non-SCLC	LUAD	Male	Euro	NA	NO	YES	NO	Absent	NA	NA	NO
A-b58305d5ced7-T01-IM6	A-b58305d5ced7-N01-IM6	Non-SCLC	Lung_Neuroendocrine_ Carcinoma	Female	Euro	NA	YES	NO	NO	Absent	NA	NA	NO
A-6621d5aa1be0-T01-IM5	A-6621d5aa1be0-N01-IM5	Non-SCLC	LUAD	Female	Euro	NA	YES	NO	YES	Absent	NA	NA	NO
A-9168bffeb32f-T01-IM6	A-9168bffeb32f-N01-IM6	Non-SCLC	Other_NSCLC	NA	Euro	NA	YES	NO	YES	Absent	NA	NA	NO
A-0032f456b877-T01-IM6	A-0032f456b877-N01-IM6	Non-SCLC	LUAD	Female	Euro	NA	NO	NO	YES	Absent	NA	NA	NO
A-ac54d5c985fd-T01-IM6	A-ac54d5c985fd-N01-IM6	Non-SCLC	SquamousCC	Female	Euro	NA	YES	NO	NO	Absent	NA	NA	NO
A-59fb5aa3df78-T01-IM5	A-59fb5aa3df78-N01-IM5	Non-SCLC	LUAD	NA	Euro	NA	NO	NO	YES	Absent	NA	NA	NO
A-f28fb4c08d61-T01-IM5	A-f28fb4c08d61-N01-IM5	Non-SCLC	LUAD	NA	Euro	NA	NO	NO	YES	Absent	NA	NA	NO
A-bc388b488d04-T01-IM5	A-bc388b488d04-N01-IM5	Non-SCLC	LUAD	Male	Euro	NA	NO	NO	YES	Absent	NA	NA	NO
A-6aa5bbafd30c-T01-IM5	A-6aa5bbafd30c-N01-IM5	Non-SCLC	SquamousCC	Female	Euro	NA	YES	NO	NO	Absent	NA	NA	NO
A-fa124c63e821-T01-IM5	A-fa124c63e821-N01-IM5	Non-SCLC	Lung_Carcinoid	Female	Euro	NA	NO	NO	NO	Absent	NA	NA	NO
A-1c1c16bb0745-T01-IM5	A-1c1c16bb0745-N01-IM5	Non-SCLC	SquamousCC	Female	Euro	NA	YES	NO	NO	Absent	NA	NA	NO
A-c25591b3ad21-T01-IM5	A-c25591b3ad21-N01-IM5	Non-SCLC	SquamousCC	NA	Euro	NA	NO	NO	YES	Absent	NA	NA	NO
A-45a75c10d183-T01-IM6	A-45a75c10d183-N01-IM6	Non-SCLC	LUAD	Female	Euro	NA	YES	NO	YES	Absent	NA	NA	NO
A-1d8cf1a3ccf8-T01-IM6	A-1d8cf1a3ccf8-N01-IM6	Non-SCLC	SquamousCC	Female	Euro	NA	YES	NO	NO	Absent	NA	NA	NO
A-76813b68930c-T01-IM6	A-76813b68930c-N01-IM6	Non-SCLC	LUAD	NA	Euro	NA	YES	NO	NO	Absent	NA	NA	NO
A-92bc70bb04ae-T03-IM6	A-92bc70bb04ae-N01-IM6	Non-SCLC	SquamousCC	Male	Euro	NA	NO	NO	NO	Absent	NA	NA	NO
A-35f65335f7b7-T01-IM5	A-35f65335f7b7-N01-IM5	Non-SCLC	LUAD	NA	Euro	NA	NO	NO	NO	Absent	NA	NA	NO
A-082ae1dd43cf-T01-IM5	A-082ae1dd43cf-N01-IM5	Non-SCLC	LUAD	NA	Euro	NA	NO	NO	NO	Absent	NA	NA	NO
A-15c33c043936-T01-IM5	A-15c33c043936-N01-IM5	Non-SCLC	LUAD	Female	Euro	NA	YES	NO	NO	Absent	NA	NA	NO
A-6f8a383e2eb0-T01-IM6	A-6f8a383e2eb0-N01-IM6	Non-SCLC	SquamousCC	Male	Euro	NA	YES	NO	NO	Absent	NA	NA	NO
A-f825f855e4f5-T01-IM6	A-f825f855e4f5-N01-IM6	Non-SCLC	Other_NSCLC	Male	Euro	NA	YES	NO	NO	Absent	NA	NA	NO
A-515e05449adf-T01-IM5	A-515e05449adf-N01-IM5	Non-SCLC	LUAD	NA	Euro	NA	YES	NO	NO	Absent	NA	NA	NO
A-124ae0af02e5-T01-IM5	A-124ae0af02e5-N01-IM5	Non-SCLC	LUAD	Male	Euro	NA	YES	NO	NO	Absent	NA	NA	NO
A-cc58110d20b1-T01-IM5	A-cc58110d20b1-N01-IM5	Non-SCLC	LUAD	NA	Euro	NA	YES	NO	NO	Absent	NA	NA	NO
A-7065096592f9-T01-IM5	A-7065096592f9-N01-IM5	SCLC	SCLC	Female	Euro	NA	YES	NO	NO	Absent	NA	NA	NO
A-a82c0c25efd7-T01-IM5	A-a82c0c25efd7-N01-IM5	SCLC	SCLC	Female	Euro	NA	YES	NO	NO	Absent	NA	NA	NO
A-1fd03fee3582-T01-IM5	A-1fd03fee3582-N01-IM5	Non-SCLC	LUAD	Female	Euro	NA	YES	NO	NO	Absent	NA	NA	NO
A-d2ce929ccc5a-T01-IM5	A-d2ce929ccc5a-N01-IM5	Non-SCLC	LUAD	NA	Euro	NA	NO	YES	NO	Absent	NA	NA	NO
A-d22e47ad6008-T01-IM6	A-d22e47ad6008-N01-IM6	Non-SCLC	SquamousCC	Male	Euro	NA	YES	NO	NO	Absent	NA	NA	NO
A-4df326b176a9-T01-IM5	A-4df326b176a9-N01-IM5	Non-SCLC	Lung_Neuroendocrine_ Carcinoma	NA	Euro	NA	YES	NO	NO	Absent	NA	NA	NO
[truncated: 688 more rows]
